# Supplementary material for: Discovery from Hypericum elatoides and synthesis of hyperelanitriles as α-aminopropionitrile-containing polycyclic polyprenylated acylphloroglucinols
Source: Commun Chem. 2024 Jan 2;7:1. doi: 10.1038/s42004-023-01091-1 (PMC10762030; doi:10.1038/s42004-023-01091-1)
Supplement: Supplementary file 5 — Supplementary Data 2 [file 42004_2023_1091_MOESM5_ESM.cif]

####################################################################### 
# 
# This file contains crystal structure data downloaded from the 
# Cambridge Structural Database (CSD) hosted by the Cambridge 
# Crystallographic Data Centre (CCDC).
# 
# Full information about CCDC data access policies and citation 
# guidelines are available at http://www.ccdc.cam.ac.uk/access/V1 
# 
# Audit and citation data items may have been added by the CCDC. 
# Please retain this information to preserve the provenance of 
# this file and to allow appropriate attribution of the data. 
# 
#######################################################################

data_22
_database_code_depnum_ccdc_archive 'CCDC 2151888'
loop_
_audit_author_name
_audit_author_address
'Xi-Tao Yan'
;Northwest Agriculture and Forestry University
China
;
_audit_update_record             
;
2022-02-13 deposited with the CCDC.	2023-06-13 downloaded from the CCDC.
;
_audit_creation_date             2022-02-12
_audit_creation_method           
;
Olex2 1.3
(compiled 2020.11.12 svn.r5f609507 for OlexSys, GUI svn.r6408)
;
_shelx_SHELXL_version_number     2018/3
_audit_contact_author_address    ?
_audit_contact_author_email      ?
_audit_contact_author_phone      ?
_publ_contact_author_id_orcid    ?
_publ_section_references         
;
Dolomanov, O.V., Bourhis, L.J., Gildea, R.J, Howard, J.A.K. & Puschmann, H.
 (2009), J. Appl. Cryst. 42, 339-341.

Sheldrick, G.M. (2015). Acta Cryst. C71, 3-8.
;
_chemical_name_common            HE-PE-021B
_chemical_name_systematic        'Hyperelatin A'
_chemical_formula_moiety         'C37 H48 N2 O3'
_chemical_formula_sum            'C37 H48 N2 O3'
_chemical_formula_weight         568.77
_chemical_absolute_configuration ad
_chemical_melting_point          ?
loop_
_atom_type_symbol
_atom_type_description
_atom_type_scat_dispersion_real
_atom_type_scat_dispersion_imag
_atom_type_scat_source
C C 0.0181 0.0091 'International Tables Vol C Tables 4.2.6.8 and 6.1.1.4'
H H 0.0000 0.0000 'International Tables Vol C Tables 4.2.6.8 and 6.1.1.4'
N N 0.0311 0.0180 'International Tables Vol C Tables 4.2.6.8 and 6.1.1.4'
O O 0.0492 0.0322 'International Tables Vol C Tables 4.2.6.8 and 6.1.1.4'

_shelx_space_group_comment       
;
The symmetry employed for this shelxl refinement is uniquely defined
by the following loop, which should always be used as a source of
symmetry information in preference to the above space-group names.
They are only intended as comments.
;
_space_group_crystal_system      orthorhombic
_space_group_IT_number           19
_space_group_name_H-M_alt        'P 21 21 21'
_space_group_name_Hall           'P 2ac 2ab'
loop_
_space_group_symop_operation_xyz
'x, y, z'
'-x+1/2, -y, z+1/2'
'-x, y+1/2, -z+1/2'
'x+1/2, -y+1/2, -z'

_cell_length_a                   8.5213(4)
_cell_length_b                   11.2417(6)
_cell_length_c                   34.6213(17)
_cell_angle_alpha                90
_cell_angle_beta                 90
_cell_angle_gamma                90
_cell_volume                     3316.5(3)
_cell_formula_units_Z            4
_cell_measurement_reflns_used    9815
_cell_measurement_temperature    296.15
_cell_measurement_theta_max      70.45
_cell_measurement_theta_min      4.13
_shelx_estimated_absorpt_T_max   ?
_shelx_estimated_absorpt_T_min   ?
_exptl_absorpt_coefficient_mu    0.557
_exptl_absorpt_correction_T_max  0.7534
_exptl_absorpt_correction_T_min  0.6536
_exptl_absorpt_correction_type   none
_exptl_absorpt_process_details   
;
SADABS-2016/2 (Bruker,2016/2) was used for absorption correction.
wR2(int) was 0.0840 before and 0.0603 after correction.
The Ratio of minimum to maximum transmission is 0.8675.
The \l/2 correction factor is Not present.
;
_exptl_absorpt_special_details   ?
_exptl_crystal_colour            colourless
_exptl_crystal_density_diffrn    1.139
_exptl_crystal_density_meas      .
_exptl_crystal_density_method    ?
_exptl_crystal_description       block
_exptl_crystal_F_000             1232
_exptl_crystal_size_max          ?
_exptl_crystal_size_mid          ?
_exptl_crystal_size_min          ?
_exptl_transmission_factor_max   ?
_exptl_transmission_factor_min   ?
_diffrn_reflns_av_R_equivalents  0.0356
_diffrn_reflns_av_unetI/netI     0.0273
_diffrn_reflns_Laue_measured_fraction_full 0.999
_diffrn_reflns_Laue_measured_fraction_max 0.987
_diffrn_reflns_limit_h_max       10
_diffrn_reflns_limit_h_min       -8
_diffrn_reflns_limit_k_max       13
_diffrn_reflns_limit_k_min       -13
_diffrn_reflns_limit_l_max       42
_diffrn_reflns_limit_l_min       -41
_diffrn_reflns_number            28235
_diffrn_reflns_point_group_measured_fraction_full 0.999
_diffrn_reflns_point_group_measured_fraction_max 0.979
_diffrn_reflns_theta_full        67.679
_diffrn_reflns_theta_max         70.952
_diffrn_reflns_theta_min         4.135
_diffrn_ambient_temperature      296.15
_diffrn_detector_area_resol_mean ?
_diffrn_measured_fraction_theta_full 0.999
_diffrn_measured_fraction_theta_max 0.987
_diffrn_measurement_device_type  'CCD area detector'
_diffrn_measurement_method       'phi and omega scans'
_diffrn_radiation_type           CuK\a
_diffrn_radiation_wavelength     1.54178
_diffrn_source                   ?
_reflns_Friedel_coverage         0.741
_reflns_Friedel_fraction_full    0.999
_reflns_Friedel_fraction_max     0.967
_reflns_number_gt                6069
_reflns_number_total             6277
_reflns_special_details          
;
 Reflections were merged by SHELXL according to the crystal
 class for the calculation of statistics and refinement.
 
 _reflns_Friedel_fraction is defined as the number of unique
 Friedel pairs measured divided by the number that would be
 possible theoretically, ignoring centric projections and
 systematic absences.
;
_reflns_threshold_expression     'I > 2\s(I)'
_computing_cell_refinement       'SAINT V8.40A (Bruker, 2019)'
_computing_data_collection       ?
_computing_data_reduction        'SAINT V8.40A (Bruker, 2019)'
_computing_molecular_graphics    'Olex2 1.3 (Dolomanov et al., 2009)'
_computing_publication_material  'Olex2 1.3 (Dolomanov et al., 2009)'
_computing_structure_refinement  'SHELXL 2018/3 (Sheldrick, 2015)'
_computing_structure_solution    'SHELXT 2018/2 (Sheldrick, 2018)'
_refine_diff_density_max         0.587
_refine_diff_density_min         -0.771
_refine_diff_density_rms         0.049
_refine_ls_abs_structure_details 
;
 Flack x determined using 2461 quotients [(I+)-(I-)]/[(I+)+(I-)]
 (Parsons, Flack and Wagner, Acta Cryst. B69 (2013) 249-259).
;
_refine_ls_abs_structure_Flack   0.14(7)
_refine_ls_extinction_coef       .
_refine_ls_extinction_method     none
_refine_ls_goodness_of_fit_ref   1.051
_refine_ls_hydrogen_treatment    constr
_refine_ls_matrix_type           full
_refine_ls_number_parameters     418
_refine_ls_number_reflns         6277
_refine_ls_number_restraints     36
_refine_ls_R_factor_all          0.0611
_refine_ls_R_factor_gt           0.0596
_refine_ls_restrained_S_all      1.088
_refine_ls_shift/su_max          0.000
_refine_ls_shift/su_mean         0.000
_refine_ls_structure_factor_coef Fsqd
_refine_ls_weighting_details     
'w=1/[\s^2^(Fo^2^)+(0.0861P)^2^+2.0650P] where P=(Fo^2^+2Fc^2^)/3'
_refine_ls_weighting_scheme      calc
_refine_ls_wR_factor_gt          0.1639
_refine_ls_wR_factor_ref         0.1655
_refine_special_details          ?
_olex2_refinement_description    
;
1. Fixed Uiso
 At 1.2 times of:
  All C(H) groups, All C(H,H) groups, All N(H) groups
 At 1.5 times of:
  All C(H,H,H) groups
2. Restrained distances
 C11-C12 \\sim C11-C12A
 with sigma of 0.02
 C11-C13 \\sim C11-C13A
 with sigma of 0.04
 C14-C12 \\sim C14A-C12A
 with sigma of 0.02
 C12-C13 \\sim C12A-C13A
 with sigma of 0.02
 C14-C13 \\sim C14A-C13A
 with sigma of 0.04
 C11-C14 \\sim C11-C14A
 with sigma of 0.04
 C12A-C11 \\sim C12-C11
 with sigma of 0.02
3. Uiso/Uaniso restraints and constraints
C34 \\sim C35 \\sim C36: within 2A with sigma of 0.001 and sigma for terminal
atoms of 0.002 within 2A
Uanis(C34) \\sim Ueq, Uanis(C35) \\sim Ueq, Uanis(C36) \\sim Ueq: with sigma of
0.01 and sigma for terminal atoms of 0.02
4. Others
 Sof(H11A)=Sof(C12A)=Sof(C14A)=Sof(H14D)=Sof(H14E)=Sof(H14F)=Sof(C13A)=
 Sof(H13D)=Sof(H13E)=Sof(H13F)=1-FVAR(1)
 Sof(H11)=Sof(C14)=Sof(H14A)=Sof(H14B)=Sof(H14C)=Sof(C12)=Sof(C13)=Sof(H13A)=
 Sof(H13B)=Sof(H13C)=FVAR(1)
5.a Ternary CH refined with riding coordinates:
 C7(H7), C22(H22)
5.b Secondary CH2 refined with riding coordinates:
 C31(H31A,H31B), C6(H6A,H6B), C26(H26A,H26B), C10(H10A,H10B), C32(H32A,H32B)
5.c Aromatic/amide H refined with riding coordinates:
 N1(H1), C21(H21), C18(H18), C17(H17), C19(H19), C20(H20), C33(H33), C27(H27),
 C11(H11), C11(H11A)
5.d Idealised Me refined as rotating group:
 C37(H37A,H37B,H37C), C25(H25A,H25B,H25C), C24(H24A,H24B,H24C), C29(H29A,H29B,
 H29C), C30(H30A,H30B,H30C), C36(H36A,H36B,H36C), C35(H35A,H35B,H35C), C14(H14A,
 H14B,H14C), C13(H13A,H13B,H13C), C14A(H14D,H14E,H14F), C13A(H13D,H13E,H13F)
;
_atom_sites_solution_hydrogens   geom
_atom_sites_solution_primary     ?
_atom_sites_solution_secondary   ?
loop_
_atom_site_label
_atom_site_type_symbol
_atom_site_fract_x
_atom_site_fract_y
_atom_site_fract_z
_atom_site_U_iso_or_equiv
_atom_site_adp_type
_atom_site_occupancy
_atom_site_site_symmetry_order
_atom_site_calc_flag
_atom_site_refinement_flags_posn
_atom_site_refinement_flags_adp
_atom_site_refinement_flags_occupancy
_atom_site_disorder_assembly
_atom_site_disorder_group
O2 O -0.0343(3) 0.2637(2) 0.37886(7) 0.0390(6) Uani 1 1 d . . . . .
O1 O 0.4879(3) 0.2327(3) 0.33912(8) 0.0464(7) Uani 1 1 d . . . . .
O3 O 0.3318(4) 0.1875(3) 0.46406(8) 0.0502(7) Uani 1 1 d . . . . .
N1 N 0.0210(3) 0.1831(3) 0.31161(9) 0.0368(7) Uani 1 1 d . . . . .
H1 H -0.041349 0.210681 0.328962 0.044 Uiso 1 1 calc R U . . .
C9 C 0.3170(4) 0.2447(3) 0.43478(10) 0.0337(7) Uani 1 1 d . . . . .
C15 C 0.1710(4) 0.1766(3) 0.32123(10) 0.0308(7) Uani 1 1 d . . . . .
C2 C 0.3903(4) 0.2386(3) 0.36471(10) 0.0320(7) Uani 1 1 d . . . . .
C5 C 0.1645(4) 0.3079(3) 0.42463(9) 0.0313(7) Uani 1 1 d . . . . .
C4 C 0.1087(4) 0.2619(3) 0.38529(9) 0.0308(7) Uani 1 1 d . . . . .
C8 C 0.4911(4) 0.4045(3) 0.41029(9) 0.0298(7) Uani 1 1 d . . . . .
C7 C 0.3460(4) 0.4833(3) 0.40022(9) 0.0302(7) Uani 1 1 d . . . . .
H7 H 0.370959 0.561549 0.411107 0.036 Uiso 1 1 calc R U . . .
C3 C 0.2220(4) 0.2205(3) 0.35745(10) 0.0304(7) Uani 1 1 d . . . . .
C31 C 0.5357(4) 0.4278(3) 0.45330(10) 0.0333(7) Uani 1 1 d . . . . .
H31A H 0.442994 0.415050 0.469014 0.040 Uiso 1 1 calc R U . . .
H31B H 0.612914 0.368917 0.460976 0.040 Uiso 1 1 calc R U . . .
C22 C -0.0515(5) 0.1488(3) 0.27488(11) 0.0400(8) Uani 1 1 d . . . . .
H22 H 0.019828 0.172585 0.254054 0.048 Uiso 1 1 calc R U . . .
C16 C 0.2783(4) 0.1157(3) 0.29342(10) 0.0320(7) Uani 1 1 d . . . . .
C1 C 0.4479(4) 0.2662(3) 0.40603(10) 0.0314(7) Uani 1 1 d . . . . .
C6 C 0.1973(4) 0.4435(3) 0.42203(9) 0.0322(7) Uani 1 1 d . . . . .
H6A H 0.107568 0.480747 0.409763 0.039 Uiso 1 1 calc R U . . .
H6B H 0.203480 0.474386 0.448140 0.039 Uiso 1 1 calc R U . . .
C26 C 0.3155(5) 0.5077(3) 0.35665(9) 0.0364(8) Uani 1 1 d . . . . .
H26A H 0.414649 0.522130 0.343691 0.044 Uiso 1 1 calc R U . . .
H26B H 0.267399 0.438277 0.344974 0.044 Uiso 1 1 calc R U . . .
C37 C 0.6313(4) 0.4362(4) 0.38505(11) 0.0396(8) Uani 1 1 d . . . . .
H37A H 0.618231 0.401412 0.359940 0.059 Uiso 1 1 calc R U . . .
H37B H 0.725556 0.406225 0.396684 0.059 Uiso 1 1 calc R U . . .
H37C H 0.638395 0.521140 0.382620 0.059 Uiso 1 1 calc R U . . .
C21 C 0.3169(4) 0.1652(3) 0.25799(11) 0.0388(8) Uani 1 1 d . . . . .
H21 H 0.280930 0.240710 0.251501 0.047 Uiso 1 1 calc R U . . .
C18 C 0.4261(5) -0.0591(4) 0.27721(13) 0.0514(10) Uani 1 1 d . . . . .
H18 H 0.462910 -0.134379 0.283730 0.062 Uiso 1 1 calc R U . . .
C17 C 0.3343(5) 0.0036(3) 0.30291(11) 0.0418(8) Uani 1 1 d . . . . .
H17 H 0.309667 -0.029470 0.326769 0.050 Uiso 1 1 calc R U . . .
C19 C 0.4635(5) -0.0103(4) 0.24190(12) 0.0493(10) Uani 1 1 d . . . . .
H19 H 0.525018 -0.052788 0.224520 0.059 Uiso 1 1 calc R U . . .
C20 C 0.4094(5) 0.1018(4) 0.23229(12) 0.0467(9) Uani 1 1 d . . . . .
H20 H 0.435166 0.134802 0.208488 0.056 Uiso 1 1 calc R U . . .
C28 C 0.0644(6) 0.6149(4) 0.33813(11) 0.0521(11) Uani 1 1 d . . . . .
C33 C 0.6317(5) 0.5619(4) 0.50493(12) 0.0506(10) Uani 1 1 d . . . . .
H33 H 0.712174 0.514014 0.514274 0.061 Uiso 1 1 calc R U . . .
C10 C 0.5886(4) 0.1828(3) 0.41491(13) 0.0444(9) Uani 1 1 d . . . . .
H10A H 0.675030 0.202975 0.397900 0.053 Uiso 1 1 calc R U . . .
H10B H 0.622993 0.196309 0.441259 0.053 Uiso 1 1 calc R U . . .
C27 C 0.2110(6) 0.6124(3) 0.35148(11) 0.0490(10) Uani 1 1 d . . . . .
H27 H 0.253473 0.685512 0.358464 0.059 Uiso 1 1 calc R U . . .
C25 C 0.0372(5) 0.2848(4) 0.45495(11) 0.0507(10) Uani 1 1 d . . . . .
H25A H 0.018348 0.200791 0.456885 0.076 Uiso 1 1 calc R U . . .
H25B H -0.057822 0.324349 0.447438 0.076 Uiso 1 1 calc R U . . .
H25C H 0.071389 0.314685 0.479518 0.076 Uiso 1 1 calc R U . . .
C24 C -0.2035(5) 0.2167(4) 0.26964(13) 0.0500(10) Uani 1 1 d . . . . .
H24A H -0.272304 0.200112 0.290926 0.075 Uiso 1 1 calc R U . . .
H24B H -0.252694 0.192467 0.245971 0.075 Uiso 1 1 calc R U . . .
H24C H -0.181771 0.300404 0.268715 0.075 Uiso 1 1 calc R U . . .
C32 C 0.6012(6) 0.5509(4) 0.46267(12) 0.0531(11) Uani 1 1 d . . . . .
H32A H 0.698097 0.563447 0.448525 0.064 Uiso 1 1 calc R U . . .
H32B H 0.526763 0.611365 0.454688 0.064 Uiso 1 1 calc R U . . .
N2 N -0.1008(7) -0.0778(4) 0.26688(15) 0.0801(15) Uani 1 1 d . . . . .
C23 C -0.0780(6) 0.0207(4) 0.27150(13) 0.0535(11) Uani 1 1 d . . . . .
C11 C 0.5496(6) 0.0521(4) 0.4100(2) 0.081(2) Uani 1 1 d D . . . .
H11 H 0.465477 0.028350 0.425241 0.097 Uiso 0.686(10) 1 calc R U P A 1
H11A H 0.455335 0.044766 0.396619 0.097 Uiso 0.314(10) 1 calc R U P A 2
C29 C -0.0219(6) 0.5067(5) 0.32403(15) 0.0650(13) Uani 1 1 d . . . . .
H29A H 0.052281 0.446390 0.316851 0.097 Uiso 1 1 calc R U . . .
H29B H -0.084654 0.527527 0.302008 0.097 Uiso 1 1 calc R U . . .
H29C H -0.088559 0.477142 0.344218 0.097 Uiso 1 1 calc R U . . .
C34 C 0.5648(13) 0.6264(11) 0.5302(3) 0.146(3) Uani 1 1 d . U . . .
C30 C -0.0305(10) 0.7264(6) 0.33760(17) 0.103(3) Uani 1 1 d . . . . .
H30A H -0.117781 0.718393 0.354929 0.155 Uiso 1 1 calc R U . . .
H30B H -0.068452 0.740584 0.311906 0.155 Uiso 1 1 calc R U . . .
H30C H 0.033764 0.792094 0.345635 0.155 Uiso 1 1 calc R U . . .
C36 C 0.6059(12) 0.6234(11) 0.5719(2) 0.148(3) Uani 1 1 d . U . . .
H36A H 0.653364 0.697533 0.579160 0.222 Uiso 1 1 calc R U . . .
H36B H 0.678234 0.559580 0.576635 0.222 Uiso 1 1 calc R U . . .
H36C H 0.512446 0.611109 0.586897 0.222 Uiso 1 1 calc R U . . .
C35 C 0.4500(13) 0.7224(11) 0.5201(3) 0.157(3) Uani 1 1 d . U . . .
H35A H 0.360169 0.687887 0.507656 0.236 Uiso 1 1 calc R U . . .
H35B H 0.498834 0.778348 0.502890 0.236 Uiso 1 1 calc R U . . .
H35C H 0.417479 0.762651 0.543181 0.236 Uiso 1 1 calc R U . . .
C14 C 0.554(2) -0.1561(8) 0.3904(5) 0.054(3) Uani 0.686(10) 1 d D . P A 1
H14A H 0.644371 -0.205309 0.395190 0.081 Uiso 0.686(10) 1 calc R U P A 1
H14B H 0.510608 -0.175623 0.365635 0.081 Uiso 0.686(10) 1 calc R U P A 1
H14C H 0.477301 -0.169326 0.410121 0.081 Uiso 0.686(10) 1 calc R U P A 1
C12 C 0.6025(7) -0.0288(5) 0.3907(2) 0.0390(15) Uani 0.686(10) 1 d D . P A 1
C13 C 0.7218(8) -0.0004(6) 0.35980(19) 0.0530(18) Uani 0.686(10) 1 d D . P A 1
H13A H 0.729169 0.084238 0.356689 0.079 Uiso 0.686(10) 1 calc R U P A 1
H13B H 0.689897 -0.035907 0.335833 0.079 Uiso 0.686(10) 1 calc R U P A 1
H13C H 0.822264 -0.031562 0.367248 0.079 Uiso 0.686(10) 1 calc R U P A 1
C12A C 0.5945(17) -0.0353(11) 0.4167(5) 0.052(4) Uani 0.314(10) 1 d D . P A 2
C14A C 0.577(7) -0.157(2) 0.4006(13) 0.081(14) Uani 0.314(10) 1 d D . P A 2
H14D H 0.586406 -0.154404 0.373027 0.121 Uiso 0.314(10) 1 calc R U P A 2
H14E H 0.475073 -0.188002 0.407384 0.121 Uiso 0.314(10) 1 calc R U P A 2
H14F H 0.656514 -0.208000 0.411102 0.121 Uiso 0.314(10) 1 calc R U P A 2
C13A C 0.630(3) -0.0326(17) 0.4597(5) 0.085(7) Uani 0.314(10) 1 d D . P A 2
H13D H 0.605140 0.044762 0.469859 0.128 Uiso 0.314(10) 1 calc R U P A 2
H13E H 0.738766 -0.049310 0.463894 0.128 Uiso 0.314(10) 1 calc R U P A 2
H13F H 0.567035 -0.091390 0.472672 0.128 Uiso 0.314(10) 1 calc R U P A 2

loop_
_atom_site_aniso_label
_atom_site_aniso_U_11
_atom_site_aniso_U_22
_atom_site_aniso_U_33
_atom_site_aniso_U_23
_atom_site_aniso_U_13
_atom_site_aniso_U_12
O2 0.0204(11) 0.0536(15) 0.0431(13) -0.0035(12) 0.0009(10) -0.0006(11)
O1 0.0253(12) 0.0598(17) 0.0541(15) -0.0265(13) 0.0069(11) -0.0006(11)
O3 0.0476(16) 0.0501(16) 0.0530(16) 0.0223(13) -0.0177(13) -0.0074(13)
N1 0.0264(14) 0.0409(16) 0.0432(15) -0.0077(13) -0.0042(12) 0.0020(12)
C9 0.0318(17) 0.0290(16) 0.0404(17) 0.0044(14) -0.0083(14) -0.0040(14)
C15 0.0262(16) 0.0259(15) 0.0404(17) -0.0049(13) -0.0022(14) -0.0007(13)
C2 0.0239(16) 0.0293(16) 0.0428(17) -0.0098(13) -0.0007(14) 0.0034(13)
C5 0.0251(15) 0.0431(18) 0.0258(14) 0.0060(13) 0.0018(12) 0.0020(14)
C4 0.0257(16) 0.0312(15) 0.0357(16) 0.0043(13) -0.0009(13) 0.0000(13)
C8 0.0270(17) 0.0288(15) 0.0335(16) -0.0027(13) 0.0000(13) 0.0017(13)
C7 0.0329(17) 0.0280(15) 0.0298(15) -0.0009(12) 0.0004(13) 0.0031(13)
C3 0.0238(15) 0.0289(15) 0.0385(16) -0.0022(13) -0.0014(13) 0.0005(13)
C31 0.0315(17) 0.0308(16) 0.0375(17) -0.0013(14) -0.0072(14) 0.0003(14)
C22 0.0350(19) 0.0407(19) 0.0442(19) -0.0091(15) -0.0047(16) -0.0018(15)
C16 0.0245(16) 0.0326(16) 0.0391(17) -0.0114(14) -0.0054(13) -0.0015(13)
C1 0.0227(15) 0.0301(16) 0.0414(17) -0.0027(13) -0.0054(13) 0.0042(13)
C6 0.0305(17) 0.0381(17) 0.0281(15) -0.0031(13) 0.0009(13) 0.0085(14)
C26 0.042(2) 0.0379(18) 0.0298(16) 0.0039(14) 0.0020(14) 0.0016(16)
C37 0.0290(18) 0.0448(19) 0.0449(19) -0.0063(16) 0.0066(15) -0.0040(15)
C21 0.0315(18) 0.0384(18) 0.0464(19) -0.0032(15) -0.0052(16) 0.0001(15)
C18 0.049(2) 0.038(2) 0.067(3) -0.0123(19) -0.003(2) 0.0112(18)
C17 0.043(2) 0.0373(18) 0.0453(19) -0.0064(16) -0.0035(16) 0.0050(16)
C19 0.044(2) 0.056(2) 0.047(2) -0.0205(19) -0.0018(18) 0.008(2)
C20 0.039(2) 0.058(2) 0.0434(19) -0.0116(17) 0.0000(17) -0.0050(18)
C28 0.070(3) 0.054(2) 0.0318(18) 0.0075(17) -0.0028(19) 0.026(2)
C33 0.051(2) 0.046(2) 0.055(2) -0.0117(18) -0.0181(19) 0.0003(19)
C10 0.0297(18) 0.0347(19) 0.069(2) -0.0118(17) -0.0169(18) 0.0085(15)
C27 0.073(3) 0.0329(19) 0.0406(19) 0.0021(15) -0.0116(19) 0.004(2)
C25 0.039(2) 0.077(3) 0.0364(18) 0.0097(19) 0.0077(17) -0.006(2)
C24 0.041(2) 0.054(2) 0.055(2) -0.0028(19) -0.0145(18) 0.0011(19)
C32 0.073(3) 0.038(2) 0.048(2) -0.0052(17) -0.013(2) -0.009(2)
N2 0.109(4) 0.049(2) 0.083(3) -0.007(2) -0.016(3) -0.012(2)
C23 0.056(3) 0.047(2) 0.058(2) -0.0055(19) -0.015(2) 0.000(2)
C11 0.052(3) 0.041(3) 0.150(6) -0.016(3) -0.053(4) 0.013(2)
C29 0.050(3) 0.078(3) 0.067(3) 0.026(3) -0.011(2) -0.004(2)
C34 0.130(4) 0.199(6) 0.108(4) -0.080(4) -0.023(3) 0.046(4)
C30 0.147(6) 0.097(5) 0.065(3) -0.009(3) -0.036(4) 0.081(5)
C36 0.135(5) 0.205(6) 0.103(4) -0.081(4) -0.022(4) 0.035(4)
C35 0.140(5) 0.205(6) 0.127(4) -0.075(4) -0.021(4) 0.053(4)
C14 0.065(7) 0.027(4) 0.070(8) 0.000(3) 0.003(7) 0.003(4)
C12 0.038(3) 0.030(3) 0.050(4) 0.001(2) -0.004(3) 0.005(2)
C13 0.051(4) 0.043(3) 0.065(4) -0.001(3) 0.011(3) 0.010(3)
C12A 0.047(8) 0.040(7) 0.068(11) -0.014(7) -0.014(8) 0.025(6)
C14A 0.11(2) 0.049(13) 0.09(3) -0.010(11) -0.039(17) 0.013(12)
C13A 0.108(16) 0.076(12) 0.072(11) 0.018(9) -0.018(11) 0.039(11)

_geom_special_details            
;
 All esds (except the esd in the dihedral angle between two l.s. planes)
 are estimated using the full covariance matrix.  The cell esds are taken
 into account individually in the estimation of esds in distances, angles
 and torsion angles; correlations between esds in cell parameters are only
 used when they are defined by crystal symmetry.  An approximate (isotropic)
 treatment of cell esds is used for estimating esds involving l.s. planes.
;
loop_
_geom_bond_atom_site_label_1
_geom_bond_atom_site_label_2
_geom_bond_distance
_geom_bond_site_symmetry_2
_geom_bond_publ_flag
O2 C4 1.239(4) . ?
O1 C2 1.217(4) . ?
O3 C9 1.207(4) . ?
N1 H1 0.8600 . ?
N1 C15 1.323(5) . ?
N1 C22 1.465(5) . ?
C9 C5 1.522(5) . ?
C9 C1 1.514(5) . ?
C15 C3 1.416(5) . ?
C15 C16 1.494(5) . ?
C2 C3 1.470(5) . ?
C2 C1 1.544(5) . ?
C5 C4 1.532(5) . ?
C5 C6 1.552(5) . ?
C5 C25 1.531(5) . ?
C4 C3 1.441(5) . ?
C8 C7 1.561(4) . ?
C8 C31 1.559(4) . ?
C8 C1 1.604(4) . ?
C8 C37 1.522(5) . ?
C7 H7 0.9800 . ?
C7 C6 1.541(5) . ?
C7 C26 1.555(4) . ?
C31 H31A 0.9700 . ?
C31 H31B 0.9700 . ?
C31 C32 1.527(5) . ?
C22 H22 0.9800 . ?
C22 C24 1.514(6) . ?
C22 C23 1.462(6) . ?
C16 C21 1.387(5) . ?
C16 C17 1.387(5) . ?
C1 C10 1.553(4) . ?
C6 H6A 0.9700 . ?
C6 H6B 0.9700 . ?
C26 H26A 0.9700 . ?
C26 H26B 0.9700 . ?
C26 C27 1.487(5) . ?
C37 H37A 0.9600 . ?
C37 H37B 0.9600 . ?
C37 H37C 0.9600 . ?
C21 H21 0.9300 . ?
C21 C20 1.386(6) . ?
C18 H18 0.9300 . ?
C18 C17 1.379(6) . ?
C18 C19 1.377(6) . ?
C17 H17 0.9300 . ?
C19 H19 0.9300 . ?
C19 C20 1.383(6) . ?
C20 H20 0.9300 . ?
C28 C27 1.332(7) . ?
C28 C29 1.503(7) . ?
C28 C30 1.492(6) . ?
C33 H33 0.9300 . ?
C33 C32 1.491(6) . ?
C33 C34 1.270(9) . ?
C10 H10A 0.9700 . ?
C10 H10B 0.9700 . ?
C10 C11 1.516(6) . ?
C27 H27 0.9300 . ?
C25 H25A 0.9600 . ?
C25 H25B 0.9600 . ?
C25 H25C 0.9600 . ?
C24 H24A 0.9600 . ?
C24 H24B 0.9600 . ?
C24 H24C 0.9600 . ?
C32 H32A 0.9700 . ?
C32 H32B 0.9700 . ?
N2 C23 1.136(6) . ?
C11 H11 0.9300 . ?
C11 H11A 0.9300 . ?
C11 C12 1.216(8) . ?
C11 C12A 1.081(12) . ?
C29 H29A 0.9600 . ?
C29 H29B 0.9600 . ?
C29 H29C 0.9600 . ?
C34 C36 1.488(12) . ?
C34 C35 1.498(14) . ?
C30 H30A 0.9600 . ?
C30 H30B 0.9600 . ?
C30 H30C 0.9600 . ?
C36 H36A 0.9600 . ?
C36 H36B 0.9600 . ?
C36 H36C 0.9600 . ?
C35 H35A 0.9600 . ?
C35 H35B 0.9600 . ?
C35 H35C 0.9600 . ?
C14 H14A 0.9600 . ?
C14 H14B 0.9600 . ?
C14 H14C 0.9600 . ?
C14 C12 1.488(10) . ?
C12 C13 1.509(9) . ?
C13 H13A 0.9600 . ?
C13 H13B 0.9600 . ?
C13 H13C 0.9600 . ?
C12A C14A 1.487(19) . ?
C12A C13A 1.520(18) . ?
C14A H14D 0.9600 . ?
C14A H14E 0.9600 . ?
C14A H14F 0.9600 . ?
C13A H13D 0.9600 . ?
C13A H13E 0.9600 . ?
C13A H13F 0.9600 . ?

loop_
_geom_angle_atom_site_label_1
_geom_angle_atom_site_label_2
_geom_angle_atom_site_label_3
_geom_angle
_geom_angle_site_symmetry_1
_geom_angle_site_symmetry_3
_geom_angle_publ_flag
C15 N1 H1 116.2 . . ?
C15 N1 C22 127.7(3) . . ?
C22 N1 H1 116.2 . . ?
O3 C9 C5 122.1(3) . . ?
O3 C9 C1 124.1(3) . . ?
C1 C9 C5 113.7(3) . . ?
N1 C15 C3 120.0(3) . . ?
N1 C15 C16 117.0(3) . . ?
C3 C15 C16 122.9(3) . . ?
O1 C2 C3 122.3(3) . . ?
O1 C2 C1 117.9(3) . . ?
C3 C2 C1 119.8(3) . . ?
C9 C5 C4 108.2(3) . . ?
C9 C5 C6 108.5(3) . . ?
C9 C5 C25 111.5(3) . . ?
C4 C5 C6 109.6(3) . . ?
C25 C5 C4 109.4(3) . . ?
C25 C5 C6 109.5(3) . . ?
O2 C4 C5 117.3(3) . . ?
O2 C4 C3 123.0(3) . . ?
C3 C4 C5 119.7(3) . . ?
C7 C8 C1 110.3(3) . . ?
C31 C8 C7 108.1(3) . . ?
C31 C8 C1 107.9(3) . . ?
C37 C8 C7 111.1(3) . . ?
C37 C8 C31 108.5(3) . . ?
C37 C8 C1 110.8(3) . . ?
C8 C7 H7 104.6 . . ?
C6 C7 C8 112.1(3) . . ?
C6 C7 H7 104.6 . . ?
C6 C7 C26 112.9(3) . . ?
C26 C7 C8 116.7(3) . . ?
C26 C7 H7 104.6 . . ?
C15 C3 C2 119.9(3) . . ?
C15 C3 C4 119.9(3) . . ?
C4 C3 C2 119.6(3) . . ?
C8 C31 H31A 108.2 . . ?
C8 C31 H31B 108.2 . . ?
H31A C31 H31B 107.3 . . ?
C32 C31 C8 116.4(3) . . ?
C32 C31 H31A 108.2 . . ?
C32 C31 H31B 108.2 . . ?
N1 C22 H22 107.8 . . ?
N1 C22 C24 109.4(3) . . ?
C24 C22 H22 107.8 . . ?
C23 C22 N1 113.2(3) . . ?
C23 C22 H22 107.8 . . ?
C23 C22 C24 110.8(4) . . ?
C21 C16 C15 122.1(3) . . ?
C21 C16 C17 119.5(3) . . ?
C17 C16 C15 118.3(3) . . ?
C9 C1 C2 110.0(3) . . ?
C9 C1 C8 105.3(3) . . ?
C9 C1 C10 110.0(3) . . ?
C2 C1 C8 110.7(3) . . ?
C2 C1 C10 107.9(3) . . ?
C10 C1 C8 112.9(3) . . ?
C5 C6 H6A 107.9 . . ?
C5 C6 H6B 107.9 . . ?
C7 C6 C5 117.5(3) . . ?
C7 C6 H6A 107.9 . . ?
C7 C6 H6B 107.9 . . ?
H6A C6 H6B 107.2 . . ?
C7 C26 H26A 109.5 . . ?
C7 C26 H26B 109.5 . . ?
H26A C26 H26B 108.1 . . ?
C27 C26 C7 110.9(3) . . ?
C27 C26 H26A 109.5 . . ?
C27 C26 H26B 109.5 . . ?
C8 C37 H37A 109.5 . . ?
C8 C37 H37B 109.5 . . ?
C8 C37 H37C 109.5 . . ?
H37A C37 H37B 109.5 . . ?
H37A C37 H37C 109.5 . . ?
H37B C37 H37C 109.5 . . ?
C16 C21 H21 120.1 . . ?
C20 C21 C16 119.8(4) . . ?
C20 C21 H21 120.1 . . ?
C17 C18 H18 120.0 . . ?
C19 C18 H18 120.0 . . ?
C19 C18 C17 120.0(4) . . ?
C16 C17 H17 119.8 . . ?
C18 C17 C16 120.5(4) . . ?
C18 C17 H17 119.8 . . ?
C18 C19 H19 120.0 . . ?
C18 C19 C20 120.0(4) . . ?
C20 C19 H19 120.0 . . ?
C21 C20 H20 119.9 . . ?
C19 C20 C21 120.3(4) . . ?
C19 C20 H20 119.9 . . ?
C27 C28 C29 123.7(4) . . ?
C27 C28 C30 122.1(5) . . ?
C30 C28 C29 114.2(5) . . ?
C32 C33 H33 115.0 . . ?
C34 C33 H33 115.0 . . ?
C34 C33 C32 130.1(6) . . ?
C1 C10 H10A 108.9 . . ?
C1 C10 H10B 108.9 . . ?
H10A C10 H10B 107.8 . . ?
C11 C10 C1 113.2(3) . . ?
C11 C10 H10A 108.9 . . ?
C11 C10 H10B 108.9 . . ?
C26 C27 H27 115.8 . . ?
C28 C27 C26 128.4(4) . . ?
C28 C27 H27 115.8 . . ?
C5 C25 H25A 109.5 . . ?
C5 C25 H25B 109.5 . . ?
C5 C25 H25C 109.5 . . ?
H25A C25 H25B 109.5 . . ?
H25A C25 H25C 109.5 . . ?
H25B C25 H25C 109.5 . . ?
C22 C24 H24A 109.5 . . ?
C22 C24 H24B 109.5 . . ?
C22 C24 H24C 109.5 . . ?
H24A C24 H24B 109.5 . . ?
H24A C24 H24C 109.5 . . ?
H24B C24 H24C 109.5 . . ?
C31 C32 H32A 109.6 . . ?
C31 C32 H32B 109.6 . . ?
C33 C32 C31 110.3(3) . . ?
C33 C32 H32A 109.6 . . ?
C33 C32 H32B 109.6 . . ?
H32A C32 H32B 108.1 . . ?
N2 C23 C22 176.3(5) . . ?
C10 C11 H11 112.5 . . ?
C10 C11 H11A 109.4 . . ?
C12 C11 C10 134.9(7) . . ?
C12 C11 H11 112.5 . . ?
C12A C11 C10 141.2(9) . . ?
C12A C11 H11A 109.4 . . ?
C28 C29 H29A 109.5 . . ?
C28 C29 H29B 109.5 . . ?
C28 C29 H29C 109.5 . . ?
H29A C29 H29B 109.5 . . ?
H29A C29 H29C 109.5 . . ?
H29B C29 H29C 109.5 . . ?
C33 C34 C36 123.4(9) . . ?
C33 C34 C35 122.9(8) . . ?
C36 C34 C35 113.4(8) . . ?
C28 C30 H30A 109.5 . . ?
C28 C30 H30B 109.5 . . ?
C28 C30 H30C 109.5 . . ?
H30A C30 H30B 109.5 . . ?
H30A C30 H30C 109.5 . . ?
H30B C30 H30C 109.5 . . ?
C34 C36 H36A 109.5 . . ?
C34 C36 H36B 109.5 . . ?
C34 C36 H36C 109.5 . . ?
H36A C36 H36B 109.5 . . ?
H36A C36 H36C 109.5 . . ?
H36B C36 H36C 109.5 . . ?
C34 C35 H35A 109.5 . . ?
C34 C35 H35B 109.5 . . ?
C34 C35 H35C 109.5 . . ?
H35A C35 H35B 109.5 . . ?
H35A C35 H35C 109.5 . . ?
H35B C35 H35C 109.5 . . ?
H14A C14 H14B 109.5 . . ?
H14A C14 H14C 109.5 . . ?
H14B C14 H14C 109.5 . . ?
C12 C14 H14A 109.5 . . ?
C12 C14 H14B 109.5 . . ?
C12 C14 H14C 109.5 . . ?
C11 C12 C14 128.4(9) . . ?
C11 C12 C13 118.7(6) . . ?
C14 C12 C13 112.6(8) . . ?
C12 C13 H13A 109.5 . . ?
C12 C13 H13B 109.5 . . ?
C12 C13 H13C 109.5 . . ?
H13A C13 H13B 109.5 . . ?
H13A C13 H13C 109.5 . . ?
H13B C13 H13C 109.5 . . ?
C11 C12A C14A 136(2) . . ?
C11 C12A C13A 105.3(12) . . ?
C14A C12A C13A 114(2) . . ?
C12A C14A H14D 109.5 . . ?
C12A C14A H14E 109.5 . . ?
C12A C14A H14F 109.5 . . ?
H14D C14A H14E 109.5 . . ?
H14D C14A H14F 109.5 . . ?
H14E C14A H14F 109.5 . . ?
C12A C13A H13D 109.5 . . ?
C12A C13A H13E 109.5 . . ?
C12A C13A H13F 109.5 . . ?
H13D C13A H13E 109.5 . . ?
H13D C13A H13F 109.5 . . ?
H13E C13A H13F 109.5 . . ?

loop_
_geom_torsion_atom_site_label_1
_geom_torsion_atom_site_label_2
_geom_torsion_atom_site_label_3
_geom_torsion_atom_site_label_4
_geom_torsion
_geom_torsion_site_symmetry_1
_geom_torsion_site_symmetry_2
_geom_torsion_site_symmetry_3
_geom_torsion_site_symmetry_4
_geom_torsion_publ_flag
O2 C4 C3 C15 -1.7(5) . . . . ?
O2 C4 C3 C2 170.3(3) . . . . ?
O1 C2 C3 C15 10.2(5) . . . . ?
O1 C2 C3 C4 -161.9(3) . . . . ?
O1 C2 C1 C9 -168.2(3) . . . . ?
O1 C2 C1 C8 75.8(4) . . . . ?
O1 C2 C1 C10 -48.2(4) . . . . ?
O3 C9 C5 C4 -122.6(4) . . . . ?
O3 C9 C5 C6 118.6(4) . . . . ?
O3 C9 C5 C25 -2.2(5) . . . . ?
O3 C9 C1 C2 131.2(4) . . . . ?
O3 C9 C1 C8 -109.5(4) . . . . ?
O3 C9 C1 C10 12.4(5) . . . . ?
N1 C15 C3 C2 -166.1(3) . . . . ?
N1 C15 C3 C4 5.9(5) . . . . ?
N1 C15 C16 C21 70.1(4) . . . . ?
N1 C15 C16 C17 -106.8(4) . . . . ?
C9 C5 C4 O2 152.1(3) . . . . ?
C9 C5 C4 C3 -28.8(4) . . . . ?
C9 C5 C6 C7 44.5(4) . . . . ?
C9 C1 C10 C11 64.2(5) . . . . ?
C15 N1 C22 C24 -155.9(4) . . . . ?
C15 N1 C22 C23 80.1(5) . . . . ?
C15 C16 C21 C20 -176.1(3) . . . . ?
C15 C16 C17 C18 176.2(4) . . . . ?
C2 C1 C10 C11 -55.9(5) . . . . ?
C5 C9 C1 C2 -52.0(4) . . . . ?
C5 C9 C1 C8 67.3(3) . . . . ?
C5 C9 C1 C10 -170.8(3) . . . . ?
C5 C4 C3 C15 179.2(3) . . . . ?
C5 C4 C3 C2 -8.7(5) . . . . ?
C4 C5 C6 C7 -73.5(4) . . . . ?
C8 C7 C6 C5 -42.9(4) . . . . ?
C8 C7 C26 C27 -161.3(3) . . . . ?
C8 C31 C32 C33 177.5(4) . . . . ?
C8 C1 C10 C11 -178.5(4) . . . . ?
C7 C8 C31 C32 -68.2(4) . . . . ?
C7 C8 C1 C9 -61.0(3) . . . . ?
C7 C8 C1 C2 57.8(3) . . . . ?
C7 C8 C1 C10 178.9(3) . . . . ?
C7 C26 C27 C28 -112.1(5) . . . . ?
C3 C15 C16 C21 -113.3(4) . . . . ?
C3 C15 C16 C17 69.8(4) . . . . ?
C3 C2 C1 C9 11.8(4) . . . . ?
C3 C2 C1 C8 -104.2(3) . . . . ?
C3 C2 C1 C10 131.8(3) . . . . ?
C31 C8 C7 C6 -67.6(3) . . . . ?
C31 C8 C7 C26 160.0(3) . . . . ?
C31 C8 C1 C9 56.8(3) . . . . ?
C31 C8 C1 C2 175.7(3) . . . . ?
C31 C8 C1 C10 -63.2(4) . . . . ?
C22 N1 C15 C3 176.2(3) . . . . ?
C22 N1 C15 C16 -7.1(5) . . . . ?
C16 C15 C3 C2 17.4(5) . . . . ?
C16 C15 C3 C4 -170.6(3) . . . . ?
C16 C21 C20 C19 -0.2(6) . . . . ?
C1 C9 C5 C4 60.5(4) . . . . ?
C1 C9 C5 C6 -58.3(4) . . . . ?
C1 C9 C5 C25 -179.1(3) . . . . ?
C1 C2 C3 C15 -169.8(3) . . . . ?
C1 C2 C3 C4 18.2(5) . . . . ?
C1 C8 C7 C6 50.1(3) . . . . ?
C1 C8 C7 C26 -82.3(4) . . . . ?
C1 C8 C31 C32 172.5(3) . . . . ?
C1 C10 C11 C12 122.8(7) . . . . ?
C1 C10 C11 C12A -166.1(18) . . . . ?
C6 C5 C4 O2 -89.7(4) . . . . ?
C6 C5 C4 C3 89.3(4) . . . . ?
C6 C7 C26 C27 66.6(4) . . . . ?
C26 C7 C6 C5 91.3(3) . . . . ?
C37 C8 C7 C6 173.4(3) . . . . ?
C37 C8 C7 C26 41.0(4) . . . . ?
C37 C8 C31 C32 52.4(4) . . . . ?
C37 C8 C1 C9 175.5(3) . . . . ?
C37 C8 C1 C2 -65.7(3) . . . . ?
C37 C8 C1 C10 55.4(4) . . . . ?
C21 C16 C17 C18 -0.8(6) . . . . ?
C18 C19 C20 C21 -0.3(6) . . . . ?
C17 C16 C21 C20 0.7(5) . . . . ?
C17 C18 C19 C20 0.3(6) . . . . ?
C19 C18 C17 C16 0.3(6) . . . . ?
C10 C11 C12 C14 176.9(10) . . . . ?
C10 C11 C12 C13 -9.6(11) . . . . ?
C10 C11 C12A C14A -156(4) . . . . ?
C10 C11 C12A C13A 51(2) . . . . ?
C25 C5 C4 O2 30.4(4) . . . . ?
C25 C5 C4 C3 -150.6(3) . . . . ?
C25 C5 C6 C7 166.5(3) . . . . ?
C32 C33 C34 C36 177.6(9) . . . . ?
C32 C33 C34 C35 -9.6(17) . . . . ?
C29 C28 C27 C26 -2.4(7) . . . . ?
C34 C33 C32 C31 -112.6(9) . . . . ?
C30 C28 C27 C26 174.9(5) . . . . ?

_shelx_res_file                  
;
TITL 22_a.res in P2(1)2(1)2(1)
    22.res
    created by SHELXL-2018/3 at 17:20:10 on 12-Feb-2022
REM Old TITL 22 in P2(1)2(1)2(1)
REM SHELXT solution in P2(1)2(1)2(1): R1 0.168, Rweak 0.046, Alpha 0.005
REM <I/s> 3.499 for 31 systematic absences, Orientation as input
REM Flack x = 0.232 ( 0.057 ) from 2531 Parsons' quotients
REM Formula found by SHELXT: C23 N2
CELL 1.54178 8.5213 11.2417 34.6213 90 90 90
ZERR 4 0.0004 0.0006 0.0017 0 0 0
LATT -1
SYMM 0.5-X,-Y,0.5+Z
SYMM -X,0.5+Y,0.5-Z
SYMM 0.5+X,0.5-Y,-Z
SFAC C H N O
UNIT 148 192 8 12
SADI C11 C12 C11 C12A
SADI 0.04 C11 C13 C11 C13A
SADI C14 C12 C14A C12A
SADI C12 C13 C12A C13A
SADI 0.04 C14 C13 C14A C13A
SADI 0.04 C11 C14 C11 C14A
SADI C12A C11 C12 C11
ISOR 0.01 0.02 C34 C35 C36
SIMU 0.001 0.002 2 C34 C35 C36

L.S. 100
PLAN  10
TEMP 23
CONF
list 4
MORE -1
BOND $H
fmap 2
acta
OMIT 1 0 12
REM <olex2.extras>
REM <HklSrc "%.\\22.hkl">
REM </olex2.extras>

WGHT    0.086100    2.065000
FVAR       0.61929   0.68556
O2    4   -0.034270    0.263733    0.378858    11.00000    0.02037    0.05357 =
         0.04309   -0.00348    0.00094   -0.00058
O1    4    0.487875    0.232685    0.339117    11.00000    0.02535    0.05975 =
         0.05415   -0.02649    0.00693   -0.00062
O3    4    0.331794    0.187498    0.464061    11.00000    0.04757    0.05009 =
         0.05302    0.02227   -0.01766   -0.00743
N1    3    0.020993    0.183078    0.311605    11.00000    0.02639    0.04090 =
         0.04317   -0.00772   -0.00424    0.00204
AFIX  43
H1    2   -0.041349    0.210681    0.328962    11.00000   -1.20000
AFIX   0
C9    1    0.316967    0.244686    0.434781    11.00000    0.03178    0.02902 =
         0.04043    0.00436   -0.00833   -0.00404
C15   1    0.171040    0.176568    0.321232    11.00000    0.02623    0.02592 =
         0.04036   -0.00490   -0.00218   -0.00068
C2    1    0.390277    0.238622    0.364711    11.00000    0.02393    0.02929 =
         0.04280   -0.00984   -0.00068    0.00335
C5    1    0.164474    0.307854    0.424631    11.00000    0.02507    0.04314 =
         0.02576    0.00597    0.00176    0.00198
C4    1    0.108716    0.261853    0.385288    11.00000    0.02572    0.03116 =
         0.03566    0.00430   -0.00093    0.00000
C8    1    0.491136    0.404467    0.410288    11.00000    0.02704    0.02879 =
         0.03352   -0.00274    0.00002    0.00174
C7    1    0.345952    0.483342    0.400221    11.00000    0.03286    0.02800 =
         0.02979   -0.00093    0.00044    0.00310
AFIX  13
H7    2    0.370959    0.561549    0.411107    11.00000   -1.20000
AFIX   0
C3    1    0.222022    0.220521    0.357448    11.00000    0.02384    0.02885 =
         0.03855   -0.00223   -0.00143    0.00054
C31   1    0.535735    0.427773    0.453302    11.00000    0.03152    0.03081 =
         0.03748   -0.00128   -0.00720    0.00033
AFIX  23
H31A  2    0.442994    0.415050    0.469014    11.00000   -1.20000
H31B  2    0.612914    0.368917    0.460976    11.00000   -1.20000
AFIX   0
C22   1   -0.051500    0.148826    0.274875    11.00000    0.03502    0.04070 =
         0.04424   -0.00906   -0.00468   -0.00180
AFIX  13
H22   2    0.019828    0.172585    0.254054    11.00000   -1.20000
AFIX   0
C16   1    0.278303    0.115697    0.293417    11.00000    0.02448    0.03256 =
         0.03909   -0.01138   -0.00543   -0.00148
C1    1    0.447864    0.266207    0.406034    11.00000    0.02267    0.03009 =
         0.04143   -0.00269   -0.00536    0.00420
C6    1    0.197311    0.443453    0.422029    11.00000    0.03050    0.03809 =
         0.02808   -0.00311    0.00089    0.00850
AFIX  23
H6A   2    0.107568    0.480747    0.409763    11.00000   -1.20000
H6B   2    0.203480    0.474386    0.448140    11.00000   -1.20000
AFIX   0
C26   1    0.315549    0.507696    0.356655    11.00000    0.04161    0.03787 =
         0.02982    0.00389    0.00196    0.00157
AFIX  23
H26A  2    0.414649    0.522130    0.343691    11.00000   -1.20000
H26B  2    0.267399    0.438277    0.344974    11.00000   -1.20000
AFIX   0
C37   1    0.631267    0.436245    0.385053    11.00000    0.02900    0.04483 =
         0.04485   -0.00629    0.00663   -0.00397
AFIX 137
H37A  2    0.618231    0.401412    0.359940    11.00000   -1.50000
H37B  2    0.725556    0.406225    0.396684    11.00000   -1.50000
H37C  2    0.638395    0.521140    0.382620    11.00000   -1.50000
AFIX   0
C21   1    0.316934    0.165216    0.257991    11.00000    0.03150    0.03844 =
         0.04643   -0.00320   -0.00516    0.00006
AFIX  43
H21   2    0.280930    0.240710    0.251501    11.00000   -1.20000
AFIX   0
C18   1    0.426149   -0.059118    0.277211    11.00000    0.04868    0.03821 =
         0.06724   -0.01233   -0.00349    0.01121
AFIX  43
H18   2    0.462910   -0.134379    0.283730    11.00000   -1.20000
AFIX   0
C17   1    0.334268    0.003624    0.302906    11.00000    0.04272    0.03733 =
         0.04525   -0.00639   -0.00352    0.00503
AFIX  43
H17   2    0.309667   -0.029470    0.326769    11.00000   -1.20000
AFIX   0
C19   1    0.463468   -0.010331    0.241898    11.00000    0.04406    0.05641 =
         0.04733   -0.02051   -0.00179    0.00804
AFIX  43
H19   2    0.525018   -0.052788    0.224520    11.00000   -1.20000
AFIX   0
C20   1    0.409390    0.101807    0.232290    11.00000    0.03886    0.05791 =
         0.04341   -0.01156    0.00003   -0.00503
AFIX  43
H20   2    0.435166    0.134802    0.208488    11.00000   -1.20000
AFIX   0
C28   1    0.064441    0.614947    0.338132    11.00000    0.07017    0.05430 =
         0.03176    0.00749   -0.00283    0.02559
C33   1    0.631664    0.561880    0.504929    11.00000    0.05059    0.04649 =
         0.05463   -0.01174   -0.01815    0.00029
AFIX  43
H33   2    0.712174    0.514014    0.514274    11.00000   -1.20000
AFIX   0
C10   1    0.588605    0.182780    0.414915    11.00000    0.02974    0.03469 =
         0.06871   -0.01179   -0.01691    0.00855
AFIX  23
H10A  2    0.675030    0.202975    0.397900    11.00000   -1.20000
H10B  2    0.622993    0.196309    0.441259    11.00000   -1.20000
AFIX   0
C27   1    0.211046    0.612388    0.351482    11.00000    0.07340    0.03290 =
         0.04056    0.00212   -0.01158    0.00351
AFIX  43
H27   2    0.253473    0.685512    0.358464    11.00000   -1.20000
AFIX   0
C25   1    0.037231    0.284767    0.454945    11.00000    0.03864    0.07697 =
         0.03638    0.00974    0.00766   -0.00563
AFIX 137
H25A  2    0.018348    0.200791    0.456885    11.00000   -1.50000
H25B  2   -0.057822    0.324349    0.447438    11.00000   -1.50000
H25C  2    0.071389    0.314685    0.479518    11.00000   -1.50000
AFIX   0
C24   1   -0.203463    0.216654    0.269643    11.00000    0.04135    0.05386 =
         0.05479   -0.00279   -0.01450    0.00105
AFIX 137
H24A  2   -0.272304    0.200112    0.290926    11.00000   -1.50000
H24B  2   -0.252694    0.192467    0.245971    11.00000   -1.50000
H24C  2   -0.181771    0.300404    0.268715    11.00000   -1.50000
AFIX   0
C32   1    0.601236    0.550914    0.462669    11.00000    0.07271    0.03818 =
         0.04830   -0.00520   -0.01319   -0.00868
AFIX  23
H32A  2    0.698097    0.563447    0.448525    11.00000   -1.20000
H32B  2    0.526763    0.611365    0.454688    11.00000   -1.20000
AFIX   0
N2    3   -0.100767   -0.077803    0.266876    11.00000    0.10856    0.04898 =
         0.08280   -0.00652   -0.01577   -0.01249
C23   1   -0.077962    0.020737    0.271501    11.00000    0.05605    0.04682 =
         0.05758   -0.00549   -0.01456    0.00047
C11   1    0.549565    0.052138    0.409959    11.00000    0.05213    0.04142 =
         0.14998   -0.01632   -0.05264    0.01334
PART 1
AFIX  43
H11   2    0.465477    0.028350    0.425241    21.00000   -1.20000
AFIX  43
PART 2
H11A  2    0.455335    0.044766    0.396619   -21.00000   -1.20000
AFIX   0
PART 0
C29   1   -0.021928    0.506722    0.324028    11.00000    0.04954    0.07827 =
         0.06713    0.02577   -0.01126   -0.00429
AFIX 137
H29A  2    0.052281    0.446390    0.316851    11.00000   -1.50000
H29B  2   -0.084654    0.527527    0.302008    11.00000   -1.50000
H29C  2   -0.088559    0.477142    0.344218    11.00000   -1.50000
AFIX   0
C34   1    0.564808    0.626384    0.530162    11.00000    0.12973    0.19892 =
         0.10810   -0.08040   -0.02300    0.04555
C30   1   -0.030464    0.726441    0.337603    11.00000    0.14748    0.09672 =
         0.06499   -0.00943   -0.03572    0.08054
AFIX 137
H30A  2   -0.117781    0.718393    0.354929    11.00000   -1.50000
H30B  2   -0.068452    0.740584    0.311906    11.00000   -1.50000
H30C  2    0.033764    0.792094    0.345635    11.00000   -1.50000
AFIX   0
C36   1    0.605852    0.623385    0.571916    11.00000    0.13473    0.20491 =
         0.10340   -0.08065   -0.02223    0.03504
AFIX 137
H36A  2    0.653364    0.697533    0.579160    11.00000   -1.50000
H36B  2    0.678234    0.559580    0.576635    11.00000   -1.50000
H36C  2    0.512446    0.611109    0.586897    11.00000   -1.50000
AFIX   0
C35   1    0.450010    0.722447    0.520065    11.00000    0.14025    0.20519 =
         0.12690   -0.07493   -0.02064    0.05287
AFIX 137
H35A  2    0.360169    0.687887    0.507656    11.00000   -1.50000
H35B  2    0.498834    0.778348    0.502890    11.00000   -1.50000
H35C  2    0.417479    0.762651    0.543181    11.00000   -1.50000
AFIX   0
PART 1
C14   1    0.554440   -0.156057    0.390376    21.00000    0.06518    0.02708 =
         0.06950    0.00030    0.00261    0.00313
AFIX 137
H14A  2    0.644371   -0.205309    0.395190    21.00000   -1.50000
H14B  2    0.510608   -0.175623    0.365635    21.00000   -1.50000
H14C  2    0.477301   -0.169326    0.410121    21.00000   -1.50000
AFIX   0
C12   1    0.602544   -0.028840    0.390659    21.00000    0.03753    0.02971 =
         0.04970    0.00071   -0.00432    0.00493
C13   1    0.721813   -0.000435    0.359802    21.00000    0.05086    0.04265 =
         0.06541   -0.00142    0.01071    0.00959
AFIX 137
H13A  2    0.729169    0.084238    0.356689    21.00000   -1.50000
H13B  2    0.689897   -0.035907    0.335833    21.00000   -1.50000
H13C  2    0.822264   -0.031562    0.367248    21.00000   -1.50000
AFIX   0
PART 2
C12A  1    0.594464   -0.035349    0.416722   -21.00000    0.04746    0.04001 =
         0.06754   -0.01389   -0.01389    0.02504
C14A  1    0.576525   -0.157238    0.400633   -21.00000    0.10807    0.04867 =
         0.08604   -0.00963   -0.03906    0.01297
AFIX 137
H14D  2    0.586406   -0.154404    0.373027   -21.00000   -1.50000
H14E  2    0.475073   -0.188002    0.407384   -21.00000   -1.50000
H14F  2    0.656514   -0.208000    0.411102   -21.00000   -1.50000
AFIX   0
C13A  1    0.629585   -0.032565    0.459749   -21.00000    0.10796    0.07631 =
         0.07210    0.01806   -0.01760    0.03850
AFIX 137
H13D  2    0.605140    0.044762    0.469859   -21.00000   -1.50000
H13E  2    0.738766   -0.049310    0.463894   -21.00000   -1.50000
H13F  2    0.567035   -0.091390    0.472672   -21.00000   -1.50000
AFIX   0
HKLF 4


REM  22_a.res in P2(1)2(1)2(1)
REM wR2 = 0.1655, GooF = S = 1.051, Restrained GooF = 1.088 for all data
REM R1 = 0.0596 for 6069 Fo > 4sig(Fo) and 0.0611 for all 6277 data
REM 418 parameters refined using 36 restraints

END

WGHT      0.0861      2.0650

REM Highest difference peak  0.587,  deepest hole -0.771,  1-sigma level  0.049
Q1    1   0.5957  0.0775  0.3887  11.00000  0.05    0.43
Q2    1   0.3768  0.6340  0.5287  11.00000  0.05    0.39
Q3    1  -0.1582  0.0136  0.2966  11.00000  0.05    0.33
Q4    1  -0.2044 -0.0668  0.2941  11.00000  0.05    0.29
Q5    1   0.5663  0.6831  0.5671  11.00000  0.05    0.26
Q6    1  -0.0764  0.1063  0.2940  11.00000  0.05    0.22
Q7    1   0.0799  0.2408  0.4771  11.00000  0.05    0.22
Q8    1  -0.0237  0.1524  0.3322  11.00000  0.05    0.20
Q9    1   0.6199  0.2079  0.3964  11.00000  0.05    0.19
Q10   1   0.7958  0.0719  0.3674  11.00000  0.05    0.19
;
_shelx_res_checksum              85297
_shelx_hkl_file                  
;
   1   0   0    0.00    0.70
   2   0   0 9125.09  385.26
   2   0   0 9999.00  391.86
   3   0   0   -0.40    0.70
   3   0   0    2.20    1.40
   3   0   0    1.40    1.70
   4   0   0    6.70    2.30
   4   0   0   14.50    3.50
   4   0   0    7.70    2.10
   5   0   0    4.60    2.10
   5   0   0    3.40    2.40
   6   0   0  126.69    7.00
   6   0   0  131.99    9.00
   6   0   0  126.39    9.10
   7   0   0   -1.40    2.20
   7   0   0   -0.10    3.00
   7   0   0   -0.10    1.90
   8   0   0  165.48    6.80
   8   0   0  158.08   10.00
   8   0   0  161.48    9.50
   9   0   0   -0.20    2.80
   9   0   0   -0.30    2.20
  10   0   0    8.40    3.20
  10   0   0   12.90    1.30
   0  -1   0    1.70    0.40
   1  -1   0  111.39    5.10
   1  -1   0  100.99    4.60
  -1  -1   0  109.59    4.60
   1   1   0  105.09    4.60
   1   1   0  104.59    5.10
   2  -1   0 1029.20   41.50
   2   1   0  921.51   40.70
   2  -1   0 1043.40   40.20
  -2  -1   0 1027.00   40.10
   2   1   0  986.70   41.60
   3  -1   0  181.08    9.60
   3  -1   0  175.78    8.90
   3   1   0  175.28    8.60
   3  -1   0  183.98    7.70
   3   1   0  181.88    9.80
   4   1   0    7.50    2.70
   4  -1   0    8.70    2.80
   4  -1   0    9.20    2.30
   4   1   0    8.70    2.00
   4  -1   0    7.70    2.00
   4   1   0    9.90    2.30
   5   1   0   28.50    4.20
   5  -1   0   29.10    3.90
   5  -1   0   30.10    3.70
   6   1   0  273.37   15.30
   6  -1   0  268.67   12.80
   6  -1   0  285.27   14.80
   6  -1   0  266.27   14.80
   6   1   0  275.47   12.90
   7   1   0    6.10    3.70
   7  -1   0    7.80    2.40
   7  -1   0    6.20    2.40
   7   1   0    5.90    2.20
   8  -1   0    7.40    2.80
   8   1   0    4.60    2.50
   8  -1   0    6.80    1.00
   8  -1   0    6.70    2.90
   8   1   0    5.10    3.30
   8  -1   0    6.50    2.80
   9   1   0   73.49    6.70
   9   1   0   64.89    5.60
   9   1   0   78.99    3.50
   9  -1   0   74.99    5.90
   9  -1   0   66.69    6.20
  10   1   0    0.50    0.70
  10  -1   0    1.40    0.80
  10  -1   0   -0.50    2.50
   0   2   0  400.86   16.60
   0  -2   0  425.86   16.90
   0  -2   0  397.96   16.70
  -1   2   0    2.40    0.60
   1   2   0    1.00    1.20
   1  -2   0    2.10    0.80
   1  -2   0    0.60    0.70
  -1  -2   0    1.40    0.60
   1   2   0    1.30    0.90
  -1  -2   0    1.60    0.90
   2  -2   0  629.24   25.50
   2   2   0  630.44   26.70
   2  -2   0  609.94   26.30
  -2  -2   0  597.84   25.10
  -2   2   0  626.84   25.00
   2   2   0  598.54   25.50
  -2  -2   0  668.33   25.40
   3   2   0 2498.95   97.89
   3  -2   0 2377.16   96.39
   3  -2   0 2477.35   96.09
   3   2   0 2333.57   96.39
   3  -2   0 2442.26   97.39
   3  -2   0 2191.78   95.39
   4   2   0  829.22   36.10
   4   2   0  856.51   38.00
   4  -2   0  828.72   36.20
   4  -2   0  913.21   36.40
   4  -2   0  835.32   34.80
   5  -2   0  191.08   10.70
   6   2   0  107.49    6.30
   6  -2   0  108.39    6.30
   6   2   0  107.19    8.70
   6  -2   0  121.79    8.60
   7  -2   0   12.90    1.10
   7   2   0   14.90    3.60
   7   2   0   18.90    3.40
   7  -2   0   12.70    2.10
   7  -2   0   13.80    3.00
   7  -2   0   13.40    4.40
   7   2   0    7.80    3.90
   7   2   0   11.90    2.70
   7  -2   0   13.00    2.80
   8   2   0    3.50    3.50
   8   2   0    3.40    2.40
   8  -2   0    6.90    2.80
   8   2   0    6.00    2.60
   8  -2   0    4.20    2.50
   8   2   0    4.40    1.00
   8  -2   0    4.80    1.00
   9   2   0    2.10    1.00
   9   2   0    2.80    2.30
   9  -2   0    2.00    2.10
   9   2   0    2.50    3.40
   9  -2   0   -0.30    2.80
  10   2   0   11.10    1.30
  10  -2   0    6.00    2.40
   0  -3   0    2.10    1.10
   0  -3   0    1.80    0.90
   0   3   0    1.60    0.80
   1  -3   0 1130.09   47.60
   1  -3   0 1159.68   48.20
   1  -3   0 1207.38   48.10
  -1  -3   0 1200.68   48.00
   1   3   0 1208.68   48.20
  -1  -3   0 1256.97   48.20
   1   3   0 1168.48   47.70
   1   3   0 1177.18   48.20
  -1   3   0 1186.58   47.80
   2  -3   0   41.70    2.80
  -2   3   0   45.40    2.40
   2   3   0   42.00    3.40
   2  -3   0   43.40    2.90
   2   3   0   38.00    2.70
  -2  -3   0   42.80    2.80
  -2  -3   0   42.70    2.50
   3  -3   0  495.85   20.00
   3  -3   0  418.36   20.30
   3   3   0  522.25   21.90
   3  -3   0  440.36   19.70
   4  -3   0   10.40    1.50
   4   3   0   14.40    2.50
   4  -3   0    8.30    1.50
   5  -3   0  169.78   10.10
   5  -3   0  161.08    7.90
   5   3   0  167.38    9.50
   6   3   0  133.29    7.40
   6  -3   0  128.99    7.40
   6   3   0  143.39   10.40
   6  -3   0  147.19    9.90
   7   3   0   15.60    3.80
   7   3   0   18.20    3.00
   7   3   0   13.20    4.70
   7   3   0   15.10    2.90
   7   3   0   16.00    1.50
   7  -3   0   15.70    1.50
   7  -3   0   17.60    3.00
   7  -3   0   15.40    3.00
   7  -3   0   18.60    2.30
   7   3   0   17.00    3.00
   7  -3   0   15.80    4.50
   8   3   0  122.79    9.00
   8   3   0  108.99    7.50
   8  -3   0  127.69    5.40
   8   3   0  111.69    7.30
   8  -3   0  122.29    7.70
   8  -3   0  123.49    7.60
   8   3   0  123.29    5.40
   9  -3   0   19.80    3.00
   9   3   0   22.50    1.90
   9  -3   0   15.00    3.50
   9  -3   0   18.90    3.20
   0  -4   0 7341.87  295.37
   0  -4   0 7081.39  292.67
   0  -4   0 7481.45  295.57
   0   4   0 7461.45  296.27
  -1   4   0  220.28    9.70
   1  -4   0  213.08    9.30
   1  -4   0  226.08   10.20
   1   4   0  214.68    9.50
  -1  -4   0  210.38    9.80
  -1  -4   0  224.48   10.10
   2  -4   0  111.69    5.80
  -2  -4   0  107.19    5.70
  -2   4   0  112.79    5.40
  -2  -4   0  102.09    5.50
  -3  -4   0   19.00    2.10
   3  -4   0   22.80    2.40
   4   4   0   12.10    2.50
   4   4   0   10.50    1.20
   4  -4   0   11.40    1.90
   5  -4   0   26.10    4.50
   5   4   0   21.80    3.40
   6  -4   0  230.08   13.60
   6  -4   0  222.68   11.50
   6  -4   0  212.98   10.20
   6  -4   0  214.18   10.00
   6   4   0  236.98   14.40
   7   4   0   72.29    5.60
   7  -4   0   77.59    5.80
   7   4   0   70.49    5.60
   7  -4   0   68.69    5.30
   7  -4   0   75.39    3.70
   7   4   0   79.59    5.70
   7  -4   0   91.29   12.70
   7   4   0   60.49    7.30
   7   4   0   74.09    8.30
   7  -4   0   83.59    4.60
   7  -4   0   80.39    5.70
   7   4   0   74.89    3.70
   8   4   0    2.80    1.20
   8   4   0    3.50    2.60
   8  -4   0    2.80    2.20
   8  -4   0    4.80    2.40
   8  -4   0    2.90    1.20
   9  -4   0    4.60    2.70
   9  -4   0    8.10    2.50
   9   4   0    7.90    1.20
   0   5   0    2.90    1.20
   0  -5   0    2.90    1.20
   0  -5   0    3.00    1.50
   1  -5   0  180.68    8.00
   1   5   0  164.28    8.10
  -1   5   0  187.48    8.50
   1  -5   0  190.98    9.20
  -1  -5   0  175.58    9.00
  -1  -5   0  177.68    8.60
  -2   5   0   33.50    2.80
   2  -5   0   35.70    3.30
  -2  -5   0   32.80    2.90
   3  -5   0  103.39    6.00
  -3   5   0   90.09    5.20
  -3  -5   0   96.89    5.60
   3   5   0   96.99    4.70
   4  -5   0   23.50    2.90
   4   5   0   17.00    3.20
   4   5   0   18.60    1.70
   5   5   0    4.80    2.40
   5  -5   0    5.90    1.60
   6  -5   0  120.69    9.40
   6  -5   0  112.89    7.20
   6   5   0  107.59    7.00
   6  -5   0  105.69    6.10
   6  -5   0  115.29    6.00
   6   5   0  111.99    7.10
   7   5   0  185.88   10.10
   7  -5   0  184.88    8.70
   7   5   0  190.88   10.30
   7  -5   0  180.38   10.00
   7  -5   0  183.48    9.70
   8  -5   0   16.40    3.00
   8   5   0   15.80    3.10
   8  -5   0   26.70    2.70
   9   5   0   29.10    3.60
   9  -5   0   22.60    3.20
   0  -6   0  153.48    7.60
   0  -6   0  152.38    8.40
   0   6   0  147.99    7.60
   1   6   0  162.78    7.70
  -1  -6   0  154.38    8.80
  -1   6   0  167.58    8.30
  -1  -6   0  176.98    8.50
   1  -6   0  173.18    9.10
   2   6   0  473.85   20.00
  -2  -6   0  478.35   21.00
   2  -6   0  485.85   21.60
  -2   6   0  480.15   20.80
   3   6   0   13.90    1.60
  -3  -6   0   11.20    2.10
  -3   6   0    8.60    1.70
   3  -6   0   13.60    2.70
  -4   6   0   68.89    5.10
   4  -6   0   88.99    4.90
   4  -6   0   78.59    4.10
  -4  -6   0   69.19    5.20
   4   6   0   69.99    4.10
   4  -6   0   75.39    5.50
   5  -6   0    6.40    2.10
   5  -6   0    3.80    1.60
   5   6   0    6.80    1.40
   5  -6   0    4.60    2.30
   6   6   0  103.69    7.00
   6  -6   0  111.89    5.90
   6  -6   0  109.59    6.70
   6   6   0   99.69    5.80
   6   6   0  114.79    7.30
   6  -6   0  109.39    7.20
   6  -6   0  110.79    6.20
   7   6   0   40.00    3.40
   7  -6   0   48.10    4.70
   7  -6   0   43.10    3.50
   7   6   0   45.30    5.10
   7   6   0   43.80    4.80
   8  -6   0   68.49    4.20
   8   6   0   74.19    5.70
   8  -6   0   69.79    5.30
   9   6   0    9.00    2.60
   0   7   0    0.10    1.20
   0   7   0    0.70    1.00
   0  -7   0   -0.30    1.50
   0  -7   0    1.00    1.10
   1   7   0   56.69    3.50
  -1   7   0   55.99    4.30
  -1  -7   0   55.79    4.20
   1  -7   0   51.89    4.90
   2  -7   0  188.38   10.20
   2   7   0  168.68    8.40
  -2  -7   0  181.88    9.50
  -2   7   0  180.68    9.40
  -3   7   0   69.89    5.00
   3  -7   0   74.89    5.80
   3   7   0   69.99    4.20
   3  -7   0   74.99    4.20
   3  -7   0   71.19    4.30
  -3  -7   0   72.09    5.30
   4  -7   0   40.10    4.40
   4  -7   0   43.10    3.00
   4  -7   0   41.40    3.40
   4   7   0   46.50    3.20
   4  -7   0   43.10    5.20
   5  -7   0    4.50    1.80
   5   7   0    5.60    2.20
  -5  -7   0    5.40    1.00
  -5   7   0    4.30    1.00
   5   7   0    2.40    2.20
   5   7   0    5.00    1.50
   5  -7   0    5.40    2.20
   5  -7   0    5.60    2.60
   6  -7   0  378.86   15.90
   6  -7   0  371.16   17.40
   6   7   0  351.96   16.90
   6  -7   0  383.36   16.30
   6  -7   0  378.26   16.60
   6   7   0  338.17   17.10
   6   7   0  364.96   15.90
   7   7   0   16.40    3.10
   7   7   0   12.80    2.10
   7  -7   0   15.20    2.20
   7  -7   0   15.70    2.90
   8   7   0   20.30    3.90
   8  -7   0   12.90    1.80
   8  -7   0   14.40    2.60
   0   8   0    9.70    1.90
   0  -8   0    6.30    2.30
   1   8   0  238.88   10.90
  -1   8   0  238.78   11.80
  -1  -8   0  224.18   11.60
   1  -8   0  236.88   12.90
   2  -8   0    4.10    1.40
   2  -8   0    4.60    2.40
   2   8   0    3.60    1.60
   3  -8   0   10.90    1.90
   3  -8   0   12.80    3.30
   3   8   0   13.60    2.10
   3  -8   0   10.90    1.90
  -4  -8   0  139.39    6.20
   4   8   0  129.29    7.50
   4  -8   0  127.89    8.60
   4  -8   0  146.69    7.30
   4  -8   0  138.09    6.90
   4   8   0  138.89    7.00
   4   8   0  130.59    7.90
  -4   8   0  139.59    6.30
   4  -8   0  139.19    8.40
   5   8   0  146.09    7.20
  -5  -8   0  143.39    6.50
   5   8   0  143.79    8.50
   5  -8   0  144.09    8.80
   5   8   0  146.69    6.00
   5  -8   0  154.18    7.60
   5   8   0  146.49    8.40
  -5   8   0  142.59    6.60
   6  -8   0    3.70    1.80
  -6   8   0    5.30    1.10
  -6  -8   0    5.80    1.00
   6  -8   0    5.00    2.50
   6   8   0    6.30    2.60
   6  -8   0    3.60    1.90
   6   8   0    6.10    2.30
   6   8   0    5.40    1.90
  -7  -8   0    6.70    0.90
  -7   8   0    8.00    1.10
   7  -8   0    9.20    1.80
   7   8   0    8.50    1.70
   7   8   0   11.00    2.80
   7  -8   0    8.20    2.30
   8   8   0    2.80    1.80
   8  -8   0    2.40    1.60
   0   9   0    1.30    1.50
   0  -9   0    1.20    2.30
   1  -9   0   54.59    5.70
  -1   9   0   46.40    2.80
   1   9   0   52.09    3.90
  -1  -9   0   45.90    2.80
   1  -9   0   51.69    3.80
   2  -9   0  559.84   23.60
   2   9   0  531.85   24.30
   2   9   0  554.54   24.10
   2  -9   0  559.74   23.70
  -2  -9   0  538.25   22.60
   2  -9   0  561.54   26.20
   2   9   0  591.04   24.00
  -2   9   0  545.25   22.80
   3  -9   0    5.50    1.80
  -3   9   0    3.10    1.00
   3  -9   0    5.40    2.60
   3  -9   0    7.00    1.80
   3   9   0    4.50    1.90
   3   9   0    3.40    1.30
   3   9   0    4.40    1.90
  -3  -9   0    2.50    0.90
   4  -9   0   68.49    4.40
   4  -9   0   66.99    4.60
   4   9   0   71.19    4.50
  -4  -9   0   66.09    3.50
  -4   9   0   66.19    3.60
   4   9   0   62.19    5.20
   4  -9   0   64.19    5.70
   5   9   0  104.09    6.60
   5  -9   0  109.99    6.00
  -5  -9   0  106.19    4.90
   5   9   0   93.59    6.70
   5  -9   0  105.99    7.00
   5   9   0  111.19    4.40
  -5   9   0  103.49    5.00
   5   9   0  100.79    5.50
  -6   9   0   10.20    1.30
   6   9   0    8.30    2.20
   6   9   0    9.50    2.00
   6   9   0   10.00    2.60
  -6  -9   0    8.40    1.00
   6  -9   0   11.50    2.00
   6  -9   0    7.80    2.40
   6  -9   0   12.70    2.00
   7   9   0    4.20    2.00
   7   9   0    5.70    1.40
  -7  -9   0    4.50    0.70
   7  -9   0    4.50    1.30
   7  -9   0    7.50    2.00
   0  10   0    3.00    1.40
   0 -10   0    3.60    1.80
   1 -10   0   -1.90    1.50
   1 -10   0   -1.60    1.60
   1  10   0   -1.70    1.10
  -1  10   0   -0.90    1.20
   1  10   0    0.80    1.70
  -2  10   0   95.89    4.60
   2  10   0   86.79    5.80
   2  10   0   94.69    5.10
   2 -10   0   90.59    5.40
   2  10   0   96.59    6.00
  -2 -10   0   90.69    4.40
   2 -10   0   98.09    5.70
  -3 -10   0  128.09    6.00
   3  10   0  130.29    7.60
   3  10   0  128.29    6.60
   3 -10   0  127.89    8.30
   3 -10   0  152.78    7.30
   3 -10   0  136.99    7.20
   3  10   0  135.39    7.30
  -3  10   0  135.09    6.20
  -4  10   0   42.00    2.60
   4  10   0   39.80    2.90
   4 -10   0   37.70    4.50
   4 -10   0   40.10    3.60
  -4 -10   0   37.60    2.40
   4  10   0   39.00    3.40
   4  10   0   38.30    4.00
   4 -10   0   35.20    3.20
   5 -10   0   25.50    2.50
   5  10   0   17.40    2.80
   5 -10   0   23.70    2.80
  -5 -10   0   22.00    1.70
   5 -10   0   21.40    3.60
  -5  10   0   20.70    1.90
   6  10   0   57.89    3.50
   6 -10   0   53.69    3.50
  -6  10   0   56.39    3.00
   6 -10   0   52.79    3.60
   6 -10   0   53.59    4.30
   6  10   0   58.39    4.50
  -6 -10   0   59.79    2.80
   0 -11   0   -0.80    1.50
   0  11   0    0.20    1.20
   0 -11   0   -0.70    1.60
   1 -11   0   -0.30    1.50
  -1  11   0    0.70    1.10
   1  11   0    0.50    1.30
  -1 -11   0   -1.20    1.60
   1  11   0    1.50    1.80
   1 -11   0    1.90    1.70
   2 -11   0   36.70    3.50
   2  11   0   36.80    3.60
   2 -11   0   36.00    3.50
   2  11   0   35.90    3.00
  -2 -11   0   39.90    2.70
  -2  11   0   36.70    2.50
   3  11   0    4.40    1.70
   3 -11   0    3.40    1.70
  -3  11   0    4.50    1.10
  -3 -11   0    3.70    0.90
   3 -11   0    5.00    2.40
   3 -11   0    6.40    1.80
   3  11   0    4.70    1.30
  -4  11   0    1.60    1.00
   4  11   0    1.80    0.60
   4  11   0    1.80    1.20
   4 -11   0    1.40    1.90
   4 -11   0    1.70    1.50
  -4 -11   0    0.90    0.70
   4 -11   0    2.00    1.20
   5 -11   0    2.30    1.70
  -5  11   0    1.10    0.90
   5  11   0   -2.50    1.50
   5 -11   0    1.10    1.20
  -5 -11   0    0.40    0.60
   5 -11   0    1.50    1.30
   6  11   0    7.90    1.30
  -6 -11   0    5.70    0.70
   0 -12   0  140.99    7.00
   0  12   0  138.59    6.80
   1 -12   0   29.30    3.00
  -1 -12   0   26.20    3.20
   1 -12   0   30.00    3.00
  -1  12   0   32.20    2.50
   1  12   0   31.00    2.60
   2 -12   0   26.90    3.50
   2  12   0   31.40    2.50
   2 -12   0   33.70    3.00
   2 -12   0   27.80    3.00
   3 -12   0    0.90    1.70
   3  12   0    1.80    1.10
   3 -12   0    1.80    1.40
   3  12   0    1.20    0.60
   3 -12   0    0.80    1.20
  -4 -12   0    2.30    0.60
   4 -12   0    1.70    1.20
   4 -12   0    2.70    1.60
   5  12   0    2.60    1.10
   0 -13   0   -0.10    1.70
   0  13   0   -0.40    0.80
   1  13   0    1.50    0.60
   1  13   0    2.40    1.00
   1 -13   0    2.40    1.60
   2  13   0   51.59    2.40
   2  13   0   53.69    2.90
   2 -13   0   49.80    3.50
  -2 -13   0   46.70    2.50
  -3 -13   0    1.60    0.80
   1   0  -1   62.49    3.40
  -1   0   1   64.79    2.70
   2   0  -1 4016.90  151.18
   2   0   1 3769.92  157.98
  -2   0   1 3583.64  150.78
   2   0  -1 3784.82  157.38
   3   0  -1  656.03   27.10
   3   0  -1  634.74   28.30
   3   0  -1  663.23   27.40
   3   0   1  624.34   28.30
   4   0   1  333.77   15.50
   4   0  -1  302.87   15.40
   4   0   1  360.46   17.10
   4   0  -1  319.57   15.20
   4   0   1  326.87   15.20
   5   0   1   47.30    4.90
   5   0   1   46.60    4.40
   5   0  -1   44.40    4.80
   5   0  -1   46.40    4.60
   6   0  -1   41.80    5.00
   6   0  -1   36.70    5.40
   6   0   1   39.50    4.90
   6   0   1   39.50    3.60
   6   0  -1   38.40    3.60
   6   0   1   38.70    5.20
   7   0   1   16.60    3.00
   7   0  -1   27.20    3.80
   7   0  -1   26.10    5.30
   7   0   1   14.80    3.10
   8   0   1  132.69    7.70
   8   0   1  143.59    8.50
   8   0  -1  121.39    8.60
   8   0  -1  127.39    5.70
   8   0   1  150.98    8.70
   8   0   1  143.99    9.30
   8   0  -1  141.99    8.80
   9   0   1    4.60    3.20
   9   0  -1    3.30    3.00
   9   0   1    4.10    2.50
   9   0  -1    3.10    2.40
  10   0  -1    8.90    1.20
  10   0   1    9.20    3.00
  10   0   1    9.00    1.00
   0  -1   1 8962.30  357.76
   1   1  -1 2105.59   84.99
   1  -1   1 2065.19   83.89
   1  -1   1 2043.60   82.89
   1   1  -1 1984.80   82.69
   1  -1   1 2051.79   81.59
  -1  -1   1 2027.60   81.69
   1  -1  -1 2011.40   81.89
   2   1  -1 1881.81   75.99
   2   1  -1 1832.12   74.79
   2   1  -1 1672.13   75.09
   2  -1   1 1892.31   75.79
   2  -1   1 1909.61   76.99
   2   1   1 1783.92   75.09
   2  -1  -1 1925.91   76.99
   2  -1  -1 1932.91   75.39
   2   1   1 1959.40   76.19
  -2  -1   1 1892.71   74.49
   3  -1   1   48.30    2.50
   3   1  -1   47.50    4.10
   3   1  -1   47.10    3.30
   3  -1   1   47.00    4.00
   3  -1  -1   46.40    2.30
   3   1   1   50.89    3.50
   3  -1  -1   36.10    3.40
   3   1   1   46.50    4.20
   3  -1  -1   46.90    4.10
   3  -1  -1   39.80    3.40
   3   1   1   45.00    3.10
   4  -1   1  130.99    7.80
   4   1  -1  158.88    7.90
   4   1  -1  139.89    8.20
   4   1  -1  150.28    8.00
   4  -1   1  144.29    8.90
   4  -1   1  140.99    7.90
   4   1   1  130.99    7.70
   4   1   1  140.59    9.10
   4  -1  -1  136.39    7.90
   4  -1  -1  134.19    7.70
   5   1  -1   99.89    7.20
   5  -1   1   96.69    6.70
   5  -1   1   97.09    6.70
   5   1   1   91.99    7.00
   5  -1  -1   95.59    7.00
   5  -1  -1  102.19    6.90
   6  -1   1  327.67   16.20
   6  -1   1  294.37   13.90
   6   1  -1  293.47   16.60
   6   1  -1  290.67   14.00
   6  -1  -1  325.17   16.20
   6  -1  -1  299.87   14.00
   6   1   1  304.27   16.50
   6   1   1  316.97   14.10
   6  -1  -1  292.77   16.10
   7  -1   1  122.19    5.40
   7   1  -1  139.69   10.30
   7   1  -1  145.39    7.80
   7  -1   1  127.09    5.30
   7  -1   1  123.79    7.80
   7  -1   1  136.89   10.00
   7  -1   1  129.99    7.70
   7  -1  -1  145.09    7.80
   7   1   1  130.99    7.90
   7   1   1  123.19    5.30
   7   1   1  125.59   10.00
   7   1   1  124.29    7.30
   7  -1  -1  135.69    7.90
   8  -1   1   27.50    3.80
   8   1  -1   25.30    5.30
   8   1  -1   28.30    3.90
   8  -1   1   28.90    4.00
   8  -1   1   32.50    4.90
   8  -1   1   29.50    1.90
   8  -1  -1   27.60    4.70
   8   1   1   22.30    3.80
   8  -1  -1   25.00    1.70
   8   1   1   22.70    4.00
   8   1   1   24.30    5.10
   8   1   1   31.20    3.90
   8  -1  -1   28.80    4.00
   9   1  -1    1.00    3.10
   9  -1   1    2.50    3.40
   9   1  -1    3.80    2.50
   9  -1   1    2.70    2.20
   9  -1   1   -2.30    2.90
   9   1  -1    1.20    0.90
   9   1   1    2.60    1.10
   9  -1  -1    1.40    2.30
   9  -1  -1    0.10    2.80
   9   1   1    1.30    2.20
   9   1   1    2.20    3.20
  10  -1   1    4.30    0.90
  10  -1   1    2.80    2.60
  10   1  -1    3.90    0.80
  10   1   1    3.90    0.90
  10  -1  -1    4.10    0.80
   0  -2   1 2288.57   93.49
   0   2  -1 2287.87   93.39
   0  -2  -1 2233.68   92.49
   0   2   1 2342.67   93.59
   0  -2  -1 2312.17   92.59
   0  -2   1 2451.65   93.09
   1   2  -1 2174.88   89.29
   1   2  -1 2243.78   89.79
   1  -2   1 2303.67   89.09
   1  -2   1 2255.17   90.29
   1  -2   1 2281.87   89.19
  -1  -2  -1 2302.67   88.69
   1  -2   1 2069.19   88.69
  -1  -2  -1 2163.78   88.79
   1   2   1 2246.58   89.89
  -1  -2   1 2123.49   88.49
  -1  -2   1 2306.47   88.69
   1   2   1 2129.39   89.19
   1  -2  -1 2274.77   89.09
   1   2   1 2262.37   89.49
  -1   2  -1 2133.79   89.09
   2   2  -1 1429.26   58.49
   2  -2   1 1441.86   59.39
   2  -2   1 1485.05   58.59
  -2  -2  -1 1379.76   58.29
   2   2  -1 1430.16   59.69
   2  -2  -1 1450.15   58.49
   2   2   1 1473.15   59.89
  -2  -2   1 1543.35   58.59
  -2  -2   1 1540.05   58.39
  -2   2  -1 1395.26   58.19
   3   2  -1  556.34   23.20
   3  -2   1  563.14   24.10
   3   2  -1  563.04   24.50
   3  -2   1  496.85   22.20
   3  -2   1  552.74   22.40
   3   2   1  547.35   23.10
   3   2   1  571.44   24.60
   3  -2  -1  560.84   22.30
   3  -2  -1  480.75   22.10
   3  -2  -1  511.65   23.20
   4  -2   1  339.27   15.50
   4   2  -1  333.47   15.40
   4  -2   1  323.57   15.30
   4  -2   1  305.97   14.40
   4  -2   1  351.26   14.20
   4  -2  -1  317.97   15.40
   4   2   1  345.07   17.10
   4  -2  -1  301.37   15.30
   4  -2  -1  340.87   14.00
   4   2   1  325.37   15.20
   5   2  -1  143.79    9.40
   5   2  -1  153.68    8.70
   5  -2   1  151.88    9.00
   5  -2  -1  138.39    8.80
   5  -2  -1  142.69    8.90
   6   2  -1   52.39    4.10
   6  -2   1   57.29    5.80
   6   2  -1   56.59    6.30
   6  -2   1   48.40    4.10
   6  -2  -1   50.29    4.00
   6   2   1   46.10    6.00
   6   2   1   47.30    4.00
   6  -2  -1   52.19    5.60
   7   2  -1    8.60    2.50
   7   2  -1    5.90    2.30
   7   2  -1    5.20    3.80
   7  -2   1    7.00    1.70
   7  -2   1    7.40    2.60
   7  -2   1    4.80    3.30
   7  -2   1    7.00    2.40
   7  -2   1    6.10    0.80
   7   2  -1   11.40    3.40
   7  -2  -1    4.80    0.70
   7   2   1    8.80    3.20
   7  -2  -1    5.70    1.80
   7   2   1    2.80    2.70
   7  -2  -1    6.40    2.40
   7  -2  -1    5.80    0.60
   7  -2  -1    2.40    3.00
   7   2   1    4.60    2.20
   7   2   1    3.70    2.10
   7   2   1    8.10    2.20
   7  -2  -1    6.30    2.30
   7   2   1    7.30    4.10
   8  -2   1   33.80    2.20
   8   2  -1   29.10    5.60
   8  -2   1   31.80    4.70
   8  -2   1   30.70    4.50
   8   2  -1   28.40    3.90
   8   2  -1   34.10    2.10
   8   2   1   32.80    4.50
   8   2   1   36.40    4.40
   8   2   1   38.90    2.20
   8  -2  -1   37.20    2.10
   8  -2  -1   34.00    4.50
   8  -2  -1   40.00    4.90
   8   2   1   36.80    5.90
   9   2  -1   15.60    4.00
   9   2  -1   15.30    1.60
   9  -2   1   12.10    3.50
   9  -2   1   14.00    2.80
   9   2  -1   20.30    3.20
   9  -2   1   13.50    3.10
   9   2   1   10.90    3.90
   9  -2  -1   12.50    3.20
   9   2   1    9.50    3.60
   9   2   1   13.10    2.80
   9   2   1   13.30    1.70
   9  -2  -1   19.90    3.10
  10  -2   1   10.60    2.70
  10  -2   1   14.60    1.40
  10   2  -1   15.20    1.30
  10   2   1   14.00    1.40
   0  -3  -1 5750.92  233.18
   0   3  -1 5957.70  233.88
   0  -3   1 5570.24  232.38
   0   3   1 5829.62  233.28
   0  -3   1 5857.01  233.88
   1  -3   1  506.85   22.60
  -1  -3  -1  553.84   22.40
  -1   3   1  579.34   22.30
   1   3  -1  517.55   22.60
  -1  -3  -1  567.44   22.60
   1  -3   1  537.15   22.10
   1   3  -1  529.95   22.10
   1  -3   1  557.34   22.60
   1  -3  -1  566.94   22.00
   1  -3  -1  528.25   22.60
  -1  -3   1  561.94   22.40
   1   3   1  502.95   22.60
  -1   3  -1  548.95   22.30
   1   3   1  543.95   22.20
  -1  -3   1  583.74   22.70
   1   3   1  512.95   22.60
  -2   3   1   12.90    1.30
   2  -3   1   10.40    1.60
  -2  -3  -1   16.70    1.50
   2   3  -1   16.00    1.60
   2  -3   1   16.60    1.70
  -2   3  -1   13.20    1.40
   2   3   1   14.30    2.20
  -2  -3   1   13.50    1.40
   2  -3  -1   16.20    1.60
  -2  -3   1   15.80    1.80
   2  -3  -1   12.50    1.70
   3  -3   1  930.51   37.60
   3  -3   1  957.20   37.80
   3  -3  -1  900.01   37.50
   3  -3  -1  864.71   38.20
   3   3   1  935.81   39.60
   3  -3  -1  914.11   37.60
   4  -3   1  560.24   22.80
   4  -3   1  529.65   22.90
   4   3  -1  549.95   24.20
   4  -3  -1  529.45   22.80
   4   3   1  554.94   25.80
   4   3   1  562.84   24.10
   4  -3  -1  509.15   26.40
   4  -3  -1  538.85   22.70
   5   3  -1   22.10    3.20
   5  -3   1   23.60    3.80
   5  -3  -1   33.50    4.20
   5   3   1   22.50    3.20
   5  -3  -1   23.50    2.00
   6   3  -1   30.90    3.40
   6   3  -1   27.30    5.30
   6  -3   1   24.90    3.20
   6  -3   1   27.90    4.80
   6   3   1   19.80    4.70
   6   3   1   29.50    3.40
   6  -3  -1   25.50    4.70
   6  -3  -1   25.40    3.10
   7  -3   1   32.80    3.10
   7   3  -1   35.20    2.10
   7  -3   1   39.50    4.30
   7  -3   1   41.00    6.00
   7   3  -1   39.60    4.20
   7   3  -1   33.30    4.30
   7   3  -1   50.99    7.80
   7   3  -1   37.10    5.60
   7  -3   1   34.40    2.20
   7  -3   1   36.10    4.30
   7   3  -1   36.80    4.40
   7  -3  -1   39.80    5.80
   7  -3  -1   38.80    4.20
   7   3   1   31.70    5.60
   7   3   1   33.60    2.10
   7   3   1   37.40    4.10
   7  -3  -1   36.70    4.30
   7   3   1   34.30    3.90
   7  -3  -1   40.40    3.30
   7   3   1   37.90    6.60
   7   3   1   34.80    4.20
   7  -3  -1   39.30    2.10
   8  -3   1   19.10    3.40
   8   3  -1   22.80    3.50
   8   3  -1   19.60    4.40
   8   3  -1   19.90    3.50
   8  -3   1   20.10    2.00
   8   3  -1   21.50    1.90
   8  -3   1   24.40    3.60
   8   3   1   25.10    3.60
   8  -3  -1   21.40    1.90
   8   3   1   24.00    2.00
   8   3   1   20.00    3.30
   8  -3  -1   20.00    3.40
   8   3   1   23.50    4.50
   8  -3  -1   18.60    3.50
   9  -3   1   24.70    4.80
   9  -3   1   33.20    4.00
   9  -3   1   30.00    4.10
   9   3  -1   26.80    2.10
   9   3   1   32.80    2.20
   9   3   1   30.20    3.90
   9  -3  -1   24.50    4.30
   9  -3  -1   24.60    3.50
   9  -3  -1   31.50    2.20
  10  -3   1    0.80    3.30
   0  -4   1 4634.54  185.98
   0  -4  -1 4396.66  184.58
   0   4  -1 4795.72  186.98
   0  -4  -1 4790.32  186.18
   0  -4   1 4435.96  184.48
   0  -4   1 4572.84  184.38
   0   4   1 4682.53  186.08
   1  -4   1  502.35   21.10
  -1   4   1  516.85   21.40
  -1  -4  -1  510.05   21.90
  -1  -4  -1  550.84   21.60
   1  -4   1  519.15   21.80
   1   4  -1  513.05   21.20
   1  -4   1  504.45   21.90
  -1   4  -1  536.75   21.50
   1  -4  -1  486.95   21.00
  -1  -4   1  514.85   21.80
  -1  -4   1  508.65   21.50
   1  -4  -1  499.75   21.90
   1   4   1  524.65   21.30
  -2   4   1  753.02   31.60
   2  -4   1  773.22   32.20
  -2  -4  -1  796.42   32.00
   2   4   1  796.82   33.30
  -2  -4   1  793.02   32.10
  -2  -4   1  777.02   31.90
   2  -4  -1  719.53   32.10
   3  -4   1  181.18    8.70
  -3  -4  -1  182.78    8.50
   3   4   1  175.18   10.00
  -3  -4   1  178.48    8.40
   3  -4  -1  170.48    8.60
   4   4  -1   68.99    3.50
   4   4  -1   81.59    5.60
   4  -4   1   67.19    4.50
   4   4   1   66.99    3.50
   4  -4  -1   77.79    4.60
   4   4   1   78.69    5.40
   5   4  -1   13.90    3.00
   5  -4   1   17.70    3.80
   5   4   1   12.20    2.80
   5  -4  -1   17.70    3.80
   6  -4   1  170.28    9.20
   6   4  -1  168.88    9.10
   6  -4   1  180.38    8.60
   6  -4   1  172.48    9.60
   6   4  -1  193.08   12.50
   6  -4   1  176.48    8.40
   6  -4   1  184.78   11.90
   6   4  -1  200.78   13.50
   6  -4  -1  175.18    9.70
   6  -4  -1  199.78   11.80
   6  -4  -1  182.18    8.40
   6  -4  -1  173.18    8.60
   7   4  -1   46.40    4.60
   7  -4   1   43.00    3.40
   7   4  -1   45.60    4.70
   7  -4   1   45.10    4.70
   7   4  -1   45.80    2.60
   7   4  -1   47.10    7.40
   7  -4   1   42.80    2.70
   7  -4   1   46.20    4.60
   7   4  -1   43.30    4.70
   7   4   1   36.10    6.20
   7  -4  -1   40.90    4.40
   7  -4  -1   45.90    4.70
   7   4   1   43.60    2.60
   7   4   1   42.40    4.80
   7   4   1   50.99    4.80
   7  -4  -1   49.40    3.50
   7  -4  -1   46.60    2.60
   7   4   1   41.20    6.90
   8  -4   1   81.69    6.00
   8  -4   1   75.79    3.90
   8  -4   1   82.49    6.10
   8   4  -1   80.09    3.90
   8   4  -1   73.49    5.90
   8   4   1   70.49    5.90
   8  -4  -1   87.19    6.00
   8   4   1   75.19    4.00
   8  -4  -1   85.19    4.00
   9   4  -1   44.30    2.50
   9  -4   1   41.80    4.30
   9  -4   1   34.40    4.80
   9   4   1   40.00    4.20
   9   4   1   41.60    2.50
   9  -4  -1   38.60    4.60
   0  -5  -1 1349.07   59.59
   0   5  -1 1518.95   59.19
   0  -5   1 1472.25   59.59
   0   5   1 1481.65   59.19
   0  -5   1 1381.86   59.59
   0  -5   1 1530.15   59.19
   0  -5  -1 1459.45   59.09
  -1  -5  -1 1713.83   73.49
   1  -5   1 1795.42   72.59
   1   5  -1 1791.52   72.69
  -1  -5  -1 1878.31   73.19
   1  -5   1 1734.53   73.59
  -1   5   1 1928.11   73.09
  -1  -5   1 1882.31   73.19
   1  -5  -1 1622.94   72.79
   1   5   1 1850.11   72.79
  -1  -5   1 1856.11   73.49
  -1   5  -1 1912.61   73.09
  -1  -5   1 1753.42   73.49
   1  -5  -1 1759.02   73.59
  -2  -5  -1  741.93   30.60
   2  -5   1  714.33   31.00
  -2   5   1  750.62   30.40
   2  -5  -1  746.03   31.10
  -2   5  -1  721.53   30.40
  -2  -5   1  724.33   30.70
  -2  -5   1  717.03   30.80
  -3   5   1   44.80    3.20
  -3  -5  -1   48.10    3.50
   3   5  -1   42.30    2.60
   3  -5   1   40.20    3.70
  -3  -5   1   43.70    3.40
  -3   5  -1   46.20    3.20
   3  -5  -1   38.40    3.60
   3   5   1   44.10    2.60
   4   5  -1  193.68   10.60
   4   5  -1  183.68    8.20
   4  -5   1  180.08    9.40
   4   5   1  184.58   10.30
   4  -5  -1  192.58    9.50
   4   5   1  172.28    8.10
   5   5  -1    4.30    2.20
   5  -5   1    5.50    1.90
   5  -5   1    5.50    1.60
   5  -5  -1    4.20    1.50
   6   5  -1   54.59    4.90
   6  -5   1   51.89    3.90
   6  -5   1   59.39    4.20
   6   5  -1   54.29    7.40
   6   5  -1   50.39    5.00
   6  -5   1   56.79    5.00
   6  -5   1   58.99    7.10
   6  -5  -1   57.19    4.10
   6   5   1   64.99    4.90
   6  -5  -1   53.99    6.80
   6  -5  -1   56.09    4.00
   6   5   1   62.49    5.20
   6  -5  -1   55.49    5.00
   7  -5   1  135.39    7.80
   7   5  -1  127.69    7.90
   7  -5   1  125.99    7.60
   7   5  -1  107.09    6.60
   7   5  -1  114.79    7.50
   7  -5   1  128.69    6.40
   7  -5  -1  114.19    6.30
   7   5   1  131.29    7.70
   7  -5  -1  130.69    7.70
   7   5   1  125.59    7.80
   7  -5  -1  120.19    7.50
   7  -5  -1  130.19    6.50
   8  -5   1   44.90    4.60
   8   5  -1   41.50    4.90
   8   5   1   39.70    4.90
   8  -5  -1   42.10    3.50
   8  -5  -1   37.80    4.30
   9  -5   1    4.20    2.20
   9  -5  -1    3.10    3.00
   9   5   1    7.40    2.20
   9  -5  -1    1.90    1.10
   0  -6   1   66.89    4.20
   0  -6  -1   64.99    4.10
   0  -6  -1   69.99    5.10
   0   6   1   67.09    4.30
   0   6  -1   67.69    4.30
   0  -6   1   61.39    4.80
   1  -6   1  164.18    9.10
  -1  -6  -1  174.18    8.60
  -1   6   1  180.08    8.60
  -1  -6  -1  162.88    9.00
   1   6  -1  166.18    7.80
   1  -6  -1  188.08    9.40
  -1  -6   1  170.88    9.70
  -1   6  -1  172.68    8.60
  -1  -6   1  182.28    8.70
   1   6   1  158.88    7.80
   2  -6   1   23.50    3.20
  -2  -6  -1   17.60    2.50
  -2   6   1   17.90    2.40
   2   6  -1   16.90    1.70
  -2  -6   1   13.40    2.10
  -2   6  -1   20.10    2.50
   2  -6  -1   24.90    3.00
   2   6   1   19.90    1.80
   3   6  -1  363.96   15.60
  -3  -6  -1  367.96   16.70
  -3   6   1  358.56   16.40
   3  -6   1  362.76   17.10
   3   6   1  364.16   15.60
   3  -6  -1  405.46   17.40
  -3   6  -1  351.36   16.40
  -3  -6   1  350.56   16.60
   4  -6   1  141.39    6.70
   4   6  -1  139.19    6.80
  -4  -6  -1  150.38    8.20
   4  -6   1  143.29    8.20
   4  -6   1  142.49    7.00
   4   6   1  149.79    6.80
   4  -6  -1  137.39    6.60
   4  -6  -1  141.39    8.20
   4  -6  -1  141.69    7.40
  -4   6  -1  143.19    7.80
  -4  -6   1  146.89    8.10
   5  -6   1   28.70    2.90
   5  -6   1   25.30    3.90
   5  -6   1   24.00    3.30
   5   6   1   12.40    4.10
   5  -6  -1   23.90    3.50
   5  -6  -1   21.40    3.20
   5   6   1   23.00    2.10
   5  -6  -1   21.80    2.80
   6  -6   1   68.69    5.60
   6   6  -1   68.29    8.50
   6  -6   1   77.79    4.80
   6   6  -1   77.79    6.10
   6  -6   1   77.29    8.00
   6   6  -1   74.79    5.90
   6  -6   1   79.59    5.10
   6   6  -1   72.59    4.80
   6  -6   1   78.19    6.10
   6  -6  -1   85.49    6.20
   6  -6  -1   82.99    4.90
   6   6   1   82.69    6.20
   6  -6  -1   85.79    8.10
   6  -6  -1   82.59    5.70
   6   6   1   91.49    5.90
   6  -6  -1   87.39    5.10
   7  -6   1   15.40    3.10
   7   6  -1   14.20    2.20
   7   6  -1   14.70    3.10
   7  -6   1   17.80    2.30
   7   6  -1   16.60    3.20
   7  -6  -1   19.40    3.40
   7  -6  -1   13.10    2.80
   7   6   1   17.50    3.40
   7  -6  -1   15.00    2.30
   7   6   1   23.10    3.80
   8  -6   1   13.00    2.70
   8   6  -1   14.40    2.90
   8  -6   1   14.90    2.00
   8  -6  -1   13.30    2.00
   8   6   1   15.20    2.90
   8  -6  -1   13.60    2.70
   9  -6   1    4.50    2.60
   9   6   1    8.20    2.00
   0  -7  -1   13.80    2.00
   0  -7   1   17.70    2.40
   0   7  -1   16.50    1.90
   0   7   1   19.00    2.60
   0   7  -1   17.80    2.40
   0  -7   1   15.00    2.80
   0   7   1   16.90    1.90
   0  -7  -1   17.60    3.10
  -1  -7  -1    2.10    1.40
   1   7  -1    2.90    1.10
  -1   7   1    0.30    1.30
   1  -7   1    1.60    1.80
   1  -7  -1    4.90    2.20
   1   7   1    3.00    1.20
  -1   7  -1    0.50    1.30
  -1  -7   1    1.60    1.40
   2   7  -1  127.69    6.60
   2  -7   1  137.69    8.40
  -2  -7  -1  142.69    7.80
  -2   7   1  132.79    7.50
  -2  -7   1  131.89    7.70
   2  -7  -1  145.89    8.50
   2   7   1  131.39    6.60
  -2   7  -1  138.49    7.60
   3   7  -1   93.09    4.90
   3  -7   1   84.99    4.90
  -3   7   1   83.89    5.70
   3  -7   1   91.19    6.50
   3  -7   1   88.09    4.80
  -3  -7  -1   82.49    5.90
   3   7   1   93.89    4.90
  -3  -7   1   83.49    6.00
   3  -7  -1   88.49    4.80
   3  -7  -1   87.29    4.80
   3  -7  -1   93.09    6.60
  -3   7  -1   84.99    5.70
   4  -7   1   25.30    2.40
   4  -7   1   26.90    4.20
   4   7  -1   26.50    2.50
   4  -7   1   27.00    2.90
   4  -7   1   22.40    3.50
   4  -7  -1   31.80    6.10
   4   7   1   27.50    2.50
   4  -7  -1   24.70    2.40
   4  -7  -1   24.10    3.60
   4  -7  -1   26.60    2.90
  -5   7   1   80.39    3.90
   5  -7   1   79.09    6.00
   5   7  -1   79.19    4.40
   5  -7   1   80.59    5.00
   5   7  -1   76.29    5.80
   5   7  -1   83.19    5.60
   5   7  -1   72.99    3.30
  -5  -7  -1   82.49    3.90
   5  -7   1   73.49    5.90
   5  -7  -1   75.09    6.10
  -5  -7   1   85.39    3.90
  -5   7  -1   80.49    3.90
   5   7   1   77.89    4.50
   5   7   1   76.49    5.50
   5   7   1   73.69    5.70
   5  -7  -1   78.69    4.90
   5  -7  -1   69.79    5.80
   6  -7   1   93.39    5.40
   6   7  -1   92.59    6.60
   6   7  -1   95.69    5.40
  -6  -7  -1   89.89    4.40
   6  -7   1   89.09    5.60
   6   7  -1   96.59    6.50
   6  -7   1   94.79    6.70
   6   7   1   93.39    6.50
   6  -7  -1   98.19    6.70
   6  -7  -1   94.89    5.60
   6  -7  -1   95.39    5.50
   6   7   1   95.89    6.40
   6  -7  -1   96.39    6.40
   7  -7   1  106.69    5.80
   7   7  -1  111.09    6.90
   7   7  -1  103.29    5.70
   7   7  -1  112.79    7.10
   7  -7   1  110.59    7.10
   7  -7  -1  113.39    5.90
   7   7   1  108.09    5.70
   7  -7  -1  109.79    6.90
   7   7   1  112.39    7.10
   7   7   1  114.59    7.30
   8  -7   1   28.80    2.60
   8  -7   1   30.50    3.60
   8   7  -1   33.10    3.90
   8  -7  -1   25.40    2.60
   8   7   1   33.30    4.30
   8  -7  -1   23.90    3.40
   0   8  -1    1.90    1.40
   0   8   1    4.50    1.50
   0  -8  -1    6.50    2.50
   0  -8   1    3.00    2.10
  -1  -8  -1   11.10    2.30
   1   8  -1   22.20    2.40
   1  -8   1   14.50    3.10
  -1   8   1   18.40    2.80
  -1  -8   1   23.00    3.10
   1   8   1   14.20    2.10
   1  -8  -1   19.00    3.60
   2   8  -1  508.15   22.10
   2  -8   1  530.75   24.30
   2  -8   1  509.15   22.00
   2  -8   1  494.65   21.90
   2   8   1  527.85   22.10
   2  -8  -1  513.75   21.90
   2  -8  -1  544.15   24.40
   3  -8   1  151.98    7.40
   3  -8   1  152.38    9.50
   3  -8   1  145.29    7.50
   3   8  -1  146.39    7.50
   3  -8  -1  147.19    7.40
   3   8   1  161.98    7.70
   3  -8  -1  140.69    7.40
   3  -8  -1  143.49    9.30
  -4  -8  -1   18.20    1.70
   4  -8   1   14.80    2.40
   4   8  -1   19.40    2.40
   4  -8   1   15.90    2.10
  -4   8   1   16.90    1.70
   4  -8   1   13.30    3.20
   4   8  -1   14.10    2.60
   4   8  -1    9.50    3.00
   4  -8   1   13.10    3.20
   4   8   1   11.50    2.50
   4  -8  -1   20.10    2.60
   4  -8  -1   20.00    3.40
   4  -8  -1   20.00    3.60
   4  -8  -1   16.10    2.10
   4   8   1   16.50    2.30
  -4  -8   1   18.10    1.70
   4   8   1   14.80    2.80
  -4   8  -1   16.60    1.70
   5  -8   1  138.89    8.50
  -5  -8  -1  138.49    6.20
   5   8  -1  140.19    8.20
   5   8  -1  131.09    8.00
   5  -8   1  144.69    7.40
  -5   8   1  140.99    6.30
   5   8  -1  130.79    5.70
   5   8  -1  134.89    6.80
   5   8   1  141.19    7.00
  -5   8  -1  140.09    6.40
   5  -8  -1  147.99    7.40
   5   8   1  144.19    8.30
  -5  -8   1  136.69    6.20
   5   8   1  133.09    8.00
   5  -8  -1  141.89    8.50
   6  -8   1   54.09    5.00
   6   8  -1   49.70    5.00
   6   8  -1   48.60    4.70
   6   8  -1   48.90    3.80
   6  -8   1   53.09    3.90
  -6  -8  -1   45.00    2.60
  -6   8   1   47.30    2.80
   6  -8   1   48.00    3.80
   6  -8  -1   48.00    3.90
  -6  -8   1   45.40    2.60
   6   8   1   45.20    4.60
  -6   8  -1   47.90    2.80
   6  -8  -1   46.90    3.80
   6  -8  -1   50.19    4.90
   6   8   1   48.90    5.10
  -7   8   1   15.40    1.50
   7   8  -1   18.20    3.10
   7  -8   1   13.50    2.70
   7  -8   1   15.70    2.00
   7   8  -1   17.10    2.10
  -7  -8  -1   16.70    1.40
   7   8   1   21.40    4.10
  -7   8  -1   15.60    1.60
   7   8   1   16.20    2.20
   7  -8  -1   16.50    2.10
   7  -8  -1   11.90    2.50
  -7  -8   1   16.40    1.30
   8   8  -1   56.89    3.90
   8  -8   1   50.89    3.90
   8  -8  -1   54.29    3.80
   8   8   1   54.49    4.00
   8  -8  -1   47.60    3.70
   0   9  -1   82.69    5.10
   0  -9  -1   76.79    6.70
   0   9   1   81.89    5.10
   1  -9   1   21.70    2.80
   1  -9   1   21.40    3.80
   1   9  -1   28.00    3.20
  -1  -9  -1   24.20    2.10
  -1   9   1   24.40    1.90
   1   9   1   29.50    3.00
  -1  -9   1   22.60    1.70
  -1   9  -1   24.40    2.00
   1  -9  -1   26.90    2.90
   1  -9  -1   21.50    4.00
  -2   9   1   18.80    1.90
  -2  -9  -1   20.30    1.70
   2   9  -1   29.70    3.40
   2   9  -1   23.80    3.00
   2  -9   1   24.00    2.90
   2  -9   1   24.00    2.80
   2   9  -1   28.40    3.00
  -2  -9   1   28.60    1.90
  -2   9  -1   21.50    2.00
   2  -9  -1   23.80    4.40
   2   9   1   15.20    2.50
   2   9   1   19.90    2.80
   2  -9  -1   23.20    2.90
   2   9   1   24.00    3.10
   3   9  -1    6.00    1.40
   3  -9   1    3.60    1.70
   3   9  -1    4.40    1.90
   3  -9   1    5.20    2.90
   3   9  -1    5.10    1.90
  -3   9   1    5.10    1.10
   3  -9   1    3.40    2.50
   3  -9   1    5.40    1.80
  -3  -9  -1    4.90    1.00
   3   9   1    6.90    2.10
   3  -9  -1    5.80    2.60
   3   9   1    4.30    1.70
   3   9   1    7.00    1.50
  -3  -9   1    5.60    1.10
   3  -9  -1    8.10    1.90
   3  -9  -1    9.10    2.10
  -3   9  -1    5.20    1.10
  -4   9   1    2.60    1.00
   4  -9   1    4.80    2.60
   4  -9   1    3.70    1.60
   4   9  -1    0.10    1.90
   4  -9   1    4.60    1.80
   4   9  -1    1.40    1.60
  -4  -9  -1    3.50    1.00
   4  -9  -1    4.30    2.60
   4   9   1    4.70    1.70
   4  -9  -1    3.70    1.80
  -4   9  -1    2.20    1.00
   4   9   1    1.50    2.00
   4  -9  -1    3.60    1.50
  -4  -9   1    2.60    0.90
  -5  -9  -1   28.50    2.00
   5   9  -1   30.30    3.70
   5   9  -1   27.60    4.20
  -5   9   1   29.80    2.20
   5  -9   1   27.90    3.30
   5  -9   1   27.40    4.00
   5   9  -1   27.80    2.80
   5  -9  -1   32.10    3.30
   5   9   1   27.40    1.50
  -5  -9   1   30.80    2.00
   5   9   1   27.40    2.70
   5  -9  -1   31.50    4.30
   5   9   1   25.80    3.70
  -5   9  -1   28.90    2.20
   5   9   1   26.20    4.10
  -6   9   1   11.40    1.30
   6   9  -1   12.10    2.70
   6  -9   1   12.20    2.00
   6   9  -1   12.40    2.10
   6  -9   1   11.20    2.60
   6   9  -1   12.50    2.50
  -6  -9  -1   10.10    1.10
   6  -9   1    7.80    1.90
  -6   9  -1   13.30    1.40
   6  -9  -1    6.30    1.80
   6  -9  -1   11.10    2.60
   6   9   1    9.40    2.40
   6   9   1   11.60    2.00
   6  -9  -1   12.50    2.10
  -6  -9   1   12.00    1.30
   6   9   1   10.60    2.60
   7   9  -1   64.69    3.70
   7  -9   1   63.69    4.50
   7  -9   1   63.09    3.60
  -7  -9  -1   67.89    3.10
   7   9  -1   68.09    4.70
  -7  -9   1   66.19    3.10
   7   9   1   67.49    4.70
   7   9   1   66.29    3.70
   7  -9  -1   67.69    4.50
   7  -9  -1   64.49    3.70
   0  10  -1   58.09    3.70
   0 -10   1   53.89    4.00
   0 -10   1   57.19    4.30
   0  10   1   56.09    3.60
   0  10  -1   56.09    4.50
  -1  10   1   17.80    2.20
  -1  10   1   16.90    1.90
   1  10  -1   18.00    2.70
   1 -10   1   19.70    2.80
   1 -10   1   17.50    2.50
   1  10  -1   14.80    2.00
  -1  10  -1   18.20    2.10
   1 -10  -1   21.30    2.80
   1 -10  -1   22.70    2.80
   1  10   1   14.60    2.60
   1  10   1   18.70    2.30
   2  10  -1   42.40    3.90
   2  10  -1   35.90    3.00
  -2  10   1   35.40    2.50
   2 -10   1   40.70    3.70
  -2 -10  -1   38.10    2.30
   2 -10   1   39.00    3.40
   2  10  -1   37.50    3.50
   2  10   1   42.40    3.80
  -2 -10   1   33.60    2.20
   2  10   1   39.80    3.00
  -2  10  -1   36.20    2.50
   2  10   1   35.60    3.70
   2 -10  -1   41.10    3.50
   2 -10  -1   35.80    3.50
   3 -10   1   13.60    3.10
   3  10  -1    7.90    2.10
   3 -10   1   14.40    2.30
   3  10  -1    7.70    2.10
  -3  10   1   10.10    1.40
  -3 -10  -1   12.20    1.40
   3 -10   1   14.80    2.30
   3  10  -1    7.70    1.60
   3 -10  -1   14.50    2.40
   3  10   1   11.90    2.40
   3  10   1   10.70    2.30
   3 -10  -1   12.10    3.20
  -3  10  -1    9.90    1.40
   3 -10  -1   11.50    2.10
  -3 -10   1    7.10    1.10
   4  10  -1   11.00    2.00
  -4  10   1    7.90    1.30
   4  10  -1    7.70    2.30
   4  10  -1   10.40    1.70
   4  10  -1   10.00    0.90
   4 -10   1    9.20    1.90
  -4 -10  -1   11.20    1.30
   4 -10   1    8.50    2.60
   4 -10   1    7.30    1.90
   4 -10  -1    9.60    2.00
   4  10   1   10.10    1.60
  -4  10  -1    8.80    1.40
  -4 -10   1    9.50    1.20
   4  10   1    8.40    1.90
   4 -10  -1   10.90    2.90
   4  10   1    6.60    2.20
   4 -10  -1   14.60    2.10
  -5  10   1    7.50    1.20
  -5 -10  -1    5.40    0.90
   5 -10   1    6.30    2.30
   5  10  -1    3.00    2.10
   5 -10   1    3.90    1.70
   5 -10   1    5.10    1.80
   5 -10  -1    4.50    2.20
   5 -10  -1    7.20    1.90
  -5 -10   1    5.40    1.00
   5 -10  -1    4.90    1.70
   5  10   1    3.20    2.00
  -5  10  -1    5.40    1.10
   6  10  -1   30.10    2.60
   6  10  -1   28.80    3.40
  -6 -10  -1   27.90    1.80
   6 -10   1   34.40    2.70
   6 -10   1   33.40    3.50
   6 -10   1   28.90    2.60
  -6  10   1   27.20    2.00
   6 -10  -1   28.10    2.60
   6  10   1   29.50    2.50
  -6 -10   1   29.80    1.70
   6 -10  -1   26.10    2.60
   6 -10  -1   25.00    3.30
   6  10   1   28.00    3.60
   7  10  -1   24.40    2.20
   7  10   1   29.00    3.50
   0 -11   1   36.70    3.50
   0  11   1   28.70    2.80
   0 -11  -1   20.90    3.00
   0 -11   1   33.90    3.30
   0  11  -1   35.50    2.90
   0 -11  -1   31.30    3.20
   1  11  -1   41.10    3.80
   1  11  -1   39.50    3.00
   1 -11   1   38.20    3.30
  -1  11   1   36.70    2.80
   1 -11   1   37.90    3.70
   1  11   1   36.10    3.50
   1 -11  -1   34.80    3.40
  -1  11  -1   36.50    2.80
   1 -11  -1   35.40    3.70
   1  11   1   34.80    3.00
  -1 -11   1   37.30    3.50
   2 -11   1    6.90    2.00
   2  11  -1    8.10    1.60
  -2  11   1   10.30    1.40
   2  11  -1   11.80    2.40
   2 -11   1   10.60    2.10
  -2 -11   1   10.50    1.10
   2 -11  -1   16.60    2.50
   2 -11  -1   10.00    2.00
   2  11   1    8.80    2.20
   2  11   1   11.40    1.90
  -2  11  -1    9.90    1.40
   3  11  -1   35.30    3.30
  -3  11   1   37.40    2.40
   3 -11   1   38.80    3.30
   3  11  -1   33.90    2.80
  -3 -11  -1   35.40    2.10
   3 -11   1   32.60    3.30
   3 -11   1   34.00    4.20
   3 -11  -1   31.30    4.20
   3 -11  -1   31.70    3.30
  -3  11  -1   36.10    2.40
   3 -11  -1   33.30    3.20
  -3 -11   1   33.60    2.10
   3  11   1   31.40    3.30
   3  11   1   37.70    2.90
   4  11  -1    2.50    0.60
   4 -11   1    4.30    1.60
   4 -11   1    3.40    2.00
   4  11  -1    2.10    1.20
   4 -11   1    4.50    1.40
  -4  11   1    4.30    1.10
  -4 -11  -1    4.50    0.80
   4  11   1    4.40    0.70
   4  11   1    3.90    1.20
   4 -11  -1    3.20    2.10
   4 -11  -1    4.30    1.30
  -4  11  -1    3.60    1.10
   4  11   1    0.00    1.70
   4 -11  -1    5.90    1.70
  -4 -11   1    3.70    0.80
  -5  11   1   16.80    1.60
   5  11  -1   16.00    2.10
  -5 -11  -1   16.40    1.20
   5  11  -1   11.30    2.20
   5 -11   1   14.90    1.80
   5 -11   1   14.70    2.40
   5 -11   1   13.70    1.90
   5 -11  -1   12.80    1.80
   5 -11  -1   15.70    1.80
   5 -11  -1   16.50    2.50
  -5 -11   1   15.70    1.30
   5  11   1   17.40    2.50
  -6 -11  -1    3.40    0.60
   6  11  -1    4.20    1.20
   6  11   1    3.20    1.10
  -6 -11   1    4.50    0.70
   0 -12  -1   63.59    4.60
   0 -12  -1   65.99    4.10
   0 -12   1   54.09    4.00
   0  12  -1   53.89    3.70
   0 -12   1   60.29    4.00
   0  12   1   64.19    3.70
  -1  12   1   10.80    1.60
   1 -12   1   10.40    1.90
   1  12  -1    9.00    1.60
  -1 -12  -1   12.80    2.00
   1 -12   1    7.30    1.80
  -1  12  -1    6.50    1.40
   1  12   1    6.40    1.40
   1 -12  -1    6.60    1.80
   1 -12  -1    9.90    2.00
   2 -12   1   37.70    3.80
   2 -12   1   31.20    3.20
   2 -12   1   35.90    3.20
   2  12  -1   40.40    2.20
   2  12  -1   37.40    2.90
   2  12   1   36.60    2.80
   2 -12  -1   36.10    3.90
   2 -12  -1   40.90    3.20
   2 -12  -1   37.60    3.30
   3 -12   1   20.40    3.10
   3  12  -1   29.40    2.30
   3 -12   1   24.00    2.50
   3  12  -1   27.70    1.60
   3 -12   1   22.50    2.60
   3 -12  -1   24.20    2.30
   3  12   1   25.90    1.60
   3 -12  -1   25.70    3.10
   3  12   1   22.20    2.20
   3 -12  -1   25.20    2.60
   4 -12   1    9.10    2.00
   4 -12   1    7.20    1.40
  -4 -12  -1    8.40    0.90
   4 -12   1   10.10    1.10
   4 -12  -1    9.10    1.40
  -4 -12   1    7.50    0.90
   4 -12  -1    6.20    1.80
   5  12  -1   14.80    1.60
   5  12   1   18.50    1.70
   0 -13   1   15.30    2.30
   0  13   1   16.70    1.80
   0  13  -1   15.10    1.80
   1 -13   1   24.00    2.70
   1  13  -1   27.70    1.70
   1  13  -1   25.00    2.10
   1 -13  -1   23.50    2.80
   1  13   1   25.10    2.20
   1  13   1   27.90    1.60
  -2 -13  -1    9.40    1.00
   2 -13   1    9.70    1.80
   2  13  -1   11.50    1.00
   2  13   1    9.90    1.30
  -2 -13   1    9.80    1.10
   2  13   1   11.00    1.00
   2 -13  -1   10.30    1.90
  -3 -13  -1   16.80    1.30
  -3 -13   1   19.20    1.30
   1   0   2 5481.45  219.18
  -1   0   2 5518.05  219.88
   2   0  -2   53.19    3.20
   2   0   2   58.29    4.20
  -2   0   2   50.39    2.50
   3   0  -2 1357.76   56.29
   3   0  -2 1393.26   56.69
   3   0   2 1355.56   56.29
   3   0   2 1417.36   57.79
   4   0  -2  956.00   39.30
   4   0   2  939.71   39.30
   4   0   2  857.61   40.70
   4   0  -2  981.90   39.80
   4   0   2  933.01   39.40
   5   0   2  430.46   19.70
   5   0   2  422.16   21.70
   5   0   2  415.46   19.80
   5   0  -2  423.26   19.70
   5   0  -2  407.66   20.10
   6   0  -2   32.90    3.40
   6   0  -2   34.40    5.20
   6   0   2   30.40    3.20
   6   0   2   30.00    4.70
   6   0   2   35.20    5.00
   7   0  -2  148.89   11.10
   7   0   2  147.09    8.40
   7   0  -2  159.38    8.60
   7   0   2  143.79    6.00
   7   0   2  139.59    8.50
   8   0  -2   13.90    1.20
   8   0  -2   17.10    3.50
   8   0   2   17.60    3.40
   8   0  -2   14.00    3.50
   8   0   2   19.00    4.00
   8   0  -2   14.20    1.20
   8   0   2   19.60    3.50
   8   0   2   17.80    3.60
   9   0   2   16.40    3.10
   9   0  -2   18.60    3.30
   9   0   2   11.00    3.50
   9   0   2   14.60    3.30
   9   0  -2   11.90    3.40
  10   0  -2   13.60    1.20
  10   0   2   13.70    1.40
  10   0   2   16.10    3.30
   0   1  -2  274.37   11.40
   0   1  -2  256.27   11.20
   0  -1  -2  284.17   11.20
   0  -1   2  268.37   11.30
   0   1   2  293.07   11.30
   0  -1   2  281.37   11.40
   1  -1   2  800.42   31.80
   1  -1   2  797.92   31.90
   1   1  -2  782.52   31.80
  -1  -1   2  789.82   31.90
   2   1  -2   21.40    1.90
   2  -1   2   20.60    2.40
   2   1  -2   23.20    1.30
   2  -1   2   23.20    1.60
   2   1  -2   25.50    2.60
   2  -1  -2   25.10    1.40
   2   1   2   23.00    1.90
   2   1   2   23.40    2.80
  -2  -1   2   26.60    1.60
   3  -1   2   83.59    4.80
   3  -1   2   83.19    5.60
   3  -1   2   84.89    3.90
   3  -1   2   75.39    4.00
   3   1  -2   81.89    4.80
   3   1  -2   80.09    4.80
   3   1   2   78.79    4.80
   3  -1  -2   73.89    4.90
   3   1   2   80.69    4.60
   3  -1  -2   79.79    3.60
   3  -1  -2   73.39    4.70
   3   1   2   84.59    5.80
   4   1  -2   14.30    2.30
   4   1  -2   23.20    3.40
   4  -1   2   10.70    3.00
   4  -1   2   18.80    2.90
   4  -1   2   17.60    2.70
   4   1   2   13.40    3.60
   4   1   2   17.40    2.80
   4  -1  -2   14.50    2.50
   4  -1  -2   19.30    3.10
   5  -1   2   27.00    4.30
   5  -1   2   35.90    4.20
   5  -1   2   34.10    4.00
   5   1  -2   29.00    4.20
   5  -1  -2   38.60    4.30
   5  -1  -2   39.00    4.60
   5   1   2   39.10    4.50
   5   1   2   28.50    4.50
   6   1  -2  301.77   15.60
   6   1  -2  261.27   12.50
   6  -1   2  260.47   12.50
   6  -1  -2  272.97   15.00
   6   1   2  262.87   12.60
   6   1   2  267.07   15.00
   6  -1  -2  268.27   12.70
   6  -1  -2  259.67   14.40
   7  -1   2   52.59    5.10
   7   1  -2   55.89    4.80
   7  -1   2   51.99    2.60
   7   1  -2   52.59    6.90
   7  -1   2   54.19    6.80
   7  -1   2   55.39    4.80
   7   1   2   54.69    6.90
   7   1   2   51.99    5.20
   7  -1  -2   58.79    4.90
   7   1   2   67.29    4.60
   7   1   2   55.19    5.00
   8   1  -2   26.50    5.20
   8  -1   2   26.60    4.50
   8  -1   2   27.70    5.00
   8  -1   2   25.30    3.90
   8   1  -2   31.10    4.40
   8  -1   2   24.40    2.00
   8  -1  -2   27.30    3.80
   8   1   2   27.90    5.50
   8  -1  -2   32.20    4.70
   8   1   2   25.30    3.60
   8   1   2   26.30    4.10
   8  -1  -2   25.50    1.60
   8   1   2   25.90    3.90
   9   1  -2   10.70    1.50
   9  -1   2    7.40    3.00
   9  -1   2    5.30    2.40
   9   1  -2    8.80    2.70
   9  -1   2    7.20    3.40
   9  -1  -2   10.30    2.90
   9  -1  -2    7.20    3.00
   9   1   2    9.50    1.30
   9   1   2    6.70    3.50
   9   1   2    7.60    2.50
   9   1   2    7.00    2.60
  10  -1   2    3.50    2.60
  10  -1   2    6.20    1.00
  10   1  -2    5.60    0.80
  10  -1  -2    6.70    0.80
  10   1   2    5.60    1.00
   0   2  -2  615.14   24.80
   0  -2  -2  635.44   25.40
   0  -2   2  613.94   25.00
   0  -2  -2  619.44   24.80
   0   2   2  587.04   24.80
   0  -2   2  606.04   24.90
   1  -2   2 3369.46  140.49
   1  -2   2 3463.35  138.09
   1  -2   2 3403.06  138.29
   1  -2   2 3593.74  138.19
  -1  -2  -2 3525.95  138.49
   1   2  -2 3518.15  139.99
   1   2   2 3339.27  138.59
  -1  -2   2 3208.48  138.19
   1  -2  -2 3432.86  139.19
  -1  -2   2 3542.35  137.99
  -1   2  -2 3465.75  137.59
   2  -2   2  687.93   27.10
   2  -2   2  664.93   26.80
   2   2  -2  670.33   26.90
  -2  -2  -2  610.74   26.70
   2  -2   2  647.74   27.80
   2   2   2  648.84   28.20
  -2  -2   2  710.83   27.00
  -2   2  -2  642.94   26.60
   2  -2  -2  650.13   26.90
   3   2  -2  405.56   18.00
   3  -2   2  415.26   18.90
   3  -2   2  396.16   17.10
   3   2  -2  397.76   17.00
   3  -2   2  424.86   17.30
   3   2   2  406.76   17.80
   3  -2  -2  433.76   17.10
   3  -2  -2  404.76   18.10
   3  -2  -2  385.56   16.90
   3   2   2  419.86   19.40
   4  -2   2  162.98    8.80
   4   2  -2  154.08    8.50
   4  -2   2  145.79    7.20
   4  -2   2  152.78    9.50
   4  -2   2  155.18    7.30
   4   2   2  165.78   10.00
   4  -2  -2  157.18    7.00
   4   2   2  156.98    8.30
   4  -2  -2  156.68    8.60
   4  -2  -2  155.68    8.70
   5  -2   2   20.50    3.40
   5   2  -2   19.40    3.90
   5   2  -2   17.90    3.30
   5  -2  -2   23.30    3.90
   5   2   2   21.00    4.10
   5  -2  -2   21.20    3.50
   6  -2   2   43.30    3.80
   6  -2   2   52.49    5.90
   6   2  -2   43.90    3.90
   6   2  -2   46.10    6.10
   6   2   2   52.09    6.30
   6  -2  -2   44.00    5.60
   6   2   2   48.10    4.00
   6  -2  -2   39.40    3.70
   7   2  -2   51.99    6.10
   7  -2   2   49.70    4.80
   7  -2   2   55.39    6.80
   7   2  -2   46.10    4.70
   7  -2   2   51.89    2.60
   7   2  -2   50.69    6.90
   7  -2   2   51.99    5.00
   7  -2  -2   53.39    5.70
   7   2   2   45.80    4.60
   7  -2  -2   48.20    3.50
   7  -2  -2   46.20    6.30
   7   2   2   56.89    5.70
   7   2   2   56.49    4.60
   7  -2  -2   47.80    4.70
   7   2   2   47.00    5.30
   7   2   2   50.89    4.70
   7   2   2   48.60    7.00
   8   2  -2   58.39    5.50
   8  -2   2   69.89    5.80
   8  -2   2   62.79    5.80
   8  -2   2   64.69    3.20
   8   2  -2   50.99    6.30
   8   2  -2   62.19    3.00
   8  -2  -2   61.09    3.00
   8   2   2   63.99    6.00
   8   2   2   61.99    5.30
   8   2   2   64.39    7.00
   8  -2  -2   58.99    5.60
   8   2   2   70.19    5.50
   8   2   2   62.29    3.20
   9  -2   2   52.69    5.10
   9  -2   2   47.50    5.40
   9   2  -2   56.89    2.70
   9  -2   2   52.59    4.70
   9   2   2   60.99    6.70
   9   2   2   45.60    4.50
   9   2   2   50.39    2.80
   9  -2  -2   44.90    5.10
   9  -2  -2   44.00    4.90
   9   2   2   55.59    4.90
   9  -2  -2   52.29    2.70
  10  -2   2   13.50    1.40
  10  -2   2   12.40    2.70
  10   2  -2   16.30    1.30
  10   2   2   14.40    1.40
   0  -3   2 2590.64  108.79
   0   3   2 2831.02  109.69
   0   3  -2 2745.63  110.19
   0  -3  -2 2771.52  108.79
   0  -3   2 2676.03  109.09
   1  -3   2  348.87   14.40
   1  -3   2  333.27   13.90
   1   3  -2  332.87   13.80
   1   3  -2  323.27   14.40
  -1   3   2  340.57   14.00
   1  -3   2  332.07   14.40
  -1  -3  -2  359.66   14.20
   1  -3   2  312.67   14.30
  -1  -3   2  335.77   14.20
   1   3   2  351.66   14.60
  -1  -3   2  333.77   14.40
   1   3   2  335.37   14.00
   1  -3  -2  348.97   14.50
   1  -3  -2  305.97   13.60
  -2  -3  -2  302.27   12.70
   2   3  -2  294.57   12.90
   2  -3   2  302.47   13.00
   2  -3   2  305.17   12.80
   2  -3   2  292.27   13.30
   2  -3   2  297.47   13.00
   2   3   2  303.47   13.90
  -2  -3   2  302.97   12.90
   2  -3  -2  268.47   12.80
  -2  -3   2  287.57   12.60
  -2   3  -2  308.87   12.60
   3   3  -2   22.00    1.90
   3  -3   2   21.50    2.10
   3  -3   2   22.20    2.80
   3  -3   2   20.70    2.20
   3  -3  -2   20.50    1.90
   3  -3  -2   15.90    2.70
   3   3   2   19.40    3.10
   4  -3   2  142.79    7.20
   4   3  -2  154.68    8.50
   4  -3   2  153.98    7.40
   4  -3  -2  132.19    8.00
   4  -3  -2  153.18    7.20
   4   3   2  150.38    9.60
   4  -3  -2  140.69    8.40
   4   3   2  160.68    8.30
   5  -3   2   70.39    6.10
   5   3  -2   73.79    5.70
   5  -3  -2   69.99    4.00
   5  -3  -2   72.19    5.90
   5   3   2   65.19    5.20
   6   3  -2  179.68    9.50
   6  -3   2  171.98    9.50
   6   3  -2  197.78   12.60
   6  -3   2  199.68   11.90
   6   3   2  187.58    9.50
   6  -3  -2  197.68   11.70
   6   3   2  205.98   12.70
   6  -3  -2  184.78    9.50
   7  -3   2   17.50    3.20
   7   3  -2   22.20    3.30
   7  -3   2   17.30    3.00
   7  -3   2   15.30    1.60
   7   3  -2   16.60    3.80
   7  -3   2   20.70    2.40
   7  -3   2   16.20    4.30
   7   3  -2   15.90    1.40
   7   3  -2   17.50    5.30
   7   3   2   13.60    2.70
   7   3   2   21.60    5.30
   7  -3  -2   16.60    1.50
   7  -3  -2   14.50    2.10
   7  -3  -2   14.30    2.90
   7   3   2   15.00    3.40
   7  -3  -2   13.40    3.80
   7  -3  -2   20.60    3.20
   7   3   2   15.80    1.60
   7   3   2   18.30    4.10
   7   3   2   18.80    3.60
   7   3   2   17.20    3.10
   8  -3   2    1.50    1.20
   8  -3   2    1.80    2.30
   8   3  -2   -0.60    4.30
   8   3  -2    2.00    1.00
   8  -3   2    2.80    2.40
   8   3  -2    3.80    2.40
   8   3   2    1.50    1.10
   8  -3  -2    2.00    1.10
   8   3   2    1.30    3.50
   8   3   2    0.40    2.10
   8   3   2    1.10    3.70
   8  -3  -2    2.30    2.70
   8   3   2    2.10    2.50
   8  -3  -2    1.40    2.00
   9  -3   2    0.50    2.90
   9  -3   2    3.60    2.50
   9  -3   2    5.00    2.20
   9   3  -2    5.90    1.10
   9  -3  -2    4.90    2.50
   9  -3  -2    7.40    1.20
   9   3   2    5.70    1.20
   9  -3  -2    4.00    2.60
   9   3   2    3.40    2.30
  10  -3   2    6.50    2.70
   0   4  -2    9.50    1.40
   0  -4   2   14.30    2.00
   0  -4   2   11.30    1.80
   0  -4  -2    5.80    1.60
   0  -4   2   11.40    1.50
  -1   4   2  788.92   31.60
   1   4  -2  756.92   31.30
   1  -4   2  765.92   31.40
  -1  -4  -2  808.12   31.80
  -1  -4  -2  742.93   32.10
   1  -4   2  786.22   32.10
   1  -4   2  786.32   32.00
   1  -4  -2  757.02   32.10
  -1  -4   2  761.42   32.00
  -1   4  -2  809.82   31.60
  -1  -4   2  755.42   31.70
   1   4   2  780.72   31.50
   1  -4  -2  718.73   31.10
  -2   4   2  217.88    9.70
   2  -4   2  229.98   10.40
  -2  -4  -2  218.78   10.00
   2   4   2  213.48   10.80
  -2  -4   2  211.28    9.90
  -2  -4   2  221.48   10.20
   2  -4  -2  226.98   10.40
   3  -4   2   38.20    3.00
  -3  -4  -2   27.10    2.60
   3   4   2   26.20    3.60
  -3   4  -2   39.50    2.60
   3  -4  -2   29.70    2.80
   4   4  -2   62.69    4.90
   4  -4   2   58.79    4.00
   4   4  -2   57.59    3.00
   4   4   2   59.39    4.60
   4   4   2   56.69    5.60
   4   4   2   51.79    3.00
   4  -4  -2   59.19    3.90
   5   4  -2  239.28   12.80
   5  -4  -2  229.18   10.90
   5  -4  -2  227.58   12.90
   6  -4   2   27.70    2.90
   6  -4   2   35.60    5.70
   6   4  -2   27.70    5.40
   6  -4   2   26.10    2.80
   6   4  -2   25.90    3.60
   6  -4   2   24.00    3.60
   6  -4   2   23.00    3.20
   6   4  -2   30.20    4.10
   6  -4  -2   30.20    2.90
   6  -4  -2   31.80    3.00
   6  -4  -2   26.50    3.90
   6  -4  -2   33.80    5.50
   7   4  -2    9.60    2.80
   7  -4   2   11.10    1.90
   7   4  -2   10.50    2.70
   7  -4   2   12.50    1.80
   7  -4   2   13.20    2.90
   7   4  -2    9.70    1.20
   7   4  -2    6.80    4.30
   7   4  -2    7.10    2.60
   7  -4   2    4.90    2.90
   7  -4   2   13.70    2.70
   7  -4  -2   10.30    2.70
   7  -4  -2   10.70    2.00
   7   4   2    8.30    3.80
   7   4   2   13.70    3.30
   7   4   2   10.80    1.60
   7  -4  -2    9.80    1.30
   7  -4  -2   11.00    2.60
   7   4   2   18.20    5.20
   7   4   2   16.20    2.90
   7   4   2   12.50    2.90
   8  -4   2   25.80    4.20
   8  -4   2   28.50    4.00
   8  -4   2   22.40    2.30
   8   4  -2   26.80    2.10
   8  -4  -2   33.00    4.10
   8   4   2   26.60    4.40
   8  -4  -2   30.50    2.20
   8   4   2   27.80    2.30
   9  -4   2   17.30    3.00
   9   4  -2   12.20    1.60
   9  -4   2   11.00    2.50
   9  -4  -2    9.50    2.80
   9   4   2   12.30    1.60
   9  -4  -2   14.70    1.90
   9   4   2   16.60    2.80
   0   5  -2 1233.68   47.20
   0  -5   2 1190.68   47.20
   0   5   2 1196.08   47.20
   0  -5   2 1179.78   47.70
   0  -5   2 1041.60   47.60
   0  -5  -2 1137.89   47.00
   0  -5  -2 1102.69   47.80
  -1  -5  -2  448.66   20.90
   1   5  -2  455.15   20.20
   1  -5   2  516.15   21.10
  -1   5   2  480.15   20.40
   1  -5   2  503.15   20.80
   1  -5   2  484.65   20.00
  -1  -5  -2  482.65   20.50
   1   5   2  456.25   20.20
  -1  -5   2  474.55   20.80
  -1   5  -2  497.75   20.40
  -1  -5   2  477.85   20.50
  -1  -5   2  478.45   20.80
   1  -5  -2  468.15   21.00
  -2   5   2  339.27   15.10
  -2  -5  -2  345.67   15.40
   2  -5   2  346.77   15.80
  -2   5  -2  350.26   15.20
   2  -5  -2  351.86   15.90
  -2  -5   2  350.86   15.40
  -2  -5   2  337.97   15.60
   3   5  -2  679.33   29.20
  -3  -5  -2  726.33   30.20
   3  -5   2  731.53   30.50
  -3   5   2  701.83   29.80
  -3   5  -2  717.93   29.90
   3  -5  -2  729.23   30.50
   3   5   2  723.83   29.20
  -3  -5   2  710.83   30.10
   4   5  -2   52.59    4.70
   4   5  -2   46.40    2.70
   4  -5   2   46.60    3.90
   4  -5  -2   45.20    3.80
   4   5   2   42.80    2.70
   5  -5   2   64.99    4.10
   5  -5   2   60.79    4.60
   5   5  -2   62.19    5.80
   5  -5  -2   67.39    4.00
   5   5   2   58.29    3.40
   6  -5   2   16.70    2.40
   6  -5   2   19.40    2.40
   6  -5   2   21.90    5.20
   6   5  -2   16.20    3.00
   6  -5   2   15.00    3.00
   6   5  -2   20.80    3.30
   6   5  -2   24.10    5.70
   6   5   2   14.40    2.90
   6  -5  -2   12.60    2.90
   6   5   2   14.70    3.10
   6   5   2   14.80    2.90
   6  -5  -2   12.00    3.50
   6  -5  -2   13.50    2.20
   6  -5  -2   12.30    4.20
   6  -5  -2   12.80    2.10
   6  -5  -2   11.80    1.70
   7   5  -2  209.38   11.00
   7  -5   2  201.88   11.00
   7   5  -2  204.48    9.60
   7   5  -2  200.38   10.80
   7  -5   2  213.18    9.60
   7  -5  -2  209.08   10.40
   7   5   2  226.88   11.30
   7  -5  -2  203.48   10.90
   7   5   2  209.28   11.70
   7  -5  -2  212.68    9.70
   7   5   2  210.08   11.00
   7  -5  -2  197.18    8.90
   8  -5   2   30.80    4.10
   8   5  -2   29.50    4.40
   8  -5  -2   30.40    2.40
   8  -5  -2   33.70    4.00
   8  -5  -2   34.00    3.30
   8   5   2   32.10    4.70
   9   5  -2   80.09    3.90
   9  -5   2   80.69    5.30
   9  -5  -2   78.79    5.40
   9   5   2   73.59    5.10
   0   6   2  453.95   19.10
   0  -6  -2  418.76   18.80
   0   6  -2  454.25   19.00
   0  -6   2  440.36   19.00
   0  -6   2  436.36   19.70
   0  -6  -2  420.26   19.80
   1  -6   2  524.75   22.50
   1   6  -2  503.95   21.00
  -1   6   2  514.85   21.80
  -1  -6  -2  500.25   21.70
  -1  -6  -2  470.15   22.30
  -1   6  -2  521.55   21.80
  -1  -6   2  517.55   22.30
  -1  -6   2  509.65   21.80
   1   6   2  471.15   20.90
   1  -6  -2  501.75   22.50
   2   6  -2  216.88    9.50
   2  -6   2  227.58   11.00
  -2   6   2  203.28   10.20
  -2  -6  -2  210.28   10.40
   2  -6  -2  203.08   10.90
  -2   6  -2  213.38   10.20
  -2  -6   2  218.18   10.50
   2   6   2  207.58    9.50
  -3   6   2  206.48   10.30
   3   6  -2  211.98    9.50
   3  -6   2  217.08   11.00
  -3  -6  -2  207.48   10.60
   3   6   2  205.38    9.50
  -3   6  -2  216.58   10.40
  -3  -6   2  210.18   10.60
   3  -6  -2  229.98   11.20
   4  -6   2  138.29    7.70
   4  -6   2  128.69    6.30
  -4  -6  -2  117.39    7.20
   4   6  -2  117.29    6.00
   4  -6   2  129.89    6.00
   4  -6  -2  124.69    6.70
   4  -6  -2  119.89    5.90
   4  -6  -2  129.59    7.60
   4   6   2  129.79    6.10
  -4   6  -2  118.49    7.00
  -4  -6   2  124.09    8.80
   5  -6   2  189.68   10.10
   5  -6   2  192.68   10.20
   5  -6   2  195.18    9.10
   5   6  -2  198.38   11.80
   5   6   2  186.28    8.60
   5  -6  -2  185.58   10.20
   5  -6  -2  196.08    9.10
   5   6   2  178.28   10.10
   6   6  -2  153.48    9.20
   6  -6   2  181.28    8.40
   6   6  -2  138.89   11.80
   6  -6   2  155.68    8.70
   6  -6   2  170.38    9.50
   6  -6   2  161.88    7.90
   6  -6   2  171.28   11.70
   6   6  -2  157.68    9.00
   6   6  -2  154.38    7.90
   6  -6  -2  159.08    7.90
   6   6   2  168.38    9.30
   6   6   2  161.98    9.10
   6   6   2  168.08    9.10
   6  -6  -2  155.78   11.10
   6  -6  -2  166.38    9.30
   6  -6  -2  163.58    8.60
   7   6  -2  132.19    8.20
   7   6  -2  138.49    7.00
   7  -6   2  136.09    8.30
   7  -6   2  129.79    6.90
   7   6  -2  141.69    8.40
   7  -6  -2  153.48    8.10
   7   6   2  140.69    8.40
   7  -6  -2  156.28    7.10
   7  -6  -2  150.58    8.40
   7   6   2  126.79    8.40
   8  -6   2   20.10    3.20
   8  -6   2   20.00    2.20
   8   6  -2   22.80    4.00
   8   6   2   26.30    4.20
   8  -6  -2   23.00    3.50
   8  -6  -2   21.40    2.30
   9  -6   2   25.50    4.00
   9  -6  -2   30.00    3.10
   9   6   2   29.80    3.30
   0   7   2   96.49    4.90
   0   7  -2   91.39    4.90
   0  -7  -2   91.99    5.20
   0  -7  -2   99.09    6.50
   0   7   2   95.69    5.60
   0   7  -2   83.19    5.30
   0  -7   2   81.49    5.30
   0  -7   2   87.99    6.10
  -1  -7  -2  561.64   24.20
  -1   7   2  535.25   24.20
   1   7  -2  567.94   23.40
   1  -7   2  576.34   25.20
  -1   7  -2  551.74   24.20
   1   7   2  541.65   23.30
   1  -7  -2  562.04   25.20
  -1  -7   2  559.84   24.30
   2   7  -2  149.29    7.40
  -2  -7  -2  157.08    8.50
   2  -7   2  155.08    8.80
  -2   7   2  149.09    8.30
   2  -7   2  153.78    9.00
  -2  -7   2  153.58    8.50
   2  -7  -2  167.98    9.30
   2   7   2  155.98    7.50
  -2   7  -2  151.08    8.30
   3  -7   2   32.70    2.70
   3   7  -2   29.30    2.70
  -3   7   2   32.00    3.50
  -3  -7  -2   32.70    3.60
   3  -7   2   33.30    2.90
   3  -7   2   35.20    4.10
   3  -7  -2   37.20    4.30
  -3  -7   2   28.90    3.50
   3   7   2   38.20    2.70
   3  -7  -2   31.10    2.70
  -3   7  -2   32.10    3.50
   4  -7   2    2.50    1.30
   4   7  -2    2.30    1.30
   4  -7   2    1.30    1.30
   4  -7   2    2.70    2.20
   4  -7   2    3.10    2.10
   4  -7  -2    5.10    1.70
   4  -7  -2    2.60    3.00
   4  -7  -2    4.30    2.20
   4  -7  -2    3.90    1.30
   4   7   2    4.40    1.40
   5  -7   2  223.08   10.00
  -5  -7  -2  215.98    8.90
   5  -7   2  181.48   10.10
   5   7  -2  199.78   10.60
   5   7  -2  196.78    8.40
   5  -7   2  209.48   11.00
   5   7  -2  198.18    9.40
   5   7  -2  197.28   10.60
   5  -7   2  206.08   11.20
  -5  -7   2  203.88    8.80
   5  -7  -2  187.98   10.10
   5   7   2  213.58    9.50
   5   7   2  204.38   10.50
  -5   7  -2  205.18    8.90
   5  -7  -2  223.48   10.00
   5   7   2  220.18   10.80
   5   7   2  224.28   10.70
   5  -7  -2  212.68   11.00
   5  -7  -2  200.08   11.00
   6   7  -2    7.00    1.90
   6   7  -2    2.90    2.40
   6  -7   2    3.30    1.90
   6  -7   2    4.10    2.50
   6   7  -2    3.70    2.30
   6  -7   2    3.20    1.80
  -6  -7  -2    1.20    0.80
   6  -7  -2    1.60    2.20
  -6   7  -2    2.40    1.00
   6  -7  -2    1.70    1.80
   6  -7  -2   -0.20    1.60
   6   7   2    2.50    2.10
   6   7   2    2.70    2.40
   6  -7  -2   -1.90    2.40
   7   7  -2    2.50    1.60
   7  -7   2    3.50    1.70
   7  -7   2    4.60    2.30
   7   7  -2    3.80    2.50
   7   7   2    4.50    2.40
   7  -7  -2    0.70    2.00
   7  -7  -2    3.60    1.80
   7   7   2    3.90    2.50
   7   7   2    2.60    2.10
   8   7  -2    5.20    1.40
   8   7  -2    5.50    2.20
   8  -7   2    1.20    1.90
   8  -7  -2    4.40    1.50
   8  -7  -2    4.00    1.90
   8   7   2    4.90    2.40
   0  -8   2  379.56   19.00
   0   8   2  396.46   17.30
   0  -8  -2  417.96   19.50
   0   8  -2  393.56   17.30
  -1  -8  -2  310.07   15.20
  -1   8   2  313.07   15.50
   1  -8   2  313.17   14.30
   1  -8   2  345.07   16.70
   1   8  -2  350.96   14.80
   1  -8  -2  348.87   16.90
   1   8   2  339.87   14.70
  -1  -8   2  318.47   15.50
  -1   8  -2  329.17   15.50
   2  -8   2    4.50    2.30
   2  -8   2    7.50    1.70
   2   8  -2    4.70    1.60
   2  -8   2    4.60    1.40
   2  -8  -2    4.50    2.30
   2   8   2    4.50    1.50
   2  -8  -2    4.70    1.80
   3  -8   2  236.98   11.30
   3  -8   2  256.97   13.60
   3   8  -2  251.67   11.60
   3  -8   2  245.68   11.50
   3  -8  -2  248.18   11.50
   3  -8  -2  260.77   11.40
   3  -8  -2  258.77   13.60
   3   8   2  247.28   11.50
  -4   8   2   18.00    1.80
   4   8  -2   13.20    2.60
   4  -8   2   16.70    2.30
   4  -8   2   20.90    3.70
  -4  -8  -2   18.50    1.70
   4  -8   2   18.80    2.50
   4   8  -2   15.40    2.20
   4  -8   2   19.00    3.40
   4  -8  -2   15.40    2.10
   4  -8  -2   18.90    3.50
   4   8   2   17.50    2.40
   4  -8  -2   15.70    2.40
   4   8   2   17.30    2.90
   4  -8  -2   15.00    3.30
   4   8   2   18.70    3.10
  -4  -8   2   19.20    1.70
  -4   8  -2   16.80    1.80
   5   8  -2   20.90    3.50
   5  -8   2   25.80    3.80
   5  -8   2   24.00    3.10
   5   8  -2   21.20    3.30
   5   8  -2   24.90    2.50
  -5  -8  -2   27.00    1.90
   5   8  -2   22.50    1.20
   5  -8   2   24.00    2.50
  -5   8   2   24.10    2.00
   5   8   2   27.20    3.70
   5  -8  -2   25.80    3.10
   5   8   2   26.20    2.70
  -5   8  -2   21.20    2.00
   5   8   2   19.80    3.20
   5  -8  -2   24.80    3.70
  -5  -8   2   22.50    1.80
   6   8  -2   50.79    3.80
   6  -8   2   50.29    5.00
   6   8  -2   51.59    4.70
  -6  -8  -2   47.10    2.70
   6   8  -2   49.99    5.00
   6  -8   2   50.99    3.70
   6  -8   2   49.99    4.00
  -6   8   2   47.30    2.80
   6  -8  -2   47.50    4.80
  -6   8  -2   46.30    2.80
   6   8   2   50.99    5.10
   6  -8  -2   45.70    3.80
   6  -8  -2   44.70    3.80
  -6  -8   2   48.90    2.70
   6   8   2   47.40    4.60
   7   8  -2   51.59    4.80
   7  -8   2   49.30    3.20
  -7   8   2   41.50    2.80
  -7  -8  -2   45.40    2.40
   7  -8   2   48.90    4.30
   7   8  -2   43.10    3.20
   7  -8  -2   40.70    4.10
   7   8   2   43.10    4.10
   7   8   2   47.40    4.80
   7   8   2   40.40    3.10
   7  -8  -2   44.50    3.20
  -7  -8   2   44.80    2.40
   8  -8   2    9.00    2.00
   8   8  -2   12.20    1.60
   8   8  -2   16.40    2.70
  -8  -8  -2    8.30    1.00
   8   8   2   11.60    2.20
   8  -8  -2   11.60    2.40
   8  -8  -2   12.10    2.00
   0   9  -2  185.88    9.20
   0   9   2  196.68    9.30
   0  -9  -2  168.68   10.90
   1   9  -2   23.00    2.90
   1  -9   2   21.20    4.00
  -1  -9  -2   21.50    1.80
   1  -9   2   21.00    2.50
   1  -9   2   21.60    2.80
  -1   9   2   21.20    1.80
  -1   9  -2   18.90    1.80
   1   9   2   23.60    2.80
  -1  -9   2   17.90    1.50
   1  -9  -2   20.00    3.80
   2   9  -2  281.77   13.00
   2   9  -2  298.67   13.90
   2  -9   2  282.87   13.20
  -2  -9  -2  286.77   12.30
   2   9  -2  316.87   13.70
   2  -9   2  298.07   15.70
   2  -9   2  302.67   13.40
  -2   9   2  295.57   12.40
  -2   9  -2  287.77   12.40
   2  -9  -2  284.07   13.20
   2  -9  -2  298.17   15.80
   2   9   2  304.07   13.90
   2   9   2  269.77   13.00
   2   9   2  311.67   13.60
  -2  -9   2  295.37   12.30
   3  -9   2   44.70    3.80
  -3   9   2   48.10    2.80
   3   9  -2   51.49    3.40
   3   9  -2   46.50    4.20
  -3  -9  -2   49.20    2.70
   3  -9   2   41.80    4.80
   3  -9   2   44.60    5.30
   3   9  -2   43.00    3.60
   3  -9   2   40.60    3.70
   3  -9  -2   51.29    3.90
   3   9   2   51.49    3.30
   3   9   2   49.30    3.90
  -3   9  -2   46.60    2.90
   3  -9  -2   41.60    5.40
  -3  -9   2   48.50    2.70
   3  -9  -2   44.80    3.70
   3   9   2   47.50    4.40
   4   9  -2    1.50    1.60
   4  -9   2   -1.00    1.50
   4   9  -2    1.50    1.60
  -4   9   2    2.90    1.00
   4  -9   2    0.50    1.40
   4  -9   2    0.20    2.30
   4   9  -2   -0.20    1.80
  -4  -9  -2    0.70    0.80
   4  -9  -2   -0.10    2.40
   4  -9  -2    0.70    1.60
  -4   9  -2    1.70    1.00
   4   9   2    0.90    1.90
  -4  -9   2    1.10    0.80
   4  -9  -2    1.10    1.40
   4   9   2   -0.10    1.50
   5   9  -2   57.09    5.10
  -5   9   2   58.59    3.30
   5  -9   2   57.09    3.80
   5   9  -2   58.19    3.80
   5  -9   2   54.59    5.20
   5  -9   2   55.89    4.20
  -5  -9  -2   58.59    3.10
   5   9  -2   61.69    5.70
   5  -9  -2   61.39    4.30
   5   9   2   55.09    5.10
  -5   9  -2   58.79    3.30
  -5  -9   2   62.39    3.10
   5   9   2   54.59    3.70
   5  -9  -2   58.19    5.20
   5   9   2   55.99    2.60
   5   9   2   53.59    4.80
   6  -9   2    0.10    1.60
   6  -9   2    1.10    1.60
   6   9  -2    1.60    1.60
   6   9  -2    1.10    2.20
   6  -9   2    1.00    2.00
  -6  -9  -2    1.10    0.70
  -6   9   2    0.60    0.80
   6  -9  -2    0.30    1.60
   6   9   2    2.30    1.90
   6  -9  -2    0.20    1.50
   6  -9  -2    2.10    2.00
   6   9   2    1.20    2.20
  -6  -9   2    0.70    0.70
  -6   9  -2    1.40    0.90
   6   9   2    1.30    1.60
  -7   9   2   11.40    1.30
   7   9  -2   14.60    2.30
   7  -9   2   12.10    2.30
   7   9  -2   13.80    1.90
  -7  -9  -2   10.90    1.10
   7  -9   2   10.60    1.50
   7   9   2   12.20    1.70
   7  -9  -2    8.50    2.00
  -7  -9   2   12.80    1.10
   7  -9  -2   12.90    1.70
   7   9   2   12.00    2.40
   0 -10   2   96.09    5.60
   0  10  -2  101.49    5.40
   0  10   2   99.59    5.30
   0 -10   2  101.19    5.90
   0  10  -2   99.89    6.20
   1  10  -2   15.50    2.60
   1 -10   2   10.70    2.10
  -1  10   2   17.40    2.00
  -1  10   2   14.00    1.60
   1 -10   2   14.60    2.50
   1  10  -2   17.20    2.10
   1  10   2   13.00    1.90
   1 -10  -2   19.50    2.70
   1  10   2   11.20    2.50
  -1  10  -2   10.20    1.70
   2  10  -2   15.90    2.10
   2 -10   2   18.00    2.50
   2  10  -2   14.40    2.40
   2 -10   2   11.70    2.30
  -2  10   2   14.40    1.80
   2  10  -2   21.20    3.20
   2 -10  -2   18.90    2.60
  -2 -10   2   14.10    1.50
   2  10   2   15.30    2.50
   2 -10  -2   18.00    2.60
  -2  10  -2   16.80    1.70
   2  10   2   13.30    1.90
   2  10   2   17.10    2.80
   3 -10   2   26.90    3.20
   3  10  -2   27.00    3.10
  -3 -10  -2   23.20    1.90
   3 -10   2   27.40    3.10
   3  10  -2   25.90    3.50
  -3  10   2   25.30    2.20
   3  10  -2   26.90    2.50
   3 -10   2   26.40    3.90
   3 -10  -2   31.80    4.20
   3  10   2   23.70    3.40
   3  10   2   24.20    2.50
   3  10   2   25.70    3.10
   3 -10  -2   26.70    3.20
  -3  10  -2   23.80    2.10
   3 -10  -2   25.00    3.10
  -3 -10   2   25.70    1.90
   4  10  -2   14.70    1.90
   4 -10   2   14.30    2.10
   4  10  -2   13.50    1.20
   4 -10   2   13.00    2.90
   4  10  -2   13.50    2.10
   4 -10   2   12.20    2.20
   4  10  -2   13.40    2.60
  -4 -10  -2   12.30    1.50
  -4  10   2   14.60    1.60
   4  10   2   13.40    2.20
   4  10   2   11.80    1.70
  -4 -10   2   14.40    1.50
   4 -10  -2   12.80    2.00
  -4  10  -2   15.80    1.90
   4 -10  -2   16.80    2.40
   4 -10  -2   13.90    3.00
   4  10   2   13.30    2.60
   5 -10   2    1.90    1.70
   5 -10   2    1.60    1.50
  -5 -10  -2    1.50    0.80
   5 -10   2    1.00    2.00
   5  10  -2   -1.30    1.80
  -5  10   2    0.90    0.90
   5 -10  -2    2.20    1.70
   5 -10  -2    1.10    1.50
   5 -10  -2    2.00    2.00
  -5 -10   2    1.80    0.80
   5  10   2   -0.70    1.80
  -5  10  -2    1.00    1.00
   6  10  -2   22.20    3.30
   6 -10   2   27.70    3.30
  -6 -10  -2   24.70    1.70
  -6  10   2   26.40    1.90
   6  10  -2   29.00    2.50
   6 -10   2   23.20    2.40
   6 -10   2   26.00    2.50
   6  10   2   24.20    2.30
   6  10   2   21.80    3.30
  -6 -10   2   27.60    1.70
   6 -10  -2   32.20    3.30
   6 -10  -2   30.30    2.70
   6 -10  -2   26.90    2.60
   7  10  -2   52.79    3.10
   7  10   2   52.69    4.30
   0  11  -2    1.00    1.30
   0 -11   2    0.30    1.60
   0 -11  -2    0.20    1.70
   0  11   2    0.50    1.20
   0 -11   2   -0.40    1.60
   0 -11  -2    3.10    1.70
  -1  11   2   10.30    1.70
   1 -11   2    8.60    1.90
   1  11  -2    9.90    2.40
   1  11  -2    8.10    1.70
   1 -11   2    6.00    1.90
   1  11   2    8.00    2.20
   1 -11  -2    8.10    2.10
  -1  11  -2    9.50    1.70
   1 -11  -2   12.20    2.30
   2 -11   2   22.40    2.80
   2  11  -2   21.40    2.50
   2 -11   2   25.50    3.60
  -2  11   2   22.20    2.00
   2  11  -2   24.30    3.10
   2 -11   2   21.60    2.60
  -2 -11   2   20.80    1.70
   2 -11  -2   17.30    2.50
   2 -11  -2   21.40    2.60
  -2  11  -2   21.80    2.10
   2  11   2   18.10    2.60
   2  11   2   23.20    2.60
  -3 -11  -2    3.70    0.90
   3  11  -2    3.60    1.70
   3  11  -2    4.30    0.90
  -3  11   2    4.60    1.10
   3  11  -2    5.70    1.40
   3 -11   2    4.80    2.30
   3 -11   2    4.00    1.70
   3 -11   2    5.50    1.70
   3  11   2    3.80    1.30
   3 -11  -2    6.30    1.80
  -3 -11   2    5.30    0.90
  -3  11  -2    7.10    1.30
   3  11   2    1.90    1.60
   3  11   2    6.00    2.00
   3 -11  -2    5.70    1.80
   3 -11  -2    5.30    2.40
   4 -11   2   14.10    2.60
  -4  11   2   13.50    1.40
   4 -11   2   13.30    1.90
   4  11  -2   13.10    1.70
  -4 -11  -2   11.60    1.30
   4 -11   2   13.00    2.00
   4  11  -2   14.80    1.10
   4  11   2   13.80    1.10
   4 -11  -2   15.40    2.80
  -4  11  -2   15.10    1.50
  -4 -11   2   12.70    1.40
   4 -11  -2   11.20    1.80
   4  11   2   12.10    1.60
   4  11   2    9.00    2.10
   4 -11  -2   12.80    2.00
   5 -11   2   15.50    1.80
  -5  11   2   17.50    1.60
   5  11  -2   18.60    2.20
  -5 -11  -2   16.60    1.30
   5 -11   2   20.20    2.80
   5 -11   2   18.10    2.20
   5 -11  -2   14.50    1.80
   5 -11  -2   15.20    1.90
   5  11   2   11.00    2.20
  -5 -11   2   16.00    1.30
   5 -11  -2   14.80    2.40
   6  11  -2   12.00    1.60
  -6 -11  -2   10.60    1.20
  -6 -11   2    9.20    1.10
   6  11   2   11.90    1.50
   0 -12  -2   18.40    2.50
   0 -12   2   19.70    2.50
   0 -12   2   17.10    2.20
   0  12   2   19.40    2.30
   0  12  -2   15.80    2.00
   0 -12  -2   19.60    2.40
   1  12  -2    3.20    1.30
   1 -12   2    4.60    1.70
   1 -12   2    4.30    1.70
  -1 -12  -2    7.50    1.90
  -1  12   2    4.50    1.30
   1 -12  -2    6.20    1.80
   1 -12  -2    4.90    1.70
   1  12   2    4.80    1.40
  -1  12  -2    2.70    1.30
   2  12  -2   21.90    2.40
   2 -12   2   21.10    3.20
   2  12  -2   21.20    1.60
   2 -12   2   25.90    2.70
   2 -12   2   23.00    2.70
   2 -12  -2   20.90    2.70
   2 -12  -2   21.10    3.10
   2 -12  -2   20.30    2.50
   2  12   2   23.00    2.20
   3 -12   2   24.90    3.20
   3  12  -2   26.00    1.60
  -3  12   2   24.90    1.90
   3 -12   2   24.60    2.50
   3 -12   2   27.10    2.70
   3  12  -2   23.40    2.30
   3  12   2   26.20    2.20
   3 -12  -2   27.30    3.30
   3  12   2   28.10    1.60
   3 -12  -2   28.30    2.50
   3 -12  -2   27.10    2.70
   4 -12   2   10.70    1.30
  -4 -12  -2   10.00    1.00
   4 -12   2   11.10    1.50
   4 -12   2   12.00    2.10
  -4 -12   2    9.10    1.00
   4 -12  -2   13.30    2.20
   4  12   2   10.40    1.30
   4 -12  -2   10.60    1.50
   5  12  -2   41.90    2.60
   5  12   2   47.40    2.70
   0  13   2    0.80    0.90
   0 -13   2    0.30    1.60
   1 -13   2    4.30    1.60
   1  13  -2    3.50    0.70
   1 -13  -2    4.10    1.80
   1  13   2    5.10    1.10
  -1 -13   2    3.00    0.80
   1  13   2    4.10    0.70
   2  13  -2   31.80    1.70
   2 -13   2   26.00    2.70
  -2 -13  -2   28.10    1.80
   2  13   2   32.60    1.70
  -2 -13   2   30.70    1.80
   2  13   2   34.90    2.20
   2 -13  -2   30.50    2.80
  -3 -13  -2    1.50    0.80
   3  13   2    2.20    0.50
  -3 -13   2    2.10    0.70
  -1   0   3 3613.24  144.39
   1   0   3 3585.94  144.19
   2   0  -3 1107.39   46.60
  -2   0   3 1186.08   46.00
   3   0  -3    2.70    1.20
   3   0  -3    2.80    1.60
   3   0   3    2.50    1.90
   3   0   3    2.50    0.80
   3   0  -3    2.10    1.40
   3   0   3    3.60    1.60
   4   0   3  683.03   30.80
   4   0  -3  722.03   31.40
   4   0   3  788.82   33.10
   4   0   3  675.83   30.90
   4   0  -3  739.93   30.90
   5   0  -3  132.49    8.50
   5   0   3  140.09    8.20
   5   0   3  138.29    8.30
   5   0   3  107.79    8.90
   5   0  -3  132.69    8.10
   6   0  -3   79.99    5.10
   6   0  -3   76.29    7.40
   6   0   3   76.99    5.10
   6   0   3   76.09    6.90
   6   0   3   82.69    7.00
   7   0   3   34.40    4.00
   7   0   3   31.40    1.80
   7   0   3   33.70    4.50
   7   0  -3   35.80    3.90
   7   0  -3   30.00    5.70
   8   0  -3   66.79    9.00
   8   0   3   72.09    6.20
   8   0   3   65.99    5.80
   8   0  -3   72.19    5.80
   8   0   3   71.29    6.80
   8   0   3   69.09    5.30
   9   0   3    2.80    2.90
   9   0   3    0.90    2.00
   9   0   3    2.60    2.20
   9   0   3    2.20    3.10
   9   0  -3    4.10    2.50
  10   0   3   13.00    3.20
  10   0  -3   11.80    1.00
  10   0  -3   13.10    1.10
  10   0   3   10.40    1.40
   0  -1   3 3629.94  152.38
   0   1   3 3813.92  152.68
   0  -1  -3 3918.81  152.08
   0   1  -3 3815.92  153.08
   1   1  -3 2676.73  103.79
  -1  -1  -3 2582.64  102.59
   1  -1   3 2566.44  102.99
   1  -1   3 2535.55  102.99
  -1  -1   3 2540.35  102.59
  -1   1  -3 2530.55  103.09
   2   1  -3 4175.28  175.98
   2  -1   3 4259.37  172.58
   2   1  -3 4433.16  173.88
   2  -1   3 4503.65  175.68
   2  -1   3 4210.18  179.58
  -2  -1   3 4414.16  172.68
   2   1   3 4094.29  174.88
   2  -1  -3 4548.15  173.68
   3  -1   3  115.59    6.00
   3  -1   3  102.79    5.00
   3   1  -3  119.59    6.10
   3  -1   3  102.39    6.70
   3   1  -3  112.29    6.00
   3   1  -3  110.09    4.70
   3  -1  -3  109.39    6.20
   3   1   3  103.69    5.90
   3   1   3  108.09    7.10
   3  -1  -3  111.29    4.70
   3   1   3  102.89    5.60
   3  -1  -3  113.39    6.00
   4  -1   3  996.10   44.40
   4  -1   3 1115.19   46.00
   4   1  -3 1083.79   46.00
   4   1  -3 1152.48   46.60
   4  -1   3 1052.59   45.80
   4  -1   3 1091.59   47.60
   4   1   3 1137.69   46.00
   4   1   3 1104.59   47.90
   4  -1  -3 1149.08   46.00
   4  -1  -3 1119.19   46.30
   5  -1   3   42.30    4.60
   5   1  -3   39.90    4.70
   5  -1   3   38.00    5.00
   5   1   3   37.30    5.10
   5  -1  -3   42.50    4.80
   5  -1  -3   40.80    4.40
   5   1   3   47.30    5.00
   6   1  -3   64.59    4.80
   6  -1   3   71.09    4.80
   6   1  -3   62.29    6.70
   6  -1   3   71.19    6.30
   6  -1  -3   70.19    4.80
   6  -1  -3   67.19    6.90
   6   1   3   68.99    4.70
   6   1   3   63.99    6.40
   6  -1  -3   64.09    6.00
   7   1  -3   70.99    5.20
   7  -1   3   55.59    2.90
   7  -1   3   61.39    5.30
   7   1  -3   68.39    7.70
   7  -1   3   59.29    7.10
   7  -1   3   61.89    5.00
   7   1   3   52.49    5.30
   7   1   3   51.29    5.00
   7  -1  -3   65.89    7.60
   7  -1  -3   71.39    5.30
   7   1   3   71.49    4.80
   7   1   3   52.79    9.90
   8   1  -3  100.79    4.30
   8  -1   3  113.39    7.40
   8   1  -3   97.89    7.00
   8  -1   3   94.09    7.70
   8  -1   3   93.49    6.90
   8   1   3   90.09    6.30
   8   1   3  100.19    7.30
   8   1   3   93.49    7.90
   8   1   3  101.59    6.80
   8  -1  -3  100.59    4.20
   8  -1  -3  106.39    7.10
   8  -1  -3  106.49    7.30
   8  -1  -3  108.49    4.20
   9  -1   3   10.30    3.60
   9  -1   3   11.30    2.40
   9  -1   3   17.10    3.10
   9  -1   3   15.20    3.40
   9   1  -3   15.70    3.00
   9   1  -3   13.70    1.50
   9   1   3   16.30    1.90
   9  -1  -3   15.50    3.10
   9   1   3   12.60    2.70
   9   1   3   16.20    3.10
   9   1   3   11.50    3.70
   9   1   3   16.10    3.40
  10   1  -3   34.10    1.80
  10  -1   3   24.70    4.10
  10  -1   3   27.30    1.90
  10   1  -3   28.30    1.60
  10   1   3   28.10    1.90
  10  -1  -3   28.40    1.50
  10  -1  -3   27.10    1.50
   0  -2  -3 7507.95  343.37
   0   2  -3 8909.41  343.67
   0  -2  -3 9023.60  343.97
   0   2  -3 8564.44  345.07
   0  -2   3 8557.44  343.97
   0   2   3 8937.11  344.27
   1   2  -3 2309.87   93.49
  -1  -2  -3 2375.16   92.89
  -1   2   3 2382.16   92.59
   1  -2   3 2302.07   93.19
   1  -2   3 2286.57   92.89
   1  -2   3 2366.46   92.69
  -1  -2   3 2422.36   92.79
   1   2   3 2203.98   92.89
  -1  -2   3 2250.67   92.49
  -1   2  -3 2260.17   92.79
   1  -2  -3 2355.06   94.09
   2   2  -3 1503.05   60.49
  -2  -2  -3 1463.85   60.39
   2  -2   3 1511.65   61.49
   2  -2   3 1501.75   60.69
   2  -2   3 1457.65   60.39
  -2  -2   3 1596.04   60.59
   2   2   3 1489.25   61.79
  -2   2  -3 1433.46   60.19
   2  -2  -3 1592.94   60.49
   3  -2   3   14.40    2.60
   3  -2   3   16.90    1.60
   3   2  -3   17.90    1.40
   3  -2   3   15.20    1.60
   3   2  -3   18.60    2.20
   3   2   3   14.00    2.90
   3   2   3   13.60    1.80
   3  -2  -3   15.30    1.40
   3  -2  -3   16.10    2.60
   3  -2  -3   15.40    1.50
   4  -2   3  948.91   38.20
   4  -2   3  878.01   36.60
   4  -2   3  878.71   39.30
   4   2  -3  874.81   38.00
   4   2   3  889.11   39.90
   4  -2  -3  908.61   38.30
   4  -2  -3  902.41   36.30
   4  -2  -3  936.81   38.00
   4   2   3  845.62   37.50
   5   2  -3  111.19    7.90
   5  -2   3  112.99    7.60
   5   2  -3  118.39    7.30
   5  -2  -3   98.99    7.20
   5   2   3  110.49    8.80
   5  -2  -3  102.79    7.50
   6  -2   3   62.89    4.50
   6   2  -3   58.29    4.50
   6  -2   3   70.19    6.60
   6   2  -3   65.29    6.90
   6  -2  -3   53.59    6.20
   6  -2  -3   57.29    4.50
   6   2   3   59.49    6.60
   6   2   3   56.09    4.40
   6  -2  -3   57.39    6.10
   7   2  -3   62.39    7.70
   7  -2   3   69.59    7.50
   7  -2   3   70.19    3.30
   7   2  -3   67.49    5.50
   7  -2   3   71.19    5.60
   7  -2   3   69.49    5.40
   7   2   3   75.29    5.30
   7  -2  -3   61.39    5.30
   7   2   3   74.89    6.10
   7  -2  -3   69.29    7.30
   7   2   3   76.89    6.50
   7   2   3   71.29    5.40
   7   2   3   72.99    8.00
   7  -2  -3   65.19    4.20
   8   2  -3    6.90    2.70
   8  -2   3    6.30    2.90
   8  -2   3    3.80    1.20
   8   2  -3    6.00    0.90
   8  -2   3    6.40    2.60
   8  -2  -3    4.30    2.40
   8   2   3    3.20    3.50
   8   2   3    5.10    2.30
   8   2   3    4.00    1.10
   8  -2  -3    5.30    0.90
   8   2   3    4.90    3.10
   8   2   3    5.70    2.50
   9  -2   3    9.80    2.70
   9  -2   3    5.10    3.30
   9   2  -3   11.20    1.50
   9  -2   3   10.20    3.10
   9   2   3    8.40    2.70
   9   2   3   12.00    4.80
   9   2   3   13.90    4.00
   9  -2  -3    9.60    2.80
   9   2   3    6.70    2.60
   9   2   3   10.20    1.30
   9  -2  -3   12.30    4.60
   9  -2  -3   16.00    1.60
  10  -2   3   16.30    3.50
  10   2  -3   23.20    1.40
  10  -2   3   20.40    1.60
  10   2   3   21.60    1.60
   0   3  -3 1297.37   50.89
   0  -3   3 1256.27   50.99
   0   3   3 1276.27   50.99
   0  -3   3 1207.08   51.19
   0  -3  -3 1275.87   50.89
   0  -3  -3 1271.37   51.79
   1   3  -3 2385.46   97.09
   1   3  -3 2344.37   96.39
   1  -3   3 2402.86   96.89
   1  -3   3 2367.96   97.89
  -1  -3  -3 2527.85   96.89
   1  -3   3 2540.75   96.99
  -1   3   3 2456.85   96.99
   1  -3   3 2424.26   97.19
   1  -3   3 2379.46   97.09
   1  -3  -3 2225.98   96.19
  -1  -3   3 2569.24   96.89
   1   3   3 2417.06   96.69
   1  -3  -3 2241.48   96.99
   1  -3  -3 2399.26   97.09
  -1  -3   3 2591.54   97.09
   2  -3   3  598.94   25.20
   2  -3   3  618.44   25.90
  -2  -3  -3  608.54   25.10
   2  -3   3  614.54   25.40
   2  -3   3  597.74   25.50
   2   3  -3  586.34   25.30
  -2   3  -3  625.54   25.00
  -2  -3   3  598.54   25.00
   2  -3  -3  618.24   25.40
   2   3   3  605.44   26.40
   2  -3  -3  605.94   25.30
  -2  -3   3  638.84   25.40
   3  -3   3  150.08    7.00
   3  -3   3  130.39    7.80
   3  -3   3  135.99    6.90
  -3  -3  -3  137.29    6.60
   3   3  -3  134.59    6.70
   3  -3  -3  143.89    7.70
  -3   3  -3  158.58    7.20
   3  -3  -3  138.89    6.70
   3  -3  -3  144.89    6.80
   3   3   3  131.79    7.10
   3   3   3  138.69    8.60
   4  -3   3  355.06   18.70
   4   3  -3  382.96   17.90
   4  -3   3  399.66   16.60
   4  -3   3  362.36   16.60
   4   3   3  375.76   17.40
   4  -3  -3  385.16   16.40
   4  -3  -3  400.96   18.00
   4   3   3  390.96   19.50
   5   3  -3  131.89    8.40
   5   3  -3  128.69    9.00
   5  -3   3  136.09    8.60
   5  -3  -3  131.59    8.50
   5  -3  -3  133.09    6.40
   5  -3  -3  124.29    8.50
   6   3  -3   50.29    4.40
   6   3  -3   54.49    6.70
   6  -3   3   54.39    6.40
   6   3   3   52.79    4.20
   6  -3  -3   49.00    5.60
   6   3   3   57.39    6.80
   6  -3  -3   49.10    4.20
   7  -3   3   35.10    3.10
   7  -3   3   38.10    4.10
   7  -3   3   32.00    2.10
   7   3  -3   29.70    1.80
   7  -3   3   38.00    4.30
   7   3  -3   31.40    6.30
   7   3  -3   32.30    4.00
   7  -3   3   36.60    5.90
   7  -3  -3   22.90    2.60
   7  -3  -3   35.40    4.10
   7   3   3   34.80    3.90
   7  -3  -3   31.50    1.90
   7   3   3   30.10    3.70
   7   3   3   30.60    2.10
   7   3   3   28.30    5.50
   7  -3  -3   27.70    5.00
   7   3   3   32.20    4.10
   7   3   3   48.60    7.50
   7  -3  -3   33.90    5.20
   7   3   3   29.70    4.60
   8   3  -3   97.39    4.50
   8   3  -3   98.39    6.80
   8  -3   3  124.49    7.60
   8  -3   3  103.19    4.70
   8  -3   3  104.49    7.10
   8   3   3   96.59    4.70
   8   3   3   94.79    7.30
   8   3   3   99.49    8.30
   8  -3  -3  105.59    4.50
   8   3   3   95.59    6.70
   8   3   3   87.89    6.50
   8  -3  -3  103.09    7.00
   9  -3   3    8.00    2.80
   9  -3   3    7.40    2.20
   9   3  -3    8.90    1.20
   9  -3   3    0.60    2.90
   9   3   3    5.20    1.20
   9  -3  -3   10.10    2.70
   9  -3  -3    8.80    1.20
   9   3   3    5.00    2.40
   9  -3  -3    6.30    2.70
   9   3   3    1.00    2.20
  10  -3   3   24.40    3.80
   0  -4  -3  278.67   13.30
   0  -4  -3  301.37   12.80
   0  -4   3  268.47   13.20
   0  -4   3  297.67   13.30
   0  -4   3  304.37   13.00
   0   4  -3  319.77   12.90
   0   4   3  315.47   13.00
  -1  -4  -3  138.69    7.50
   1  -4   3  144.99    7.40
   1  -4   3  147.99    6.90
  -1  -4  -3  153.28    7.20
   1   4  -3  149.09    6.70
  -1   4   3  160.78    7.10
   1  -4   3  139.99    7.40
   1  -4  -3  153.28    6.60
   1  -4  -3  158.58    7.60
  -1  -4   3  154.38    7.20
   1   4   3  154.08    7.00
  -1  -4   3  160.58    7.60
  -1   4  -3  148.09    7.00
   2  -4   3 1184.38   49.20
  -2  -4  -3 1224.38   49.10
   2  -4   3 1187.18   49.40
  -2   4   3 1204.78   48.90
   2  -4  -3 1209.08   49.50
  -2  -4   3 1219.48   49.40
   2   4   3 1216.78   50.19
  -2  -4   3 1201.98   49.10
  -3  -4  -3 1249.57   50.89
   3  -4   3 1273.47   51.19
   3   4   3 1226.48   52.89
   3  -4  -3 1228.88   51.09
  -3   4  -3 1253.17   50.69
   4   4  -3  125.19    7.70
   4  -4   3  113.89    6.40
   4   4  -3  107.09    5.30
   4   4   3  120.39    5.50
   4   4   3  119.49    8.40
   4  -4  -3  121.99    6.90
   4  -4  -3  127.59    6.40
   5  -4   3  193.38   10.00
   5   4  -3  191.18   11.30
   5  -4  -3  179.08    9.30
   5  -4  -3  223.68   11.80
   6  -4   3   27.30    3.70
   6   4  -3   32.90    5.90
   6  -4   3   25.40    2.70
   6   4  -3   24.40    3.30
   6  -4   3   20.10    3.00
   6   4  -3   29.70    4.40
   6  -4   3   28.10    5.30
   6  -4   3   25.90    2.90
   6   4   3   27.90    3.90
   6  -4  -3   29.50    5.20
   6  -4  -3   20.40    3.40
   6  -4  -3   28.50    2.80
   7   4  -3   96.29    6.70
   7  -4   3  103.69    6.90
   7  -4   3  105.99    6.80
   7  -4   3  102.39    5.40
   7   4  -3  102.69    4.70
   7  -4   3   98.69    4.80
   7   4  -3   91.79    5.50
   7   4  -3  100.29    9.90
   7   4   3  105.39    9.80
   7   4   3  104.39    7.30
   7  -4  -3  104.99    4.70
   7  -4  -3   99.29    6.70
   7   4   3  115.99    7.10
   7  -4  -3  103.99    5.60
   7  -4  -3  105.69    6.60
   7   4   3  104.99    8.60
   7   4   3  109.99    6.90
   8  -4   3  156.68    8.60
   8  -4   3  133.39    8.60
   8   4  -3  145.49    6.30
   8  -4   3  123.29    6.50
   8   4   3  142.19    8.30
   8  -4  -3  158.68    6.30
   8   4   3  140.89    8.60
   9  -4   3    8.30    2.10
   9   4  -3    7.90    1.20
   9  -4   3    8.10    2.60
   9   4   3   12.10    2.70
   9  -4  -3    7.90    2.60
   9  -4  -3    9.40    1.40
   0  -5   3  707.53   29.70
   0  -5   3  653.63   30.10
   0   5  -3  709.13   29.60
   0  -5   3  717.53   30.20
   0  -5  -3  731.83   29.60
   0   5   3  746.73   29.80
   0  -5  -3  729.13   30.40
  -1   5   3 1215.68   48.20
  -1  -5  -3 1097.29   48.70
   1  -5   3 1148.69   48.70
   1  -5   3 1195.68   48.60
  -1  -5  -3 1208.68   48.30
   1  -5   3 1158.08   47.80
  -1  -5   3 1136.59   48.60
   1  -5  -3 1218.68   49.00
  -1  -5   3 1161.58   48.70
  -1   5  -3 1202.08   48.20
  -1  -5   3 1229.88   48.40
   1   5   3 1175.88   48.00
  -2  -5  -3   67.29    4.30
  -2   5   3   62.99    4.00
   2  -5   3   70.59    4.70
  -2  -5   3   68.99    4.30
   2  -5  -3   66.89    4.70
  -2   5  -3   66.19    4.10
  -2  -5   3   66.09    4.50
   3  -5   3  197.18    9.50
  -3  -5  -3  188.78    9.10
   3   5  -3  164.78    8.00
  -3   5   3  178.58    8.70
   3  -5  -3  198.38    9.50
  -3  -5   3  169.58    8.90
   3   5   3  183.98    8.10
   4   5  -3   69.29    5.60
   4  -5   3   62.19    4.60
   4   5  -3   52.89    3.20
  -4  -5  -3   58.29    4.30
   4  -5  -3   59.39    4.40
   4   5   3   56.39    3.30
   5  -5   3  141.79    7.90
   5  -5   3  147.89    7.10
   5   5  -3  150.18    9.60
   5  -5  -3  128.19    6.90
   5   5   3  143.69    6.60
   6  -5   3   50.19    4.80
   6  -5   3   40.80    3.50
   6   5  -3   46.30    4.80
   6  -5   3   48.20    3.80
   6   5  -3   47.10    7.00
   6  -5   3   55.29    6.90
   6   5  -3   53.49    4.50
   6   5  -3   39.50    4.40
   6   5   3   45.10    5.10
   6  -5  -3   49.70    2.70
   6  -5  -3   48.90    4.80
   6  -5  -3   48.70    3.50
   6  -5  -3   50.89    3.70
   6   5   3   46.30    4.80
   6  -5  -3   48.70    6.30
   6   5   3   50.09    4.60
   6  -5  -3   42.40    4.70
   7   5  -3   45.80    3.00
   7  -5   3   58.99    5.10
   7   5  -3   40.40    5.00
   7  -5   3   55.49    3.70
   7   5  -3   46.20    3.70
   7   5   3   53.39    5.10
   7  -5  -3   53.49    3.80
   7   5   3   48.40    5.50
   7  -5  -3   50.39    2.90
   7  -5  -3   48.80    5.10
   7   5   3   58.49    4.90
   7  -5  -3   54.29    4.90
   8   5  -3   58.99    3.50
   8  -5   3   68.49    5.50
   8   5   3   64.59    5.70
   8  -5  -3   68.19    5.10
   8  -5  -3   63.49    3.50
   8  -5  -3   78.59    6.00
   8  -5  -3   74.09    4.40
   9   5  -3  139.39    5.90
   9  -5   3  136.09    7.30
   9  -5  -3  120.29    7.20
   9  -5  -3  135.89    5.90
   9   5   3  141.09    7.20
   0  -6   3    2.00    1.40
   0  -6   3    3.80    1.70
   0   6   3    1.80    1.20
   0  -6  -3    2.30    1.10
   0   6  -3    2.60    1.20
   0  -6   3    2.50    1.30
   0  -6  -3    5.70    2.00
  -1  -6  -3   27.50    3.30
  -1  -6  -3   26.90    2.80
   1   6  -3   27.40    2.20
  -1   6   3   26.80    2.80
   1  -6   3   27.80    3.20
  -1  -6   3   32.50    3.00
   1  -6  -3   30.80    3.60
  -1  -6   3   26.80    3.10
  -1   6  -3   26.00    2.70
   1   6   3   22.50    2.10
  -2   6   3   87.49    5.30
   2  -6   3   93.99    6.00
  -2  -6  -3   89.69    5.50
   2   6  -3   84.19    4.50
  -2  -6   3   78.49    5.50
   2   6   3   88.59    4.60
  -2   6  -3   93.99    5.40
   2  -6  -3   89.49    6.00
  -2  -6   3   88.19    5.50
  -3   6   3    9.10    1.80
   3   6  -3   11.50    1.60
   3  -6   3    9.40    2.30
  -3  -6  -3   10.70    2.10
  -3  -6   3    7.80    1.90
   3  -6  -3   11.20    2.50
  -3   6  -3    8.20    1.80
   3   6   3    8.80    1.40
   4   6  -3   81.19    4.60
  -4  -6  -3   93.19    6.00
   4  -6   3   89.99    5.00
   4  -6   3   85.29    4.60
   4  -6   3   85.09    6.10
   4  -6  -3  105.39    5.50
  -4   6  -3   80.49    5.50
   4  -6  -3   90.39    4.60
   4   6   3   98.39    4.80
   4  -6  -3   91.39    6.10
   5  -6   3   90.29    6.20
   5   6  -3   81.49    7.20
   5  -6   3   94.59    5.30
   5  -6   3   94.99    6.20
   5   6   3   80.39    8.10
   5  -6  -3   93.49    5.20
   5  -6  -3   94.29    6.30
   5   6   3   89.39    4.70
   5   6   3   83.09    6.00
   6  -6   3   58.79    4.30
   6   6  -3   51.99    5.00
   6   6  -3   45.90    7.20
   6   6  -3   44.40    5.10
   6  -6   3   59.69    5.20
   6   6  -3   45.30    3.90
   6  -6   3   55.79    3.90
   6  -6  -3   62.09    5.30
   6   6   3   58.19    5.20
   6   6   3   52.39    5.40
   6   6   3   71.99    5.30
   6  -6  -3   59.09    4.10
   6  -6  -3   58.39    6.80
   6  -6  -3   59.99    5.00
   6  -6  -3   60.29    3.90
   7  -6   3   29.20    4.20
   7   6  -3   37.90    3.20
   7  -6   3   37.40    3.20
   7   6  -3   38.20    4.70
   7   6   3   34.10    4.70
   7  -6  -3   32.80    3.20
   7  -6  -3   37.90    4.60
   7   6   3   34.80    5.00
   7   6   3   36.10    4.30
   7  -6  -3   29.60    4.10
   8   6  -3   13.80    2.00
   8  -6   3   12.50    2.80
   8   6   3   14.60    3.00
   8  -6  -3    8.30    2.40
   8  -6  -3   13.30    2.00
   9  -6   3   19.90    3.30
   9   6   3   24.40    3.20
   9  -6  -3   29.50    2.80
   0  -7   3    5.60    1.60
   0   7   3   10.80    2.00
   0   7  -3    5.40    1.60
   0   7  -3    7.30    1.50
   0  -7   3    3.60    1.80
  -1  -7  -3  159.18    8.30
   1  -7   3  173.58    9.30
  -1   7   3  154.18    8.40
   1   7  -3  152.38    7.50
  -1   7  -3  156.38    8.30
  -1  -7   3  159.08    8.50
   1   7   3  150.88    7.50
   1  -7  -3  162.98    9.40
  -2   7   3  261.57   12.30
  -2  -7  -3  246.68   12.30
   2  -7   3  236.88   11.90
   2   7  -3  255.57   11.40
   2  -7   3  258.37   13.00
   2  -7  -3  271.67   13.30
  -2  -7   3  249.68   12.40
   2   7   3  241.78   11.30
   3  -7   3   70.89    4.10
   3  -7   3   66.99    4.20
  -3  -7  -3   68.89    5.20
   3   7  -3   73.69    4.20
  -3   7   3   69.89    5.10
   3  -7   3   66.29    5.60
   3   7   3   70.39    4.10
  -3   7  -3   72.39    5.10
  -3  -7   3   70.99    5.30
   3  -7  -3   70.19    4.20
   3  -7  -3   75.79    5.90
   4   7  -3   61.39    3.80
   4  -7   3   57.49    5.00
   4  -7   3   58.09    3.70
   4  -7   3   57.99    5.20
   4  -7   3   58.09    4.00
   4  -7  -3   57.59    3.60
   4   7   3   59.59    3.80
   4  -7  -3   56.69    5.20
   4  -7  -3   58.29    5.80
   4  -7  -3   59.19    4.10
   5  -7   3   42.30    4.70
   5  -7   3   44.40    3.00
   5  -7   3   40.40    4.50
  -5  -7  -3   42.30    2.50
   5  -7   3   41.00    3.60
   5   7  -3   41.90    4.40
   5   7  -3   50.19    4.60
   5   7  -3   44.80    3.90
   5   7   3   37.90    4.60
  -5   7  -3   42.50    2.60
   5  -7  -3   47.30    4.90
   5  -7  -3   30.20    4.20
   5   7   3   39.50    4.30
   5  -7  -3   42.00    3.60
  -5  -7   3   43.20    2.50
   5  -7  -3   38.30    5.90
   5   7   3   42.10    4.20
   5   7   3   39.70    3.10
   6   7  -3    5.50    1.90
  -6  -7  -3    5.30    1.00
   6   7  -3    6.10    2.70
   6  -7   3    7.30    2.60
   6  -7   3    5.80    2.00
   6   7  -3    5.30    2.40
   6  -7   3    4.30    2.00
  -6   7  -3    6.70    1.20
   6   7   3    5.10    2.30
   6  -7  -3    4.20    1.90
   6   7   3    5.60    2.70
   6  -7  -3    5.10    1.80
   6  -7  -3    4.20    2.60
   6  -7  -3    5.70    2.40
  -7  -7  -3   18.00    1.60
   7   7  -3   15.60    3.00
   7  -7   3   18.20    2.20
   7  -7   3   21.60    3.30
   7   7  -3   14.00    2.10
   7  -7  -3   16.80    2.90
   7  -7  -3   17.50    2.30
   7   7   3   24.80    4.50
   7   7   3   19.10    3.10
   8  -7   3   49.60    4.30
   8   7  -3   55.09    4.50
   8   7  -3   49.99    3.20
   8  -7  -3   50.89    3.40
   8  -7  -3   46.20    4.00
   8   7   3   55.79    4.70
   0   8  -3    2.20    1.40
   0  -8  -3    5.70    2.60
   0   8   3    5.60    1.60
   0  -8   3    0.00    1.80
  -1   8   3  143.79    8.40
  -1  -8  -3  137.09    8.00
   1  -8   3  142.99    7.20
   1  -8   3  153.18    7.50
   1  -8   3  152.28    9.30
   1   8  -3  153.78    7.60
  -1   8  -3  145.19    8.30
  -1  -8   3  147.39    8.40
   1   8   3  159.48    7.60
   1  -8  -3  165.08    9.70
   2  -8   3  131.69    6.90
   2   8  -3  135.39    7.20
   2  -8   3  138.19    7.00
   2  -8   3  141.69    9.00
   2   8   3  153.88    7.30
   2  -8  -3  138.79    9.10
   2  -8  -3  133.79    7.00
  -3  -8  -3   72.19    3.90
   3  -8   3   73.79    4.30
   3  -8   3   70.99    4.40
   3  -8   3   69.59    6.10
   3  -8   3   72.39    5.60
  -3   8   3   57.79    4.10
   3   8  -3   73.29    4.50
   3   8   3   69.79    4.30
   3  -8  -3   63.19    4.10
   3  -8  -3   60.69    4.20
   3  -8  -3   59.79    5.80
  -3   8  -3   61.99    3.70
   4   8  -3  109.09    6.00
   4  -8   3  111.49    7.80
   4   8  -3  109.19    6.90
   4  -8   3  115.89    6.00
   4  -8   3  113.99    6.30
  -4   8   3  112.39    5.30
  -4  -8  -3  116.89    5.20
   4  -8   3  108.39    7.30
   4  -8  -3  106.09    5.80
   4  -8  -3  110.39    6.20
   4  -8  -3  105.99    7.70
   4  -8  -3  109.99    7.40
   4   8   3  122.99    7.30
   4   8   3  115.89    7.00
  -4  -8   3  112.09    5.20
  -4   8  -3  106.29    5.30
   4   8   3  119.29    6.20
  -5  -8  -3   60.89    3.20
   5  -8   3   63.59    3.80
   5  -8   3   69.19    4.50
   5   8  -3   59.49    4.90
   5   8  -3   57.09    5.00
   5  -8   3   67.29    5.50
   5   8  -3   59.79    3.80
  -5   8   3   56.69    3.20
   5  -8  -3   67.39    4.50
  -5   8  -3   57.69    3.30
   5   8   3   54.79    5.10
   5   8   3   58.49    3.80
   5   8   3   56.79    5.00
   5  -8  -3   63.89    5.50
  -5  -8   3   62.59    3.20
   6   8  -3   12.30    2.80
   6   8  -3   10.90    2.80
   6  -8   3   12.20    2.10
  -6  -8  -3   11.40    1.40
   6  -8   3   11.70    2.20
   6  -8   3   12.30    2.90
  -6   8   3   12.30    1.40
   6   8  -3   12.80    2.20
   6  -8  -3   10.50    2.20
   6   8   3   12.10    2.80
   6   8   3   10.50    2.80
  -6  -8   3   11.70    1.30
   6  -8  -3   11.90    2.80
  -6   8  -3   13.40    1.50
   6  -8  -3    9.80    2.00
   7  -8   3    2.00    2.00
   7   8  -3    2.00    1.40
  -7  -8  -3    2.20    0.70
   7   8  -3    2.50    2.20
   7  -8   3    1.40    1.40
   7   8   3    2.80    1.90
   7  -8  -3    2.50    1.60
  -7  -8   3    1.00    0.60
   7   8   3    3.80    2.40
   7  -8  -3    1.90    1.80
   7   8   3    3.40    1.80
   8  -8   3   46.60    3.70
  -8  -8  -3   48.60    2.40
   8   8  -3   46.20    2.80
   8  -8  -3   54.99    3.40
   8   8   3   58.89    4.20
   0   9  -3   61.09    4.40
   0  -9  -3   59.39    6.00
   0  -9   3   56.59    4.10
  -1  -9  -3  154.68    7.20
   1   9  -3  177.48    8.50
   1  -9   3  159.78   10.20
  -1   9   3  165.28    7.30
   1  -9   3  177.78    8.40
   1  -9   3  163.08    8.00
  -1   9  -3  158.48    7.20
  -1  -9   3  160.78    7.10
   1   9   3  159.08    8.30
   1  -9  -3  177.48   10.70
   2  -9   3   47.20    3.80
   2   9  -3   49.90    4.00
   2   9  -3   45.50    4.00
  -2   9   3   42.30    2.70
  -2  -9  -3   43.00    2.60
   2  -9   3   42.10    3.30
   2   9  -3   48.20    3.30
   2  -9   3   42.30    5.30
  -2  -9   3   45.90    2.60
   2  -9  -3   52.79    5.70
   2   9   3   41.70    3.60
  -2   9  -3   44.80    2.70
   2   9   3   48.20    4.00
   2   9   3   45.00    3.20
   2  -9  -3   40.80    3.60
   3   9  -3  321.77   14.10
   3   9  -3  328.07   15.20
   3  -9   3  313.47   14.50
   3  -9   3  338.97   14.60
   3  -9   3  312.07   15.70
   3   9  -3  333.37   14.80
  -3  -9  -3  329.77   13.60
   3  -9   3  311.17   16.70
  -3   9   3  317.27   13.70
   3   9   3  318.57   14.00
   3  -9  -3  313.37   14.50
  -3  -9   3  327.87   13.60
  -3   9  -3  327.27   13.70
   3   9   3  323.87   15.10
   3   9   3  345.07   14.80
   3  -9  -3  333.97   14.60
  -4   9   3   85.39    4.30
   4   9  -3   86.69    5.90
  -4  -9  -3   85.09    4.20
   4  -9   3   87.59    5.00
   4  -9   3   82.29    5.30
   4   9  -3   74.09    4.90
   4   9  -3   90.29    5.20
   4  -9   3   82.09    6.40
   4  -9  -3   85.49    6.50
   4   9   3   86.19    5.20
   4  -9  -3   93.99    5.00
  -4   9  -3   85.59    4.30
  -4  -9   3   88.79    4.20
   4  -9  -3   87.29    5.30
   4   9   3   82.89    5.90
   4   9   3   82.69    6.40
   5   9  -3   48.00    4.60
   5  -9   3   50.69    3.40
   5  -9   3   52.29    5.00
   5  -9   3   55.39    4.10
   5   9  -3   46.70    3.60
  -5   9   3   49.99    3.00
  -5  -9  -3   49.20    2.80
   5  -9  -3   52.49    5.00
   5   9   3   49.10    4.60
   5  -9  -3   52.29    3.90
   5   9   3   48.60    3.60
  -5   9  -3   51.19    3.00
   5  -9  -3   51.89    3.90
   5   9   3   43.90    4.80
  -5  -9   3   50.59    2.80
   6   9  -3   26.50    2.90
   6  -9   3   31.40    4.00
   6   9  -3   27.50    3.90
  -6   9   3   25.00    2.00
  -6  -9  -3   29.50    1.90
   6  -9   3   27.50    2.70
   6  -9   3   27.40    3.10
   6   9   3   25.40    4.10
   6   9   3   26.90    3.30
  -6  -9   3   27.10    1.80
   6  -9  -3   28.30    3.00
   6   9   3   27.10    2.80
   6  -9  -3   25.40    2.90
   6  -9  -3   27.60    3.70
  -6   9  -3   27.20    2.10
   7  -9   3   24.50    2.10
   7   9  -3   23.80    2.20
   7   9  -3   24.20    3.20
  -7   9   3   24.60    1.70
  -7  -9  -3   24.80    1.50
   7  -9   3   25.40    3.00
  -7  -9   3   25.70    1.50
   7  -9  -3   21.20    2.70
   7  -9  -3   25.50    2.40
   7   9   3   27.90    3.80
   7   9   3   23.70    2.10
   0  10  -3   59.89    4.70
   0 -10   3   60.19    4.60
   0  10   3   69.09    4.00
   0  10  -3   66.49    4.00
   0 -10   3   61.59    4.40
   1 -10   3   28.40    3.00
  -1  10   3   26.70    2.10
   1  10  -3   31.20    2.80
   1 -10   3   28.10    3.20
  -1  10   3   30.20    2.60
   1  10  -3   29.20    3.40
  -1  10  -3   26.50    2.60
   1 -10  -3   28.10    3.20
   1  10   3   30.70    3.50
   1  10   3   29.90    2.70
   2 -10   3   10.60    2.20
   2  10  -3   20.30    3.20
   2 -10   3   10.50    2.00
   2  10  -3   13.60    2.50
   2  10  -3   12.50    2.00
  -2 -10  -3   11.90    1.40
  -2  10   3   14.70    1.60
   2  10   3   14.90    2.00
   2  10   3   18.60    2.90
   2 -10  -3   16.80    2.50
   2 -10  -3   11.80    2.20
  -2  10  -3   14.90    1.80
   2  10   3   11.00    2.30
  -2 -10   3   13.80    1.40
   3  10  -3   11.30    1.70
   3  10  -3   12.70    2.30
   3 -10   3   11.70    2.20
   3 -10   3   13.80    3.10
  -3 -10  -3   13.10    1.50
   3 -10   3    9.10    2.10
  -3  10   3   10.60    1.40
   3  10  -3   11.00    2.30
   3 -10  -3   13.00    2.30
   3 -10  -3   12.20    2.20
   3  10   3   10.60    2.30
   3  10   3   12.30    2.30
   3 -10  -3    7.10    2.80
  -3 -10   3   13.10    1.50
   3  10   3   13.40    1.90
  -3  10  -3    9.10    1.40
   4  10  -3   62.09    4.20
   4  10  -3   66.29    4.00
   4 -10   3   69.59    4.50
   4 -10   3   66.09    4.20
   4 -10   3   66.69    5.40
   4  10  -3   60.59    4.80
   4  10  -3   65.09    3.10
  -4  10   3   67.09    3.60
  -4 -10  -3   65.09    3.30
   4 -10  -3   70.09    4.20
  -4 -10   3   66.49    3.30
   4 -10  -3   64.59    5.50
   4  10   3   60.09    3.80
  -4  10  -3   62.59    3.50
   4  10   3   58.59    4.30
   4  10   3   59.79    4.90
   4 -10  -3   72.99    4.60
  -5  10   3   50.49    2.80
   5 -10   3   45.30    3.40
   5 -10   3   47.10    4.50
   5  10  -3   41.60    4.20
   5 -10   3   50.79    3.80
  -5 -10  -3   49.00    2.60
   5 -10  -3   49.90    4.50
   5 -10  -3   46.40    3.50
  -5 -10   3   50.69    2.60
   5 -10  -3   49.80    3.60
  -5  10  -3   49.99    2.90
   5  10   3   43.00    4.30
   6 -10   3   78.29    4.50
   6 -10   3   78.09    5.10
   6  10  -3   75.59    4.90
  -6  10   3   79.19    3.80
  -6 -10  -3   82.39    3.70
   6  10  -3   84.99    4.30
   6 -10   3   74.79    4.10
   6  10   3   78.79    4.20
   6  10   3   85.59    5.30
   6 -10  -3   75.89    4.30
   6 -10  -3   74.79    5.00
   6 -10  -3   71.99    4.40
   6  10   3   75.09    4.70
  -6 -10   3   83.69    3.60
   7  10  -3    8.10    1.40
   7  10   3    7.90    1.80
   0 -11   3   48.20    3.90
   0  11   3   57.99    3.60
   0 -11  -3   63.19    4.40
   0  11  -3   50.19    3.60
   0 -11   3   50.19    4.10
   0 -11  -3   59.19    4.30
   1 -11   3   80.89    5.10
   1  11  -3   83.39    5.60
  -1  11   3   88.59    4.80
   1  11  -3   90.19    5.00
   1 -11  -3   92.49    5.40
   1  11   3   83.39    5.60
   1  11   3   89.69    4.90
  -1  11  -3   88.69    4.90
   1 -11  -3  102.59    5.80
   2  11  -3   11.10    1.80
   2  11  -3   16.70    2.70
  -2  11   3   15.60    1.80
   2 -11   3   17.70    3.30
   2 -11   3   16.00    2.30
   2 -11   3   16.80    2.50
   2 -11  -3   17.10    2.50
   2  11   3   11.60    1.80
   2  11   3   13.50    2.40
  -2 -11   3   14.70    1.50
   2 -11  -3   12.50    2.10
   3  11  -3    3.80    1.30
   3  11  -3    3.30    1.70
   3 -11   3    5.90    2.40
   3  11  -3    3.50    0.80
  -3 -11  -3    4.10    0.90
  -3  11   3    4.40    1.10
   3 -11   3    5.20    1.70
   3 -11   3    6.60    1.70
  -3  11  -3    3.30    1.20
   3 -11  -3    3.40    1.70
   3 -11  -3    5.30    1.80
   3  11   3    6.10    1.40
   3 -11  -3    4.30    2.40
   3  11   3    3.20    1.70
  -3 -11   3    3.50    0.90
   3  11   3    2.50    1.70
   4  11  -3   27.30    2.40
   4 -11   3   29.50    2.90
   4  11  -3   30.00    1.60
   4 -11   3   26.40    3.40
  -4 -11  -3   28.60    1.80
   4 -11   3   27.50    2.60
  -4  11   3   28.00    2.10
   4 -11  -3   25.80    3.60
   4 -11  -3   27.80    2.60
   4  11   3   24.10    3.30
   4  11   3   30.50    1.60
  -4 -11   3   28.00    1.90
   4 -11  -3   30.50    3.00
   4  11   3   28.50    2.40
  -5 -11  -3   12.10    1.20
   5 -11   3    9.60    1.50
   5 -11   3   11.90    2.20
   5 -11   3   10.60    1.70
  -5  11   3   12.20    1.30
   5  11  -3   14.10    1.90
   5 -11  -3   13.00    1.70
   5  11   3   11.60    2.30
  -5 -11   3   11.80    1.20
   5 -11  -3    8.10    2.10
   5 -11  -3    8.50    1.60
   6  11  -3   36.50    2.30
   6  11   3   34.30    2.20
   6  11   3   29.40    2.80
   0  12  -3    1.60    1.30
   0 -12  -3    3.40    1.70
   0 -12   3    1.20    1.40
   0 -12  -3    2.00    1.60
   0  12   3    2.40    1.20
   1  12  -3   23.80    2.40
   1 -12   3   23.50    3.20
  -1 -12  -3   19.40    2.40
  -1  12   3   19.10    2.10
   1 -12   3   22.70    2.60
   1 -12   3   20.50    2.60
   1 -12  -3   23.60    2.70
   1 -12  -3   15.30    2.40
  -1  12  -3   17.90    2.30
   1  12   3   20.80    2.40
   2 -12   3    3.30    1.50
   2  12  -3    3.70    0.80
  -2 -12  -3    1.80    1.60
   2 -12   3    2.30    1.90
   2  12  -3    2.70    1.30
   2 -12   3    2.20    1.50
   2 -12  -3    4.70    1.60
   2 -12  -3    3.10    1.50
   2 -12  -3    3.40    2.20
   2  12   3    3.80    1.30
   3 -12   3    2.40    1.30
   3 -12   3    1.70    1.70
   3 -12   3    1.40    1.20
   3  12  -3    1.00    0.60
   3  12  -3    0.50    1.10
  -3  12   3    2.10    0.90
   3 -12  -3   -0.50    1.30
  -3 -12   3    1.40    0.90
   3  12   3    1.70    1.10
   3 -12  -3    1.40    1.70
   3 -12  -3    0.90    1.20
   3  12   3    1.10    0.60
  -4 -12  -3    5.40    0.70
   4  12  -3    6.90    1.60
  -4  12   3    6.10    0.90
   4 -12   3    5.80    1.00
   4 -12   3    5.50    1.70
   4 -12   3    4.20    1.20
   4 -12  -3    4.30    1.70
   4 -12  -3    5.90    1.30
   4  12   3    4.50    1.10
  -4 -12   3    4.30    0.70
   5  12  -3   18.50    1.90
   0  13   3    0.20    0.90
   1  13  -3   15.10    1.30
   1 -13   3   13.00    2.00
  -1 -13   3   14.50    1.30
   1  13   3   17.80    1.70
   1 -13  -3   15.80    2.50
   1  13   3   13.60    1.20
   2 -13   3   18.70    3.10
   2  13  -3   17.50    1.20
  -2 -13   3   15.80    1.40
   2  13   3   18.00    1.20
   2  13   3   17.00    1.70
   2 -13  -3   16.20    2.30
   3 -13   3   18.30    1.40
   3  13   3   15.60    1.50
  -3 -13   3   20.20    1.50
   3  13   3   20.50    1.10
   0   0   4 2296.27   96.09
   0   0  -4 2486.55   96.19
   1   0   4   16.90    1.10
  -1   0  -4   12.50    1.00
   1   0   4   17.50    1.20
  -1   0   4   15.70    1.30
  -2   0   4    4.90    0.90
  -2   0  -4    2.40    0.60
   2   0   4    4.20    0.60
   3   0   4    0.70    1.50
   3   0  -4    6.90    1.60
   3   0   4    2.90    1.50
   3   0  -4    6.20    1.80
   3   0  -4    0.50    1.00
   3   0   4    2.40    0.80
   4   0   4   58.89    5.80
   4   0   4   77.69    5.10
   4   0  -4   75.99    5.60
   4   0  -4   76.29    5.00
   5   0   4  130.19    8.00
   5   0   4  124.59    8.00
   5   0  -4  138.29    8.60
   5   0   4  110.49    9.00
   5   0  -4  137.49    8.10
   6   0  -4   46.10    5.90
   6   0   4   39.90    3.80
   6   0  -4   40.70    3.70
   6   0   4   42.20    5.50
   7   0  -4   47.90    4.40
   7   0   4   49.10    4.50
   7   0   4   44.50    2.30
   7   0   4   41.30    4.70
   7   0  -4   42.70    6.80
   8   0   4  152.88    8.70
   8   0   4  133.09    9.30
   8   0  -4  127.39    8.10
   8   0   4  122.09    7.60
   8   0   4  130.19    8.40
   9   0   4    7.60    3.10
   9   0   4    4.40    2.30
   9   0   4    4.10    3.20
   9   0   4    8.20    2.60
   9   0  -4    6.60    2.70
  10   0   4   14.20    3.20
  10   0   4    8.70    1.10
   0  -1   4 1211.18   48.80
   0  -1  -4 1208.68   48.80
   0  -1   4 1292.57   49.00
   0   1   4 1255.77   48.80
   0   1  -4 1134.49   48.90
   1  -1   4 4921.31  203.28
   1  -1   4 4942.91  202.38
   1   1  -4 5049.49  203.38
   1  -1   4 5225.18  202.68
  -1  -1  -4 5072.69  202.28
  -1   1  -4 5116.39  202.48
   1   1   4 4804.62  202.38
  -1  -1   4 5316.77  203.78
  -2  -1  -4  978.10   40.50
   2  -1   4 1013.40   40.80
   2  -1   4  994.00   40.40
   2   1  -4  986.30   41.20
   2   1  -4 1031.10   40.40
  -2  -1   4 1094.89   40.70
  -2   1  -4  962.30   40.40
   3  -1   4  348.07   17.10
   3   1  -4  353.26   14.80
   3   1  -4  340.37   16.00
   3  -1   4  366.16   15.20
   3   1  -4  399.76   16.50
   3  -1   4  391.96   16.10
   3   1   4  334.37   17.20
   3   1   4  384.36   16.10
   3   1   4  325.87   15.60
   3  -1  -4  374.26   16.40
   3  -1  -4  360.66   14.70
   3  -1  -4  369.46   15.90
   4   1  -4 1611.64   65.89
   4  -1   4 1575.24   67.49
   4  -1   4 1499.85   64.29
   4   1  -4 1560.94   66.19
   4  -1   4 1584.94   65.69
   4  -1  -4 1587.94   65.59
   4  -1  -4 1693.03   63.69
   4   1   4 1638.74   67.99
   4   1   4 1589.74   65.69
   4  -1  -4 1628.74   66.19
   5  -1   4   29.40    4.30
   5  -1   4   28.00    4.10
   5   1  -4   23.50    4.10
   5  -1  -4   28.80    4.40
   5   1   4   34.50    4.90
   5  -1  -4   26.80    3.80
   6  -1   4  161.68    8.40
   6   1  -4  156.38    8.30
   6  -1   4  175.38   10.40
   6   1  -4  164.18   11.00
   6  -1  -4  153.58    8.30
   6  -1  -4  165.48   10.20
   6   1   4  155.78    8.30
   6   1   4  164.18   10.50
   6  -1  -4  165.88   10.90
   7   1  -4   58.79    7.20
   7  -1   4   55.79    2.80
   7   1  -4   65.59    5.30
   7  -1   4   49.20    4.80
   7  -1   4   58.49    7.00
   7  -1   4   59.19    5.20
   7   1   4   74.69    8.60
   7   1   4   59.19    5.00
   7  -1  -4   50.69    6.90
   7   1   4   53.39    5.50
   7  -1  -4   59.79    4.80
   8  -1   4  100.19    7.20
   8   1  -4  115.39    7.40
   8  -1   4   95.49    7.30
   8  -1   4   97.89    7.90
   8  -1  -4  111.99    7.40
   8   1   4  110.59    7.50
   8   1   4   95.69    7.00
   8   1   4  100.09    8.10
   8   1   4  101.49    6.70
   9   1  -4   46.40    4.90
   9  -1   4   30.50    3.70
   9  -1   4   36.80    5.00
   9  -1   4   37.70    4.30
   9   1  -4   41.80    2.10
   9  -1   4   31.10    5.50
   9   1   4   33.80    4.00
   9   1   4   42.00    2.50
   9   1   4   42.80    4.40
   9   1   4   37.90    6.00
   9  -1  -4   43.30    4.50
   9   1   4   40.40    5.10
  10   1  -4   18.30    1.10
  10  -1   4   16.50    3.80
  10   1  -4   20.80    1.20
  10  -1   4   17.90    1.60
  10   1   4   18.90    1.60
  10  -1  -4   19.70    1.10
  10  -1  -4   19.00    1.10
   0  -2  -4 1493.55   56.39
   0  -2   4 1378.16   56.59
   0   2  -4 1396.46   56.29
   0   2   4 1470.55   56.49
   0   2  -4 1292.17   56.59
   0  -2   4 1411.26   56.49
  -1  -2  -4 2098.69   82.19
  -1   2   4 2005.20   81.99
   1  -2   4 2069.39   82.29
   1  -2   4 1987.10   82.99
   1  -2   4 1995.80   82.49
   1   2  -4 2126.69   82.79
  -1   2  -4 2111.39   82.39
   1  -2  -4 2134.19   82.79
  -1  -2   4 1959.10   82.09
  -1  -2   4 2091.69   82.39
   1   2   4 2035.10   82.19
   2  -2   4 5049.90  207.18
   2  -2   4 5188.08  213.98
   2   2  -4 5296.27  209.68
  -2  -2  -4 5054.49  206.58
   2  -2   4 5447.35  209.88
   2  -2   4 4957.90  206.18
  -2   2  -4 4928.61  206.18
  -2  -2   4 5140.59  206.88
   2  -2  -4 5529.35  209.78
   3   2  -4  845.82   36.60
   3  -2   4  878.31   35.70
   3   2  -4  894.21   35.50
   3  -2   4  880.71   37.50
   3  -2   4  900.71   35.90
   3  -2  -4  895.31   36.80
   3   2   4  842.32   36.10
   3  -2  -4  795.42   35.40
   3  -2  -4  929.21   35.50
   3   2   4  872.41   37.90
   4  -2   4   49.60    3.10
   4   2  -4   56.69    4.90
   4  -2   4   56.89    4.50
   4   2  -4   46.10    4.00
   4  -2   4   47.30    4.80
   4  -2  -4   45.10    4.00
   4   2   4   39.70    4.80
   4  -2  -4   46.50    2.60
   4  -2  -4   47.40    4.50
   4   2   4   43.70    3.50
   5   2  -4   17.90    3.00
   5  -2   4   29.90    4.20
   5   2  -4   26.80    4.10
   5  -2   4   20.10    3.80
   5   2   4   24.20    4.10
   5  -2  -4   22.60    3.60
   5  -2  -4   22.90    4.00
   6   2  -4  162.58    8.70
   6   2  -4  159.58   11.30
   6  -2   4  166.18   10.80
   6  -2  -4  177.58   10.70
   6   2   4  167.78    8.70
   6   2   4  177.18   11.20
   6  -2  -4  168.08   10.90
   6  -2  -4  169.68    8.70
   7   2  -4   46.20    4.80
   7  -2   4   55.29    4.60
   7  -2   4   47.40    2.50
   7  -2   4   52.09    4.80
   7  -2   4   53.69    6.80
   7   2  -4   49.40    7.00
   7   2   4   46.60    5.70
   7  -2  -4   45.90    3.60
   7  -2  -4   48.50    6.30
   7   2   4   42.40    4.50
   7   2   4   47.60    4.30
   7   2   4   38.70    5.30
   7   2   4   41.10    6.50
   7  -2  -4   44.60    4.20
   8  -2   4   53.29    5.20
   8   2  -4   54.69    2.60
   8  -2   4   49.20    5.30
   8   2  -4   58.69    5.40
   8   2   4   47.30    4.90
   8   2   4   50.39    5.70
   8  -2  -4   52.59    5.10
   8   2   4   48.50    6.60
   8   2   4   50.19    2.90
   8  -2  -4   57.59    2.60
   8   2   4   54.29    5.00
   9   2  -4   17.60    1.60
   9  -2   4   16.30    3.00
   9  -2   4   18.10    3.50
   9  -2   4   13.20    2.50
   9  -2   4   12.00    3.70
   9   2   4   13.50    2.80
   9   2   4   14.90    2.90
   9   2   4   17.50    4.20
   9  -2  -4   11.50    3.10
   9   2   4   19.80    3.60
   9   2   4   15.90    1.90
   9  -2  -4   17.70    1.70
  10  -2   4    6.40    2.60
  10  -2   4    7.60    1.30
  10   2  -4    8.60    1.00
   0  -3  -4    8.00    1.10
   0  -3   4    7.30    1.40
   0   3   4    5.50    1.00
   0   3  -4    3.30    1.10
   0  -3   4    5.30    1.00
   0  -3  -4    4.60    1.30
   1  -3   4 1155.98   45.90
  -1   3   4 1177.08   46.00
   1  -3   4 1127.59   46.40
   1  -3   4 1228.68   46.40
  -1  -3  -4 1140.69   46.10
   1  -3   4 1102.29   46.40
   1   3  -4 1062.09   46.30
   1   3  -4 1096.19   45.60
  -1  -3   4 1222.08   46.40
   1  -3  -4 1151.68   46.40
   1  -3  -4 1048.10   45.40
   1   3   4 1130.79   46.00
  -1  -3   4 1171.08   46.10
  -2  -3  -4  609.74   25.90
   2   3  -4  652.13   26.10
   2  -3   4  616.04   26.10
   2  -3   4  629.14   26.30
   2  -3   4  615.14   25.90
   2  -3   4  633.54   26.60
  -2   3   4  613.94   25.50
   2   3   4  633.74   27.20
  -2   3  -4  599.54   25.70
   2  -3  -4  646.14   26.10
  -2  -3   4  647.04   25.80
  -2  -3   4  657.03   26.20
   2  -3  -4  604.44   26.10
   3  -3   4 1810.02   75.29
   3   3  -4 1878.91   75.29
  -3  -3  -4 1869.11   75.09
   3  -3   4 1843.52   76.79
   3  -3   4 1884.71   75.59
   3  -3  -4 1934.41   75.29
  -3  -3   4 1839.02   75.39
   3   3   4 1988.20   77.69
  -3   3  -4 1798.72   74.89
   3   3   4 1878.11   75.69
   3  -3  -4 1797.22   75.19
   4  -3   4 1179.18   55.89
   4  -3   4 1252.07   50.49
   4   3  -4 1261.67   51.99
   4  -3  -4 1245.78   50.29
   4   3   4 1221.38   53.69
   4  -3  -4 1251.27   51.89
   5  -3   4   72.49    5.90
   5   3  -4   66.99    6.30
   5   3  -4   55.59    5.20
   5  -3  -4   60.49    3.50
   5  -3  -4   60.79    5.90
   5  -3  -4   67.09    5.60
   6   3  -4  126.19    9.80
   6  -3   4  135.69    9.50
   6   3  -4  113.19    7.00
   6  -3  -4  124.79    6.90
   6   3   4  120.09    6.90
   6  -3  -4  125.89    8.80
   7  -3   4  156.68    6.70
   7  -3   4  143.69    7.60
   7  -3   4  156.88   11.20
   7   3  -4  149.79   12.00
   7   3  -4  135.59    7.70
   7  -3   4  160.88    9.00
   7   3  -4  150.58    8.60
   7   3  -4  153.48    6.40
   7  -3   4  149.19    8.80
   7  -3  -4  155.98    8.60
   7   3   4  152.58    8.80
   7   3   4  152.68    9.10
   7   3   4  158.98    9.90
   7  -3  -4  156.58    6.40
   7   3   4  149.19    8.60
   7   3   4  156.08    6.70
   7   3   4  169.58   11.90
   7  -3  -4  150.78    7.50
   7   3   4  159.88    8.70
   7  -3  -4  147.39   10.50
   8  -3   4   71.89    6.10
   8  -3   4   67.69    6.00
   8   3  -4   72.39    3.60
   8   3   4   72.49    6.60
   8   3   4   79.49    5.70
   8  -3  -4   75.79    5.70
   8   3   4   74.79    3.80
   8  -3  -4   78.49    3.60
   8   3   4   79.09    7.40
   8   3   4   71.69    5.90
   9   3  -4   24.10    1.80
   9  -3   4   21.70    4.10
   9  -3   4   19.70    3.10
   9  -3   4   21.50    3.40
   9   3   4   13.70    2.80
   9  -3  -4   23.10    3.10
   9  -3  -4   25.50    1.90
   9   3   4   17.10    3.00
   9   3   4   18.40    2.00
   9   3   4   18.50    3.60
  10  -3   4    7.10    2.70
   0   4   4 3791.02  148.89
   0  -4   4 3896.81  149.59
   0  -4   4 3799.42  148.49
   0  -4  -4 3512.15  147.89
   0  -4   4 3495.35  148.39
   0   4  -4 3891.61  147.99
   0  -4  -4 3542.95  148.59
   1  -4   4  430.16   18.30
  -1  -4  -4  428.66   18.00
   1   4  -4  423.36   17.50
   1  -4   4  421.66   18.30
   1  -4   4  422.06   17.70
  -1   4   4  418.46   17.90
  -1  -4  -4  393.86   18.40
  -1  -4   4  424.16   18.30
  -1   4  -4  447.66   17.90
  -1  -4   4  430.66   18.00
   1  -4  -4  395.06   18.30
   1   4   4  436.56   17.90
   2  -4   4   55.19    3.80
  -2  -4  -4   61.69    3.70
  -2   4   4   56.89    3.30
   2  -4   4   55.29    3.60
  -2  -4   4   51.39    3.40
   2   4   4   54.59    4.30
  -2  -4   4   52.99    3.80
   2  -4  -4   53.29    3.80
   3  -4   4   71.39    4.50
  -3  -4  -4   64.09    4.10
   3   4   4   66.09    5.50
  -3   4  -4   65.09    4.00
  -3  -4   4   77.29    4.50
   3  -4  -4   68.89    4.40
   4   4  -4  274.67   13.60
   4  -4   4  255.77   12.10
   4   4  -4  241.28   11.40
   4  -4  -4  265.77   11.90
   4  -4  -4  263.07   12.00
   4   4   4  253.07   14.50
   4   4   4  260.67   11.10
   5   4  -4  181.08   10.40
   5  -4   4  150.48    8.40
   5   4  -4  164.68   10.80
   5  -4  -4  157.58    9.90
   5  -4  -4  173.88   10.30
   6  -4   4    3.60    1.50
   6  -4   4    4.80    3.80
   6  -4   4    1.80    2.00
   6   4  -4    1.90    2.10
   6   4  -4    3.90    2.50
   6   4  -4    5.50    3.00
   6   4  -4    5.00    3.70
   6  -4  -4    5.10    1.80
   6  -4  -4    6.70    2.30
   6   4   4   -0.50    2.50
   6  -4  -4    4.10    3.20
   7   4  -4  106.99    6.20
   7   4  -4  114.99   10.90
   7  -4   4  114.79    6.10
   7  -4   4  117.29    7.30
   7   4  -4  111.09    5.40
   7  -4   4  122.99    7.70
   7  -4  -4  123.09    7.00
   7  -4  -4  134.19    6.40
   7  -4  -4  125.19    5.40
   7   4   4  129.79    7.50
   7   4   4  131.99   10.90
   7   4   4  133.69    7.80
   7   4   4  119.99    9.40
   8   4  -4  111.99    4.90
   8  -4   4  107.49    7.20
   8  -4   4   94.89    7.00
   8  -4  -4  113.29    4.90
   8   4   4  101.19    7.00
   8  -4  -4  102.69    6.80
   8   4   4  106.59    7.50
   9  -4   4   61.29    5.90
   9  -4   4   65.39    4.90
   9   4  -4   69.29    3.40
   9  -4   4   75.19    5.30
   9  -4  -4   67.49    3.50
   9   4   4   69.09    5.20
   0  -5  -4  114.69    6.80
   0  -5   4  122.69    6.30
   0   5   4  132.79    6.40
   0  -5  -4  127.19    6.10
   0  -5   4  114.99    6.60
   0   5  -4  122.79    6.20
   0  -5   4  116.79    6.70
   1  -5   4  232.18   10.90
  -1  -5  -4  216.78   11.60
  -1  -5  -4  242.68   11.20
  -1   5   4  276.37   11.40
   1  -5   4  218.58   11.50
   1  -5   4  227.68   11.50
  -1  -5   4  260.67   11.80
   1  -5  -4  261.97   12.00
  -1  -5   4  272.27   11.50
   1   5   4  254.47   11.10
  -1   5  -4  247.08   11.20
  -1  -5   4  245.78   12.30
  -2  -5  -4   48.70    3.50
   2  -5   4   40.10    3.30
   2  -5   4   40.90    3.70
  -2   5   4   46.80    3.20
  -2  -5   4   44.70    3.60
   2  -5  -4   52.69    4.10
  -2   5  -4   41.40    3.20
  -2  -5   4   43.50    3.40
   3  -5   4    5.30    1.80
   3   5  -4    5.30    1.10
  -3  -5  -4    5.50    1.60
  -3   5   4    9.00    1.60
   3  -5  -4   11.80    2.30
   3   5   4    8.00    1.30
  -3  -5   4    6.70    1.60
   4   5  -4  135.29    8.80
   4  -5   4  146.39    7.90
   4   5  -4  135.19    6.40
  -4  -5  -4  133.19    7.50
   4   5   4  143.29    6.50
   4  -5  -4  144.09    7.70
   5  -5   4  297.27   14.00
   5   5  -4  285.77   15.70
   5  -5   4  304.57   13.00
   5  -5  -4  273.97   12.90
   5   5   4  287.57   12.50
   5  -5  -4  305.27   15.60
   6   5  -4  101.39    6.90
   6   5  -4  106.69    6.10
   6   5  -4  102.19    9.70
   6  -5   4  120.69    6.30
   6  -5   4  123.39    7.40
   6   5  -4  106.19    5.10
   6  -5   4   96.89    7.10
   6  -5   4  115.99    5.90
   6  -5   4  125.69    9.70
   6   5  -4  113.19    7.00
   6   5   4  116.89    7.40
   6  -5  -4  116.29    6.10
   6   5   4  115.29    7.10
   6  -5  -4  114.59    6.70
   6  -5  -4  110.39    8.90
   6  -5  -4  112.89    7.20
   6   5   4  117.59    7.10
   6  -5  -4  119.49    5.10
   7   5  -4   40.00    2.70
   7   5  -4   39.20    3.40
   7  -5   4   42.20    3.30
   7  -5   4   42.90    4.70
   7  -5  -4   43.00    3.50
   7  -5  -4   42.30    4.60
   7   5   4   42.40    4.50
   7  -5  -4   42.00    4.40
   7   5   4   43.40    5.00
   7   5   4   40.80    5.40
   7  -5  -4   41.20    2.60
   8   5  -4   65.89    4.10
   8  -5   4   63.99    5.30
   8   5  -4   63.89    3.50
   8   5   4   63.99    5.70
   8   5   4   64.89    5.90
   8  -5  -4   72.09    5.50
   8  -5  -4   61.69    3.50
   8  -5  -4   70.79    4.30
   9  -5   4   29.30    3.60
   9   5  -4   19.00    1.90
   9   5   4   29.40    3.60
   9  -5  -4   24.40    2.10
   0  -6   4  367.36   16.80
   0   6  -4  373.26   16.10
   0   6   4  366.86   16.30
   0  -6  -4  353.76   15.90
   0  -6  -4  373.26   17.20
   0  -6   4  371.76   16.20
   0  -6   4  353.26   16.80
  -1  -6  -4  280.17   13.80
  -1   6   4  278.87   13.10
   1  -6   4  285.37   13.70
   1  -6   4  284.87   13.60
  -1  -6  -4  299.97   13.20
   1   6  -4  274.17   12.40
  -1  -6   4  285.57   13.30
   1  -6  -4  291.97   14.10
  -1  -6   4  291.67   13.70
   1   6   4  282.17   12.30
  -1   6  -4  297.67   13.10
   1   6   4  275.17   12.90
  -2  -6  -4  177.38    8.90
  -2   6   4  173.78    8.80
   2   6  -4  169.58    8.00
   2  -6   4  179.58    9.50
  -2   6  -4  180.48    8.80
  -2  -6   4  169.28    8.90
  -2  -6   4  155.38    9.00
   2  -6  -4  185.88    9.60
   2   6   4  172.28    7.90
  -3  -6  -4   97.49    6.00
  -3   6   4   90.69    5.70
   3  -6   4  108.59    6.60
   3   6  -4   98.29    5.10
  -3   6  -4   95.49    5.80
  -3  -6   4   94.79    6.00
   3   6   4  102.79    5.10
   3  -6  -4  103.29    6.60
   4  -6   4  331.47   15.40
   4  -6   4  312.77   13.90
   4   6  -4  300.57   13.70
  -4  -6  -4  324.37   15.20
   4  -6   4  315.27   13.60
   4  -6  -4  325.37   14.00
   4   6   4  319.87   13.80
  -4   6  -4  313.77   14.80
   4  -6  -4  338.17   15.40
   4  -6  -4  304.77   13.50
   5  -6   4   60.29    4.20
   5  -6   4   55.09    4.20
   5   6  -4   60.59    6.20
   5  -6   4   61.09    5.10
   5  -6   4   59.89    5.10
   5   6  -4   52.29    6.70
   5  -6  -4   65.79    4.10
   5   6   4   68.49    5.30
   5  -6  -4   67.49    5.20
   5   6   4   52.99    5.10
   5   6   4   63.59    3.70
   5  -6  -4   70.59    4.30
   6   6  -4   24.50    4.00
   6  -6   4   30.80    4.20
   6   6  -4   25.80    5.80
   6   6  -4   21.00    4.10
   6  -6   4   31.80    3.30
   6  -6   4   28.70    6.20
   6  -6   4   30.50    3.20
   6   6  -4   25.50    3.10
   6  -6  -4   31.30    5.50
   6  -6  -4   36.10    4.20
   6  -6  -4   34.00    3.30
   6   6   4   29.70    4.60
   6  -6  -4   31.10    3.10
   6  -6  -4   33.20    4.10
   6   6   4   30.90    4.10
   6   6   4   30.50    4.50
   7  -6   4   35.20    3.10
   7  -6   4   38.40    4.40
   7   6  -4   33.70    4.50
   7   6  -4   41.40    3.40
   7  -6  -4   42.30    3.50
   7  -6  -4   45.10    5.10
   7  -6  -4   43.40    4.30
   7   6   4   35.90    5.00
   7   6   4   40.00    5.20
   7   6   4   40.10    4.30
   8  -6   4    5.30    2.40
   8   6  -4    7.10    1.60
   8  -6  -4    5.60    1.80
   8   6   4    8.20    2.80
   9  -6   4   42.30    3.90
   9   6   4   48.20    3.90
   0  -7   4  464.75   19.90
   0   7   4  431.96   19.90
   0  -7   4  464.75   20.80
   0   7  -4  471.85   19.30
   0   7  -4  435.26   19.60
   0  -7  -4  457.25   21.00
   0   7   4  424.96   19.00
   1   7  -4  395.06   17.30
   1  -7   4  421.06   19.10
  -1  -7  -4  410.46   18.00
  -1   7   4  401.86   18.20
  -1  -7  -4  401.66   19.20
  -1  -7   4  405.36   18.20
  -1   7  -4  394.26   18.00
   1   7   4  392.66   17.20
   1  -7  -4  398.56   19.10
   2   7  -4  370.86   16.30
  -2   7   4  373.76   17.30
   2  -7   4  356.86   16.30
  -2  -7  -4  386.76   17.40
   2  -7   4  385.26   18.00
   2   7   4  370.86   16.30
   2  -7  -4  384.06   18.20
  -2  -7   4  390.76   17.50
  -2   7  -4  373.86   17.10
   3  -7   4   61.69    3.80
  -3  -7  -4   58.69    4.80
   3  -7   4   62.29    3.70
   3  -7   4   63.39    5.20
  -3   7   4   49.99    4.40
   3   7  -4   51.79    3.50
  -3  -7   4   49.90    4.50
   3  -7  -4   56.39    3.70
  -3   7  -4   51.89    4.40
   3   7   4   57.69    3.70
   3  -7  -4   53.69    5.10
   4  -7   4   66.19    5.30
   4  -7   4   65.99    4.30
   4  -7   4   68.99    5.70
   4   7  -4   62.59    4.00
   4  -7   4   69.39    4.00
   4  -7  -4   67.09    5.40
   4  -7  -4   67.39    3.90
   4   7   4   66.49    4.10
   4  -7  -4   68.89    5.60
   4   7   4   62.69    4.90
   4  -7  -4   67.99    4.30
   5   7  -4    9.00    2.40
   5  -7   4    7.90    1.80
   5  -7   4   10.20    2.70
   5  -7   4   12.60    1.80
   5  -7   4    6.40    2.40
  -5  -7  -4   13.20    1.30
   5   7  -4    9.30    2.70
   5   7   4   13.40    2.90
  -5   7  -4   12.00    1.40
   5   7   4   11.20    2.80
   5   7   4   10.60    2.60
   5  -7  -4    8.60    2.80
   5  -7  -4    6.60    1.90
   5  -7  -4    4.50    2.40
   5   7   4   12.40    1.90
   6   7  -4   34.10    4.20
   6   7  -4   29.20    3.10
   6   7  -4   32.80    4.40
   6  -7   4   30.80    3.20
   6  -7   4   33.60    3.40
  -6  -7  -4   31.50    2.10
   6  -7   4   30.00    4.30
   6   7   4   28.80    3.90
   6  -7  -4   33.00    4.30
  -6   7  -4   32.30    2.30
   6  -7  -4   35.00    4.40
   6  -7  -4   27.80    3.10
   6   7   4   32.00    4.70
   6  -7  -4   37.40    3.40
   6   7   4   32.40    4.60
   7  -7   4    6.50    1.70
   7   7  -4    6.50    1.80
   7   7  -4    7.60    2.50
  -7  -7  -4    4.80    0.90
   7  -7   4    5.80    2.40
   7  -7  -4    3.50    2.10
   7  -7  -4   11.60    3.00
   7   7   4    4.90    2.20
   7  -7  -4    4.90    1.80
   7   7   4    7.70    2.80
   8   7  -4   33.40    2.60
   8  -7   4   28.80    3.60
   8   7   4   42.40    4.40
   8  -7  -4   30.50    3.60
   8  -7  -4   32.40    2.80
   0   8  -4  513.15   20.80
   0  -8  -4  464.45   22.60
   0   8   4  458.55   20.60
   0  -8   4  481.95   20.50
   1  -8   4    7.20    1.60
  -1   8   4   12.50    2.50
   1  -8   4    8.10    2.50
   1   8  -4   11.10    2.00
   1  -8   4   11.60    1.90
  -1  -8  -4    7.40    1.90
   1  -8  -4   14.60    3.40
   1   8   4    9.70    1.80
  -1   8  -4    9.80    2.30
  -1  -8   4   10.10    2.40
   2  -8   4   21.40    3.70
   2  -8   4   19.20    2.30
   2  -8   4   20.70    2.40
   2   8  -4   17.20    2.50
   2   8   4   15.80    2.30
   2  -8  -4   21.20    3.80
   2  -8  -4   21.60    2.70
  -3  -8  -4  317.27   13.00
   3   8  -4  316.57   14.00
  -3   8   4  279.87   13.10
   3  -8   4  335.87   16.20
   3  -8   4  308.57   15.00
   3  -8   4  315.37   13.90
   3  -8   4  305.97   13.80
  -3   8  -4  310.07   13.20
   3  -8  -4  314.47   16.10
   3  -8  -4  313.47   13.90
  -3  -8   4  304.47   13.10
   3   8   4  323.97   14.00
   4  -8   4   11.10    1.90
   4   8  -4    7.90    2.30
   4  -8   4   12.90    2.30
   4  -8   4   12.70    3.00
  -4  -8  -4   11.10    1.30
  -4   8   4   10.10    1.30
   4  -8   4   12.70    3.00
   4   8  -4   11.00    2.00
   4  -8  -4   10.30    2.10
  -4   8  -4   11.30    1.40
   4   8   4    8.50    2.30
   4   8   4   13.00    2.20
   4  -8  -4   12.10    3.00
   4   8   4   15.00    3.10
   4  -8  -4   15.30    3.30
   4  -8  -4   13.90    2.00
   5  -8   4   80.69    5.20
   5   8  -4   83.49    5.90
  -5   8   4   89.29    4.20
   5  -8   4   78.09    6.20
   5  -8   4   77.99    4.70
   5   8  -4   89.29    6.10
  -5  -8  -4   82.09    4.10
   5   8   4   84.79    4.90
   5  -8  -4   87.59    6.40
   5   8   4   89.09    6.10
  -5   8  -4   88.29    4.30
   5   8   4   84.29    6.20
  -5  -8   4   90.79    4.10
   5  -8  -4   90.89    5.40
   5  -8  -4   68.49    5.50
   6   8  -4    1.00    1.70
   6  -8   4    2.90    1.80
   6   8  -4    1.20    2.30
   6  -8   4    2.00    1.70
   6  -8   4    2.50    2.30
  -6  -8  -4    1.70    0.80
  -6   8   4    1.90    0.90
   6  -8  -4    1.30    2.60
   6   8   4    3.40    2.50
   6  -8  -4    2.60    2.10
   6  -8  -4    1.20    1.70
  -6   8  -4    1.10    1.00
   6   8   4    1.30    2.00
  -6  -8   4    1.20    0.70
   6  -8  -4    1.30    1.60
   7   8  -4   50.59    4.70
   7  -8   4   48.20    3.50
   7   8  -4   47.20    3.40
  -7  -8  -4   48.00    2.50
   7  -8   4   49.40    4.40
   7   8   4   52.99    4.90
  -7  -8   4   44.80    2.50
   7  -8  -4   47.30    4.10
   7  -8  -4   53.19    3.50
   7   8   4   49.99    4.30
   8  -8   4    3.50    1.70
   8   8  -4    2.20    1.10
  -8  -8  -4    2.50    0.50
   8   8   4    4.30    2.00
   8  -8  -4    3.80    1.50
   0  -9   4    0.20    1.50
   0  -9   4    0.70    1.40
   0  -9  -4    1.20    2.50
   0   9  -4    3.00    1.70
   1   9  -4   91.69    5.40
   1  -9   4   85.59    4.90
   1  -9   4   88.69    7.10
  -1   9   4   77.29    4.10
  -1   9  -4   78.29    4.10
   1  -9  -4   83.89    7.10
   1   9   4   84.09    5.20
  -1  -9   4   85.39    3.90
   2  -9   4   78.19    4.80
   2   9  -4   76.99    5.20
   2   9  -4   77.49    5.00
   2   9  -4   79.19    4.50
   2  -9   4   77.89    6.70
   2  -9   4   83.39    5.10
  -2  -9  -4   79.69    3.80
  -2   9   4   76.79    4.00
  -2   9  -4   75.59    4.00
   2  -9  -4   65.89    6.60
   2   9   4   83.29    4.40
  -2  -9   4   73.09    3.80
   2  -9  -4   74.39    4.90
   2   9   4   83.49    5.30
   2   9   4   86.09    5.20
  -3  -9  -4   44.20    2.70
   3   9  -4   51.09    3.40
  -3   9   4   46.90    2.90
   3   9  -4   50.29    3.90
   3  -9   4   43.10    3.80
   3  -9   4   44.10    3.70
   3   9  -4   55.39    4.40
   3  -9   4   43.60    4.80
  -3   9  -4   46.80    2.90
   3   9   4   45.20    3.20
   3   9   4   45.80    3.80
   3  -9  -4   48.10    3.60
  -3  -9   4   50.69    2.70
   3  -9  -4   41.90    5.50
   3   9   4   47.10    4.30
   3  -9  -4   46.90    3.80
   4   9  -4    8.70    0.90
  -4  -9  -4    5.20    1.00
  -4   9   4    6.50    1.20
   4  -9   4    7.80    1.80
   4   9  -4    8.20    1.60
   4  -9   4    6.50    2.00
   4  -9   4    5.40    2.60
   4   9  -4    8.00    1.90
   4   9  -4    8.60    2.40
  -4   9  -4    7.30    1.30
   4  -9  -4    7.30    1.70
  -4  -9   4    9.00    1.20
   4   9   4    5.70    2.20
   4   9   4    7.70    2.40
   4  -9  -4    8.40    2.90
   4  -9  -4    5.80    2.00
   4   9   4    8.80    2.00
  -5   9   4   20.00    1.90
   5  -9   4   23.50    3.50
   5  -9   4   20.70    2.60
  -5  -9  -4   19.50    1.70
   5  -9   4   23.70    2.60
   5  -9   4   21.30    2.40
   5   9  -4   20.20    3.70
   5   9   4   17.60    3.10
   5  -9  -4   22.30    2.70
  -5   9  -4   20.70    2.00
   5   9   4   21.20    3.60
   5  -9  -4   18.40    3.10
  -5  -9   4   21.50    1.70
   5  -9  -4   23.70    3.00
   5   9   4   15.50    2.20
   6   9  -4    8.00    1.90
   6  -9   4    5.50    2.30
   6  -9   4    6.60    1.70
   6   9  -4    5.60    2.30
  -6   9   4    6.00    1.00
   6  -9   4    7.30    1.80
  -6  -9  -4    6.40    1.00
   6   9   4    8.10    2.60
   6  -9  -4    8.20    1.80
   6   9   4    6.20    1.70
  -6  -9   4    7.80    1.00
   6  -9  -4    6.30    1.70
   6   9   4    7.00    2.20
   6  -9  -4    7.80    2.30
   7  -9   4    6.30    2.00
   7   9  -4    9.10    1.90
  -7   9   4    8.40    1.00
   7   9  -4    7.70    1.50
  -7  -9  -4   10.00    1.00
   7  -9  -4    7.80    1.50
  -7  -9   4    9.20    0.90
   7   9   4   10.60    2.40
   7  -9  -4   10.00    2.00
   0  10  -4    3.20    1.40
   0  10   4    5.00    1.50
   0 -10   4    2.60    1.70
   0  10  -4    4.40    2.10
  -1  10   4   37.40    2.50
  -1  10   4   39.70    3.00
   1 -10   4   45.30    3.50
   1 -10   4   46.10    3.80
   1  10  -4   43.20    3.20
   1  10  -4   43.30    4.00
  -1 -10   4   40.60    2.70
   1  10   4   44.50    3.80
   1 -10  -4   38.60    3.70
   1  10   4   42.10    3.10
  -1  10  -4   42.80    3.20
   2 -10   4   99.29    5.70
   2 -10   4  104.19    6.10
  -2  10   4  101.99    4.90
  -2 -10  -4   97.69    4.70
   2  10  -4  102.49    6.20
   2  10  -4   97.39    5.40
   2 -10  -4  107.59    6.00
   2 -10  -4  104.69    5.90
   2  10   4  111.99    6.30
   2  10   4  109.29    6.30
  -2  10  -4  100.59    4.90
   2  10   4   99.29    5.40
  -2 -10   4   98.99    4.70
   3 -10   4   67.99    4.60
   3 -10   4   65.39    4.70
  -3 -10  -4   69.79    3.50
   3  10  -4   71.49    4.70
   3 -10   4   65.59    5.60
   3  10  -4   71.09    4.10
  -3  10   4   67.69    3.70
   3  10  -4   68.39    5.10
  -3 -10   4   66.69    3.50
   3  10   4   71.49    5.00
   3  10   4   71.19    4.70
   3 -10  -4   61.09    4.50
  -3  10  -4   73.09    3.80
   3 -10  -4   70.09    5.80
   3 -10  -4   68.99    4.70
   3  10   4   62.59    4.00
  -4  10   4   12.80    1.50
   4  10  -4   15.20    1.20
   4  10  -4   13.70    2.60
  -4 -10  -4   11.00    1.30
   4  10  -4   14.70    1.80
   4  10  -4   12.20    2.00
   4 -10   4   11.00    2.10
   4 -10   4   15.40    3.00
   4 -10   4   13.00    2.00
   4 -10  -4   11.80    2.80
   4 -10  -4   10.30    2.10
  -4  10  -4   12.50    1.50
   4  10   4    9.40    2.00
   4  10   4   13.30    1.80
  -4 -10   4   16.60    1.50
   4  10   4   11.20    2.40
   4 -10  -4   15.70    2.10
   5  10  -4    1.50    1.90
   5 -10   4    3.80    1.60
  -5  10   4    5.60    1.10
   5 -10   4    5.50    2.20
   5 -10   4    3.10    1.10
   5 -10   4    6.00    1.70
  -5 -10  -4    4.10    0.90
  -5  10  -4    4.50    1.20
  -5 -10   4    5.20    0.90
   5  10   4    5.30    2.00
   5 -10  -4    5.40    2.20
   5  10   4    0.70    1.90
   5 -10  -4    3.00    1.60
   5 -10  -4    4.30    1.80
   6  10  -4   29.80    3.10
   6 -10   4   36.90    3.40
   6  10  -4   35.70    2.70
  -6  10   4   31.60    2.00
   6 -10   4   28.90    2.40
  -6 -10  -4   31.00    1.90
   6 -10  -4   30.60    2.60
   6  10   4   31.40    2.50
   6  10   4   31.00    3.50
   6 -10  -4   29.30    3.20
   6 -10  -4   39.90    2.70
   6  10   4   29.90    3.20
  -6 -10   4   31.90    1.80
   7  10  -4   29.20    2.40
   7  10   4   30.90    3.80
   0 -11  -4    3.00    1.80
   0  11   4    3.20    1.30
   0 -11   4    1.00    1.60
   0  11  -4    3.50    3.30
   0  11  -4    2.60    1.30
   1  11  -4   59.29    3.70
  -1  11   4   54.49    3.50
   1 -11   4   49.40    3.90
   1  11  -4   55.79    4.40
   1  11   4   55.89    3.60
   1 -11  -4   43.00    4.30
   1 -11  -4   55.09    4.10
  -1  11  -4   57.59    3.60
   2  11  -4    3.00    0.90
  -2  11   4    2.60    1.00
   2 -11   4    3.20    2.40
   2  11  -4    3.30    1.90
   2 -11   4    2.20    1.60
   2  11  -4    1.90    1.30
   2 -11   4    1.00    1.60
   2 -11  -4    2.20    1.60
   2  11   4    1.70    1.30
   2  11   4    2.50    1.80
   2 -11  -4    0.50    1.60
  -2 -11   4    2.00    0.80
  -3 -11  -4   14.50    1.40
   3 -11   4   14.80    2.30
   3 -11   4   17.50    3.00
   3  11  -4   13.00    1.80
   3  11  -4   15.10    1.40
   3  11  -4   14.20    2.20
  -3  11   4   14.50    1.70
   3 -11   4   16.20    2.30
   3 -11  -4   13.00    2.10
   3 -11  -4   18.80    3.20
  -3 -11   4   13.90    1.50
   3 -11  -4   15.10    2.20
   3  11   4   14.50    2.40
   3  11   4   13.20    1.80
   3  11   4   17.40    2.90
   4 -11   4   14.40    2.10
  -4 -11  -4   16.40    1.40
   4 -11   4   19.00    2.10
  -4  11   4   16.10    1.70
   4  11  -4   16.90    1.20
   4 -11   4   19.10    3.10
   4  11   4   14.50    2.50
   4 -11  -4   17.10    2.90
   4 -11  -4   15.60    2.00
   4  11   4   16.20    2.00
   4 -11  -4   13.00    2.00
  -4 -11   4   17.00    1.50
   5 -11   4    0.70    1.30
   5 -11   4    2.30    1.70
   5  11  -4    2.30    1.50
  -5  11   4    2.20    0.90
  -5 -11  -4    2.40    0.70
   5 -11   4    2.30    0.90
   5 -11   4    2.60    1.20
   5 -11  -4    3.40    1.40
   5 -11  -4    1.00    1.20
  -5 -11   4    1.60    0.70
   5  11   4   -0.20    1.60
   5 -11  -4    2.00    1.70
   6  11  -4   58.09    2.90
   6  11   4   46.70    3.40
   0  12  -4    9.30    1.70
   0 -12  -4   11.90    2.10
   0  12   4   10.20    1.60
   0 -12  -4    9.20    2.00
   0 -12   4    5.70    2.30
   1 -12   4   27.70    2.90
  -1 -12  -4   21.40    2.50
  -1  12   4   24.90    2.20
   1 -12   4   23.60    3.50
   1 -12   4   30.10    2.70
   1  12  -4   24.00    2.60
  -1  12  -4   23.40    2.40
   1 -12  -4   28.00    2.90
  -1 -12   4   26.90    2.00
   1 -12  -4   28.90    2.90
   1  12   4   25.70    2.40
   2 -12   4    0.10    1.30
   2 -12   4    2.60    1.80
   2  12  -4    0.10    1.10
   2 -12   4    1.90    1.40
   2  12  -4    0.70    0.70
  -2 -12  -4    0.80    1.50
   2 -12  -4    1.20    1.50
   2 -12  -4    1.60    2.10
   2 -12  -4    1.30    1.40
   2  12   4    2.30    1.20
   3 -12   4    0.90    1.60
   3  12  -4    0.60    0.60
  -3  12   4    0.30    0.80
   3 -12   4   -1.30    1.20
   3 -12   4   -0.20    1.10
   3 -12  -4   -0.20    1.10
  -3 -12   4   -0.20    0.60
   3  12   4    0.90    1.00
   3 -12  -4    1.00    1.70
   3 -12  -4    0.50    1.30
   4 -12   4    2.70    0.90
   4  12  -4    3.60    1.40
  -4  12   4    2.80    0.80
   4 -12   4    2.50    1.50
   4 -12   4    3.30    1.20
  -4 -12   4    4.80    0.90
   4  12   4    2.20    0.90
  -4 -12   4    3.40    0.60
   4 -12  -4    3.30    1.30
   4 -12  -4    2.90    1.60
   5  12  -4   10.50    1.70
   0  13   4   37.10    2.40
   1  13  -4   28.20    1.70
   1 -13  -4   27.70    2.90
  -1 -13   4   26.20    1.70
   1  13   4   27.40    2.10
   2  13  -4   21.50    1.30
   2 -13  -4   19.50    2.40
   2  13   4   20.30    1.30
   2  13   4   20.70    1.80
  -2 -13   4   21.60    1.50
   3 -13   4   13.60    1.20
   3  13   4   13.90    0.90
   3  13   4   13.30    1.50
  -3 -13   4   13.80    1.40
   0   0  -5    0.90    0.40
   0   0   5    1.40    0.50
  -1   0  -5 1194.38   49.10
   1   0   5 1182.38   49.10
  -1   0   5 1307.57   49.40
   1   0   5 1227.18   49.20
   2   0   5 3427.86  136.39
   2   0  -5 3404.56  139.59
  -2   0  -5 3304.07  135.99
  -2   0   5 3528.65  136.59
   3   0   5   68.89    3.60
   3   0  -5   77.99    4.50
   3   0  -5   58.19    4.20
   3   0   5   72.19    4.50
   3   0   5   77.29    5.40
   3   0  -5   59.69    4.50
   4   0   5   63.79    6.20
   4   0  -5   75.99    5.20
   4   0  -5   82.69    5.80
   4   0   5   76.79    4.20
   4   0   5   82.39    5.30
   5   0   5  112.19    7.50
   5   0  -5  105.49    7.90
   5   0  -5  106.49    7.20
   5   0   5  126.69    9.30
   5   0   5  117.29    7.50
   6   0   5    0.50    2.70
   6   0   5    1.00    1.70
   6   0  -5    1.20    1.70
   6   0  -5    1.50    2.80
   7   0   5   17.30    2.90
   7   0   5   12.20    1.50
   7   0  -5   15.70    2.90
   7   0  -5   22.00    5.50
   7   0   5   16.00    3.20
   8   0   5  215.88   12.00
   8   0   5  221.88   12.80
   8   0   5  224.08   12.00
   8   0   5  215.68   11.40
   8   0  -5  258.07   12.30
   9   0   5   16.10    2.80
   9   0   5   24.50    3.80
   9   0   5   19.20    3.20
   9   0   5   14.80    3.80
   9   0  -5   23.20    3.50
   9   0  -5   17.70    1.30
  10   0   5    2.00    0.90
  10   0   5    5.30    3.00
  10   0   5   -0.10    2.30
   0   1  -5 2190.08   89.49
   0   1  -5 2215.38   89.19
   0  -1   5 2372.36   89.89
   0   1   5 2155.38   89.39
   0  -1  -5 2200.48   89.59
   0  -1   5 2219.68   90.19
  -1  -1  -5  745.43   31.50
   1  -1   5  810.82   31.60
   1  -1   5  771.02   31.80
   1   1  -5  824.52   31.60
   1  -1   5  775.22   31.40
   1   1   5  751.92   31.50
  -1  -1   5  816.42   31.80
  -1   1  -5  755.12   31.50
  -2  -1  -5 3411.06  134.09
   2  -1   5 3361.16  133.59
   2   1  -5 3318.37  136.79
   2   1  -5 3402.06  134.89
  -2  -1   5 3282.87  133.49
  -2   1  -5 3299.77  133.59
   3  -1   5  177.38    9.60
   3   1  -5  139.49    8.50
   3  -1   5  170.68    8.40
   3   1  -5  177.18    8.60
   3  -1   5  173.88    7.70
   3   1  -5  173.98    7.20
   3  -1  -5  154.88    8.70
   3  -1  -5  184.08    7.20
   3  -1  -5  149.19    8.20
   3   1   5  176.38    8.40
   3   1   5  184.18    9.80
   4  -1   5  331.27   16.60
   4  -1   5  410.26   19.80
   4   1  -5  406.26   18.60
   4  -1   5  364.06   17.80
   4   1  -5  420.86   18.30
   4   1   5  414.96   20.10
   4  -1  -5  395.16   18.50
   4   1   5  386.46   17.90
   4  -1  -5  427.46   15.90
   4  -1  -5  377.46   17.80
   5   1  -5  410.36   20.10
   5  -1   5  399.76   21.20
   5  -1   5  437.36   19.60
   5   1   5  399.96   21.50
   5  -1  -5  397.36   19.10
   5  -1  -5  408.66   19.90
   6   1  -5  335.17   15.30
   6  -1   5  349.57   17.30
   6   1  -5  346.47   18.10
   6  -1  -5  332.87   17.90
   6  -1  -5  321.37   17.00
   6  -1  -5  313.57   15.10
   6   1   5  337.87   17.50
   6   1   5  343.07   15.40
   7   1  -5  246.38   15.50
   7  -1   5  250.77   12.50
   7   1  -5  257.57   12.50
   7  -1   5  250.77   10.20
   7  -1   5  243.58   12.30
   7  -1   5  262.07   14.80
   7  -1  -5  237.38   12.30
   7   1   5  226.98   12.40
   7   1   5  263.77   13.30
   7  -1  -5  244.68   15.00
   7   1   5  233.28   12.50
   8  -1   5    2.60    2.80
   8   1  -5    5.60    2.70
   8  -1   5    4.30    2.50
   8  -1   5    3.30    3.10
   8   1   5    3.90    2.40
   8   1   5    4.20    3.40
   8  -1  -5    2.90    2.50
   8   1   5    2.70    2.30
   8   1   5    6.40    3.20
   9  -1   5    4.10    3.00
   9  -1   5    3.50    2.40
   9   1  -5    3.50    0.80
   9  -1   5    0.90    2.10
   9  -1   5   -0.40    3.20
   9   1   5    2.40    2.30
   9   1   5    2.10    3.30
   9  -1  -5    2.90    0.90
   9   1   5    1.60    1.10
   9   1   5    2.70    2.20
   9  -1  -5    3.80    2.40
   9   1   5    5.70    3.10
  10  -1   5    4.00    2.70
  10  -1   5    1.70    0.90
  10   1   5   -0.30    1.90
  10   1   5    1.80    0.90
   0  -2   5 2194.68   84.49
   0  -2  -5 2095.49   84.49
   0   2  -5 1927.71   84.49
   0  -2   5 2100.99   84.79
   0   2   5 2147.69   85.49
   0   2  -5 2183.18   85.29
   1  -2   5  825.82   33.80
  -1  -2  -5  840.92   33.50
   1   2  -5  843.42   33.70
   1  -2   5  807.72   33.40
   1  -2   5  827.72   33.60
  -1   2   5  811.82   33.30
  -1  -2   5  877.51   33.80
  -1  -2   5  793.12   33.40
  -1   2  -5  819.32   33.40
   1   2   5  822.52   33.50
   2  -2   5  547.95   22.30
   2  -2   5  485.95   22.10
   2  -2   5  499.65   21.90
  -2  -2  -5  502.75   21.90
   2   2  -5  567.34   22.00
   2  -2  -5  588.84   22.00
   2  -2  -5  533.85   23.30
  -2   2  -5  493.75   21.80
  -2  -2   5  579.84   22.20
   3   2  -5 3213.68  125.79
   3  -2   5 3088.79  124.89
   3  -2   5 3171.08  126.79
   3   2  -5 3219.48  126.39
   3  -2   5 2981.50  124.79
  -3  -2  -5 3109.59  124.59
  -3  -2   5 3131.29  124.69
   3  -2  -5 2846.52  124.39
   3   2   5 3037.80  124.99
   3  -2  -5 3116.29  125.89
   3   2   5 3230.98  127.19
   3  -2  -5 3340.97  125.29
  -3   2  -5 3036.60  124.49
   4  -2   5  400.86   18.50
   4  -2   5  434.26   21.30
   4   2  -5  437.36   20.00
   4  -2   5  433.76   19.80
   4   2  -5  449.36   20.40
   4  -2  -5  453.25   19.80
   4   2   5  428.26   21.60
   4  -2  -5  453.35   20.30
   4  -2  -5  439.66   18.10
   5  -2   5   84.09    7.40
   5  -2   5   90.59    6.80
   5   2  -5   96.49    7.30
   5   2  -5   82.59    6.40
   5  -2  -5   97.69    7.20
   5  -2  -5   99.49    6.60
   5   2   5   88.19    8.20
   6  -2   5  183.08   11.50
   6   2  -5  185.78   12.20
   6   2  -5  165.78    9.20
   6  -2  -5  180.18   11.00
   6  -2  -5  190.08   11.80
   6   2   5  187.98   11.70
   6   2   5  181.88    9.30
   6  -2  -5  192.88    9.30
   7   2  -5  133.29    7.80
   7  -2   5  119.89    7.50
   7   2  -5  111.29   10.10
   7  -2   5  117.69    5.30
   7  -2   5  124.39    9.70
   7  -2   5  127.59    7.50
   7   2   5  114.79    9.90
   7  -2  -5  134.59    7.40
   7   2   5  119.39    8.00
   7  -2  -5  101.29    7.00
   7   2   5  121.99    8.60
   7   2   5  128.79    7.30
   7  -2  -5  109.09    9.10
   7  -2  -5  113.99    6.20
   7   2   5  120.69    7.50
   8   2  -5   19.30    3.30
   8   2  -5   17.10    1.40
   8  -2   5   17.10    3.40
   8  -2   5   14.70    3.30
   8  -2  -5   17.30    1.40
   8   2   5   13.90    4.00
   8   2   5   19.40    3.80
   8   2   5   14.20    1.90
   8  -2  -5   16.40    3.20
   8   2   5   16.40    3.10
   8   2   5   15.40    3.10
   9   2  -5    7.30    1.00
   9  -2   5    5.10    2.50
   9  -2   5    0.10    3.20
   9  -2   5    5.70    2.90
   9  -2   5    4.00    2.10
   9  -2  -5    5.70    2.50
   9   2   5    4.20    3.00
   9  -2  -5    6.50    1.00
   9   2   5    1.40    2.10
   9   2   5    4.70    1.20
   9   2   5    2.50    2.40
   9   2   5   10.10    3.80
  10   2  -5    1.00    0.50
  10  -2   5    1.10    2.40
  10  -2  -5    2.00    0.50
   0   3   5  103.49    5.00
   0  -3  -5  103.09    5.20
   0   3  -5  100.29    4.80
   0  -3  -5   99.59    4.80
   0  -3   5   99.29    5.00
   0  -3   5   99.49    5.20
  -1  -3  -5 2576.44   97.69
   1   3  -5 2329.57   97.29
   1  -3   5 2422.66   97.49
  -1   3   5 2424.46   97.49
   1   3  -5 2377.16   97.89
   1  -3   5 2512.55   97.89
   1  -3   5 2432.66   97.99
  -1  -3   5 2502.75   97.99
   1   3   5 2516.45   97.69
   1  -3  -5 2157.78   97.79
  -1  -3   5 2571.34   97.69
   2   3  -5   19.40    1.90
   2  -3   5   23.70    2.10
  -2   3   5   23.50    1.60
  -2  -3  -5   21.50    2.00
   2  -3   5   22.20    2.00
   2  -3  -5   18.70    1.90
  -2   3  -5   21.20    1.80
   2  -3  -5   24.10    2.20
  -2  -3   5   22.00    2.20
  -2  -3   5   19.70    1.80
   3  -3   5   48.60    3.20
   3   3  -5   42.30    2.90
   3  -3   5   40.70    3.90
  -3  -3  -5   47.90    3.00
  -3   3  -5   49.10    2.90
   3  -3  -5   39.10    2.90
  -3  -3   5   40.20    3.00
   3   3   5   43.50    4.50
   3  -3  -5   42.00    2.90
   4  -3   5  465.85   20.40
   4   3  -5  516.45   22.10
   4   3  -5  489.45   20.20
   4   3   5  412.86   19.40
   4   3   5  482.15   23.60
   4  -3  -5  473.45   21.90
   4  -3  -5  493.65   20.20
   5  -3   5   40.40    5.10
   5  -3   5   42.60    3.50
   5   3  -5   49.30    5.50
   5   3  -5   51.09    4.90
   5  -3  -5   43.70    5.40
   5  -3  -5   44.20    2.80
   5  -3  -5   46.70    4.90
   6   3  -5   69.89    5.00
   6  -3   5   68.09    7.10
   6   3  -5   69.99    7.40
   6  -3  -5   67.19    4.20
   6   3   5   68.49    4.90
   6  -3  -5   66.69    4.70
   6  -3  -5   68.99    6.60
   7  -3   5  305.17   13.10
   7   3  -5  331.97   18.70
   7  -3   5  321.07   17.80
   7   3  -5  317.37   12.90
   7   3  -5  306.47   15.00
   7  -3   5  331.77   15.50
   7   3  -5  301.87   13.90
   7  -3   5  312.67   15.30
   7   3   5  321.67   15.10
   7   3   5  325.37   15.00
   7   3   5  321.47   16.20
   7   3   5  330.27   18.50
   7   3   5  313.37   14.90
   7  -3  -5  313.97   17.20
   7   3   5  294.87   13.10
   7  -3  -5  338.57   12.90
   7   3   5  311.77   15.30
   7  -3  -5  341.97   14.10
   7  -3  -5  321.57   14.50
   7  -3  -5  315.57   14.90
   8  -3   5   65.59    5.80
   8   3  -5   69.59    3.40
   8  -3   5   62.89    5.80
   8  -3  -5   62.59    5.50
   8  -3  -5   71.69    3.40
   8   3   5   68.89    5.70
   8   3   5   74.49    7.40
   8   3   5   69.39    5.40
   8   3   5   66.49    3.70
   8   3   5   72.39    6.50
   9  -3   5   61.09    5.40
   9  -3   5   55.19    5.90
   9  -3   5   69.19    5.30
   9   3  -5   71.79    3.20
   9  -3  -5   75.19    3.30
   9  -3  -5   59.79    5.40
   9   3   5   65.59    5.80
   9   3   5   61.49    5.00
  10  -3   5    4.90    2.40
   0  -4   5  236.28   11.00
   0   4  -5  242.08   10.50
   0  -4   5  248.28   10.80
   0  -4   5  245.58   11.10
   0   4   5  244.68   10.70
   0  -4  -5  224.38   11.20
   0  -4  -5  239.38   10.50
   1  -4   5  422.76   18.00
  -1   4   5  404.76   17.50
   1  -4   5  433.16   18.10
  -1  -4  -5  411.26   18.20
   1  -4   5  420.16   17.40
  -1  -4  -5  454.35   17.70
  -1  -4   5  397.86   17.70
  -1  -4   5  374.76   17.90
   1   4   5  413.16   17.60
  -1   4  -5  431.06   17.60
   1  -4  -5  386.16   18.00
   2  -4   5   27.00    2.40
  -2   4   5   23.10    2.10
  -2  -4  -5   21.60    2.30
   2  -4   5   23.90    2.60
  -2  -4   5   24.30    2.60
  -2  -4   5   28.00    2.40
   2  -4  -5   20.00    2.50
   2   4   5   24.30    2.90
  -3  -4  -5  626.14   26.20
   3  -4   5  609.74   26.40
   3   4   5  652.03   28.40
  -3  -4   5  604.44   26.30
   3  -4  -5  615.34   26.40
  -3   4  -5  616.24   26.00
   4  -4   5    8.10    1.80
   4   4  -5    6.10    2.10
   4   4   5    5.90    2.70
   4   4   5    4.90    1.00
   4  -4  -5    7.20    1.60
   4  -4  -5    8.00    1.60
   5   4  -5  219.68   12.60
   5  -4   5  212.18   10.20
   5   4  -5  185.38   11.60
   5  -4  -5  207.28   11.60
   5   4   5  200.88    8.90
   6  -4   5   60.29    5.00
   6   4  -5   64.39    7.40
   6   4  -5   63.99    5.30
   6   4  -5   54.49    5.90
   6   4  -5   56.09    3.10
   6   4  -5   49.99    4.90
   6  -4   5   61.49    7.00
   6   4   5   57.99    5.00
   6   4   5   55.09    5.50
   6  -4  -5   60.49    6.50
   6  -4  -5   65.99    2.90
   6  -4  -5   66.49    3.90
   7  -4   5   17.10    3.20
   7  -4   5   18.70    3.10
   7   4  -5   20.80    1.70
   7   4  -5   17.20    5.90
   7   4  -5   20.20    2.70
   7  -4  -5   15.90    2.90
   7   4   5   21.30    3.80
   7   4   5   17.10    7.30
   7  -4  -5   17.20    1.80
   7   4   5   20.50    3.70
   7   4   5   17.60    3.20
   7  -4  -5   17.00    2.30
   7   4   5   15.50    4.30
   8   4  -5   73.49    4.40
   8  -4   5   78.89    6.10
   8   4  -5   76.59    3.70
   8  -4   5   74.09    6.00
   8  -4  -5   71.99    5.60
   8  -4  -5   75.19    3.70
   8   4   5   69.89    5.90
   8   4   5   71.99    6.50
   9   4  -5   22.90    1.90
   9  -4   5   27.50    3.30
   9  -4   5   28.20    3.90
   9  -4  -5   21.30    2.10
   9   4   5   30.60    3.90
   9   4   5   32.00    4.40
   0  -5  -5 5018.00  203.88
   0  -5   5 4724.53  204.48
   0   5  -5 5271.87  205.18
   0  -5   5 5211.48  204.78
   0   5   5 5082.69  204.98
   0  -5   5 5409.96  206.78
   0  -5  -5 5051.69  204.88
   1  -5   5  286.27   13.10
  -1  -5  -5  292.07   12.70
  -1   5   5  278.67   12.60
   1  -5   5  276.27   12.30
   1  -5   5  259.77   13.00
  -1  -5  -5  254.37   13.10
  -1   5  -5  285.77   12.50
  -1  -5   5  281.17   13.10
   1  -5  -5  284.37   13.30
   1   5   5  281.27   12.50
  -1  -5   5  300.97   12.90
  -2   5   5  912.51   37.70
   2  -5   5  863.31   38.00
  -2  -5  -5  953.40   37.90
   2  -5   5  952.50   38.40
   2  -5  -5  913.01   38.40
  -2   5  -5  936.21   37.70
  -2  -5   5  893.01   37.90
  -2  -5   5  867.11   38.20
  -3   5   5   67.49    4.20
   3   5  -5   63.29    3.60
   3  -5   5   67.49    4.80
  -3  -5  -5   73.79    4.60
   3  -5  -5   62.19    4.70
  -3  -5   5   65.19    4.30
  -3  -5   5   65.09    5.90
   3   5   5   73.59    3.70
   4   5  -5  191.98    8.70
   4   5  -5  212.18   11.60
   4  -5   5  205.28   10.20
  -4  -5  -5  188.58    9.90
   4  -5  -5  198.18   10.00
   4   5   5  190.18    8.80
   5  -5   5    6.70    1.50
   5  -5   5    4.80    1.90
   5   5  -5    3.10    2.30
   5   5  -5    5.80    3.50
   5  -5  -5    6.20    3.20
   5  -5  -5    5.50    1.50
   5   5   5    6.80    1.20
   6   5  -5  333.57   15.50
   6  -5   5  327.97   14.70
   6   5  -5  303.87   14.40
   6   5  -5  324.87   13.60
   6   5  -5  323.37   18.90
   6  -5   5  292.77   15.30
   6  -5   5  329.27   15.70
   6  -5   5  331.27   18.20
   6   5   5  322.07   15.50
   6  -5  -5  321.47   15.50
   6  -5  -5  335.27   14.40
   6  -5  -5  344.77   15.00
   6   5   5  345.07   15.60
   6  -5  -5  344.17   13.60
   6  -5  -5  320.47   17.50
   6   5   5  347.97   15.60
   7  -5   5   10.50    2.80
   7   5  -5   10.60    1.40
   7   5  -5    8.30    1.90
   7   5   5   13.80    3.00
   7  -5  -5   12.70    2.90
   7  -5  -5   13.10    1.90
   7  -5  -5   11.40    2.00
   7   5   5   20.20    3.40
   7   5   5   16.90    3.60
   8  -5   5   49.99    5.00
   8   5  -5   51.59    3.60
   8   5  -5   49.30    3.00
   8  -5  -5   54.69    3.70
   8   5   5   54.09    5.60
   8   5   5   46.20    4.50
   8  -5  -5   58.19    5.20
   8   5   5   56.59    5.30
   8  -5  -5   50.69    3.00
   9  -5   5   51.59    4.30
   9  -5   5   40.30    4.80
   9   5  -5   50.39    2.70
   9   5   5   55.49    4.50
   9  -5  -5   53.29    2.80
   0  -6   5   52.99    4.20
   0   6  -5   59.19    3.80
   0   6  -5   53.19    3.50
   0  -6   5   58.19    3.90
   0  -6   5   55.19    4.30
   0   6   5   52.39    3.90
   0  -6  -5   48.10    3.40
   0  -6  -5   49.50    4.60
  -1  -6  -5   28.40    3.30
   1  -6   5   23.50    3.20
  -1   6   5   28.80    2.90
   1   6  -5   22.10    2.10
  -1  -6  -5   30.30    2.80
   1  -6   5   27.10    3.10
   1   6   5   28.00    2.10
  -1  -6   5   22.90    2.80
  -1  -6   5   26.50    3.10
   1  -6  -5   28.10    3.60
  -1   6  -5   24.80    2.70
   2   6  -5  159.48    7.10
  -2   6   5  150.08    7.90
   2  -6   5  139.89    8.40
  -2  -6  -5  146.39    7.90
  -2   6  -5  143.39    7.80
  -2  -6   5  157.28    8.40
   2   6   5  144.09    7.10
   2  -6  -5  158.58    8.70
  -2  -6   5  159.88    8.20
   3  -6   5   35.40    3.70
  -3   6   5   25.70    2.90
   3   6  -5   26.10    2.30
  -3  -6  -5   28.20    3.20
  -3   6  -5   26.30    2.90
   3  -6  -5   31.50    3.60
  -3  -6   5   24.60    3.00
   3   6   5   27.90    2.20
   4  -6   5  170.88    8.10
   4  -6   5  179.58    8.40
  -4  -6  -5  171.18    9.50
   4   6  -5  175.98    8.10
   4  -6   5  186.08    9.90
   4  -6  -5  173.58    9.60
   4  -6  -5  174.58    8.00
   4  -6  -5  173.98    8.40
   4   6   5  180.08    8.20
  -4   6  -5  182.68    9.30
   5  -6   5    7.20    1.40
   5  -6   5    8.10    2.50
   5   6  -5    8.30    3.10
   5  -6   5    7.40    1.70
   5   6  -5    7.40    2.40
   5  -6   5    4.90    2.20
   5  -6   5    7.70    2.00
   5   6  -5   11.40    4.30
   5   6   5    5.70    1.40
   5   6   5    2.30    2.40
   5   6   5    6.10    2.70
   5  -6  -5    6.50    1.80
   5  -6  -5    7.00    2.40
   5  -6  -5    8.00    2.20
   6   6  -5   27.40    2.90
   6  -6   5   24.00    4.00
   6   6  -5   31.70    3.80
   6  -6   5   30.80    2.80
   6   6  -5   28.90    6.10
   6   6  -5   24.90    4.00
   6  -6   5   26.00    3.20
   6  -6  -5   26.40    4.20
   6   6   5   27.40    3.90
   6  -6  -5   26.00    2.80
   6   6   5   24.60    3.80
   6  -6  -5   27.00    3.90
   6   6   5   25.10    4.40
   7   6  -5  143.99    7.50
   7  -6   5  154.58    8.90
   7   6   5  159.98    9.00
   7   6   5  156.18    9.00
   7   6   5  155.98    9.00
   7  -6  -5  141.09    8.40
   7  -6  -5  151.48    7.50
   7  -6  -5  160.98    8.50
   8  -6   5    4.70    2.30
   8   6  -5    6.40    1.60
   8   6   5    9.20    2.80
   8   6   5    6.80    2.60
   8  -6  -5    7.90    1.80
   9  -6   5    1.90    2.30
   9  -6   5    5.90    2.20
   9   6   5    7.50    2.00
   0   7   5  426.96   18.80
   0  -7   5  441.56   20.40
   0  -7   5  437.96   20.40
   0  -7  -5  438.76   20.80
   0  -7   5  444.86   19.60
   0   7   5  452.05   19.70
   0   7  -5  454.05   19.00
   1   7  -5   13.20    1.90
  -1  -7  -5   10.60    2.00
  -1  -7  -5   17.00    3.20
   1  -7   5   16.30    2.90
  -1   7   5   12.00    2.30
   1   7   5   12.20    1.70
   1  -7  -5   17.60    3.30
  -1  -7   5    8.00    3.00
  -1   7  -5   10.40    2.00
  -1  -7   5   11.20    2.20
   2  -7   5  327.27   14.60
   2  -7   5  355.06   16.60
  -2  -7  -5  320.97   15.70
  -2   7   5  342.17   15.80
   2   7  -5  342.87   14.80
   2  -7  -5  356.56   16.90
  -2  -7   5  338.27   16.00
  -2   7  -5  353.26   15.70
   2   7   5  313.17   14.70
   3  -7   5  249.38   11.60
   3  -7   5  252.77   13.40
   3   7  -5  272.57   11.80
  -3  -7  -5  264.87   13.00
   3  -7   5  252.97   11.50
  -3   7   5  272.87   12.90
   3   7   5  270.07   11.80
  -3  -7   5  245.28   12.90
   3  -7  -5  258.97   11.70
   3  -7  -5  273.17   13.60
  -3   7  -5  253.87   12.70
   4  -7   5    9.60    2.70
   4  -7   5    8.40    1.90
   4  -7   5    9.60    2.70
   4   7  -5   11.20    1.80
   4  -7   5    7.90    1.60
   4   7   5    8.80    2.10
   4  -7  -5   10.40    2.70
   4  -7  -5   14.50    2.20
   4  -7  -5    9.30    1.60
   4  -7  -5   11.10    2.80
   4   7   5    9.70    1.70
   5  -7   5  172.28    9.70
   5   7  -5  161.88   11.80
   5  -7   5  178.88    8.20
   5  -7   5  182.38   10.20
   5  -7   5  175.68    8.70
   5   7  -5  184.78    9.50
   5   7  -5  173.28    9.60
  -5  -7  -5  182.18    7.80
  -5  -7   5  157.28    8.40
   5  -7  -5  190.48    8.80
   5   7   5  181.78    9.60
   5  -7  -5  168.58    9.70
   5   7   5  176.78    9.50
  -5   7  -5  182.98    7.80
   5   7   5  178.98    8.40
   5  -7  -5  175.38    9.10
   5   7   5  178.18    9.70
   6  -7   5   41.90    3.30
   6   7  -5   37.10    3.40
   6  -7   5   42.30    4.80
   6   7  -5   40.80    4.40
  -6  -7  -5   37.80    2.40
   6  -7   5   46.20    3.70
   6   7  -5   35.90    4.60
   6   7   5   34.90    4.60
   6   7   5   42.80    4.40
   6  -7  -5   39.20    3.40
   6   7   5   34.60    4.80
  -6   7  -5   37.70    2.50
   6  -7  -5   30.00    4.60
   6  -7  -5   35.80    4.40
   6  -7  -5   35.70    3.30
   7   7  -5   28.50    4.10
   7  -7   5   19.40    3.20
   7   7  -5   25.60    2.80
  -7  -7  -5   23.10    1.70
   7  -7  -5   26.90    3.50
   7  -7  -5   28.20    2.90
   7   7   5   26.90    4.50
   7   7   5   21.20    3.60
   8  -7   5    5.30    2.10
   8   7  -5    6.20    1.50
   8  -7  -5    4.90    1.50
   8   7   5   10.70    2.60
   0  -8   5  316.77   14.00
   0   8   5  297.37   17.70
   0  -8  -5  311.47   16.20
   0   8  -5  329.37   14.20
  -1   8   5   25.90    3.50
   1  -8   5   32.20    2.70
   1  -8   5   31.90    4.00
   1  -8   5   30.30    2.90
   1   8  -5   25.30    2.90
  -1  -8  -5   22.60    3.00
   1  -8  -5   30.60    4.50
   1   8   5   22.50    2.50
  -1   8  -5   22.90    3.20
  -1  -8   5   16.90    2.80
   2  -8   5  142.49    7.30
   2  -8   5  135.49    7.10
   2   8  -5  151.18    7.50
   2  -8   5  148.59    9.20
   2  -8  -5  149.19    7.40
   2  -8  -5  149.79    9.50
   2   8   5  142.59    7.40
  -3  -8  -5   97.39    4.70
   3  -8   5   95.09    5.40
   3  -8   5   91.09    7.20
   3  -8   5  101.79    6.50
  -3   8   5   94.99    4.70
   3  -8   5   93.99    5.50
   3   8  -5  107.89    5.80
  -3   8  -5   95.39    4.80
  -3  -8   5  112.39    4.70
   3  -8  -5  100.29    7.50
   3  -8  -5   96.99    5.60
   3   8   5  107.09    5.80
   4   8  -5   42.40    4.10
   4  -8   5   38.90    3.50
   4  -8   5   39.30    4.80
  -4   8   5   37.50    2.50
   4   8  -5   39.50    2.10
   4  -8   5   38.80    4.50
   4  -8   5   37.30    3.20
  -4  -8  -5   37.60    2.40
   4   8  -5   40.20    3.20
   4  -8  -5   38.90    4.50
  -4  -8   5   40.80    2.40
   4   8   5   34.60    4.10
   4  -8  -5   35.10    4.60
   4  -8  -5   41.30    3.60
   4   8   5   39.90    3.30
   4  -8  -5   41.20    3.20
  -4   8  -5   41.20    2.60
   5  -8   5   51.49    3.90
  -5  -8  -5   50.79    2.80
   5  -8   5   44.20    5.00
   5  -8   5   52.59    3.50
   5   8  -5   48.60    4.60
  -5   8   5   46.60    2.80
   5   8  -5   45.80    4.70
   5   8   5   51.29    4.90
  -5   8  -5   53.79    3.00
   5  -8  -5   49.80    4.00
   5  -8  -5   48.50    5.00
  -5  -8   5   58.19    2.80
   5  -8  -5   36.50    4.30
   5   8   5   53.39    3.50
   5   8   5   45.40    4.70
  -6   8   5    3.70    0.90
   6   8  -5    5.50    1.90
   6  -8   5    5.00    2.40
   6   8  -5    3.20    2.30
  -6  -8  -5    3.40    0.90
   6  -8   5    4.90    1.80
   6  -8   5    4.10    1.80
   6  -8  -5    4.10    2.20
   6   8   5    1.80    2.40
   6  -8  -5    3.40    2.50
   6  -8  -5    3.20    1.60
  -6   8  -5    3.70    1.10
   6  -8  -5    4.20    1.80
   6   8   5    3.50    2.20
   7   8  -5   11.30    2.50
   7  -8   5    9.90    2.40
  -7  -8  -5    8.10    1.00
   7   8  -5   15.00    2.00
   7   8   5    6.60    2.10
   7  -8  -5    8.40    1.80
   7   8   5    9.40    2.60
   7  -8  -5    8.10    2.20
   8   8  -5    1.10    1.10
   8  -8   5    0.50    1.60
  -8  -8  -5    0.30    0.50
   8  -8  -5   -0.50    1.80
   8   8   5    1.40    1.90
   0  -9   5   -0.40    1.60
   0   9  -5    0.00    1.40
   0  -9  -5   -1.00    2.20
   0  -9   5    1.90    1.60
   1   9  -5  185.38    9.20
   1  -9   5  170.38    8.70
   1  -9   5  176.28   10.90
   1  -9   5  182.38    9.00
  -1   9   5  188.88    8.10
   1  -9  -5  191.88   11.50
  -1   9  -5  182.48    8.20
   1   9   5  203.48    9.30
  -1  -9   5  177.38    7.90
   2   9  -5   36.00    3.60
  -2  -9  -5   33.70    2.20
   2   9  -5   35.50    3.50
   2  -9   5   35.80    3.20
   2   9  -5   32.30    2.90
  -2   9   5   30.60    2.30
   2  -9   5   36.10    5.00
   2  -9   5   34.50    3.30
  -2  -9   5   34.50    2.20
   2  -9  -5   36.80    5.30
   2   9   5   37.60    3.60
  -2   9  -5   33.80    2.40
   2   9   5   32.80    2.70
   2   9   5   36.80    3.50
   2  -9  -5   33.50    3.40
   3   9  -5   55.79    3.80
  -3   9   5   63.39    3.40
  -3  -9  -5   63.79    3.30
   3   9  -5   56.49    4.30
   3  -9   5   57.99    5.80
   3   9  -5   62.79    4.90
   3  -9   5   52.69    5.30
   3  -9   5   56.09    4.20
   3  -9   5   52.59    4.20
   3  -9  -5   66.89    6.30
   3   9   5   58.49    3.70
  -3  -9   5   59.59    3.20
   3   9   5   66.19    4.40
   3   9   5   67.49    4.90
   3  -9  -5   63.99    4.30
   3  -9  -5   68.19    4.50
  -3   9  -5   57.69    3.30
   4   9  -5   12.00    1.20
   4  -9   5   15.10    2.20
  -4  -9  -5   13.00    1.60
   4   9  -5   12.50    2.60
   4   9  -5   12.70    2.20
   4  -9   5   13.50    3.00
   4   9  -5   15.90    2.00
  -4   9   5   14.00    1.70
   4  -9   5   10.70    2.10
   4  -9  -5   11.00    2.10
   4  -9  -5   14.80    3.30
   4   9   5   15.10    2.40
  -4   9  -5   13.90    1.60
   4   9   5   15.40    2.90
  -4  -9   5   14.00    1.60
   4  -9  -5   15.90    2.10
   4   9   5   15.80    2.80
   5  -9   5   68.99    4.50
   5   9  -5   71.39    5.50
   5  -9   5   73.19    4.30
   5  -9   5   70.89    5.70
  -5   9   5   77.09    3.90
   5  -9   5   75.09    4.00
   5  -9   5   76.19    4.80
  -5  -9  -5   79.69    3.80
  -5  -9   5   74.19    3.70
   5  -9  -5   75.59    4.80
   5   9   5   76.29    4.60
   5   9   5   75.09    5.70
   5  -9  -5   80.09    4.70
  -5   9  -5   76.89    4.00
   5  -9  -5   75.19    5.80
   5   9   5   76.49    5.50
  -6  -9  -5   40.80    2.20
  -6   9   5   35.10    2.30
   6  -9   5   31.70    2.90
   6   9  -5   36.20    4.00
   6  -9   5   33.90    4.00
   6  -9   5   35.30    3.30
   6   9  -5   35.50    3.20
   6  -9  -5   33.70    3.90
   6   9   5   38.70    4.30
   6   9   5   37.60    3.00
   6   9   5   40.00    4.00
   6  -9  -5   32.30    3.10
   6  -9  -5   34.00    3.20
  -6  -9   5   38.20    2.20
   7   9  -5    3.30    1.30
   7  -9   5    5.20    1.90
  -7   9   5    3.20    0.80
   7   9  -5    4.20    1.60
  -7  -9  -5    5.40    0.70
   7   9   5    5.70    2.30
   7  -9  -5    2.50    1.50
  -7  -9   5    3.40    0.60
   7  -9  -5    6.30    1.40
   7   9   5    4.50    1.80
   0  10  -5   34.00    3.50
   0  10   5   30.40    2.70
   0  10  -5   33.60    2.90
   0 -10   5   35.80    3.40
   1  10  -5    8.20    1.60
   1 -10   5    8.00    2.00
   1  10  -5    7.40    2.20
   1 -10   5   10.90    2.00
  -1  10   5    8.00    1.60
  -1  10   5    6.30    1.10
  -1  10  -5    6.60    1.50
  -1 -10   5    8.80    1.10
   1  10   5    7.40    2.10
   1 -10  -5    9.80    2.30
   1  10   5    7.30    1.50
  -2 -10  -5    4.20    0.90
   2 -10   5    6.10    1.90
  -2  10   5    6.40    1.20
   2  10  -5    4.50    2.10
   2 -10   5    6.70    1.90
   2 -10   5    7.60    2.80
   2 -10  -5    4.50    1.80
  -2  10  -5    4.00    1.20
   2  10   5    3.70    1.30
   2  10   5    6.60    2.10
  -2 -10   5    6.80    1.00
   3  10  -5   30.10    1.90
   3 -10   5   28.70    3.20
   3 -10   5   30.90    4.30
   3  10  -5   26.80    3.60
   3  10  -5   26.50    2.60
  -3 -10  -5   28.20    2.00
   3 -10   5   33.70    3.20
   3  10  -5   28.10    3.20
  -3  10   5   29.80    2.30
   3 -10  -5   33.00    3.30
  -3 -10   5   26.40    2.00
   3  10   5   30.60    3.50
   3 -10  -5   32.00    3.30
  -3  10  -5   30.30    2.30
   3  10   5   26.00    3.10
   3  10   5   29.90    2.60
   4 -10   5   61.69    5.20
   4  10  -5   59.29    4.90
   4  10  -5   59.79    3.80
   4  10  -5   62.39    4.20
  -4  10   5   66.29    3.50
   4  10  -5   64.29    3.00
  -4 -10  -5   64.89    3.30
   4 -10   5   65.89    4.20
   4 -10   5   57.99    4.30
   4 -10  -5   61.29    5.30
   4 -10  -5   68.59    4.40
   4 -10  -5   65.19    4.00
  -4  10  -5   67.49    3.60
   4  10   5   62.89    4.90
   4  10   5   57.99    4.20
  -4 -10   5   65.19    3.20
   4  10   5   58.99    3.70
   5 -10   5    2.40    1.10
   5  10  -5    3.40    1.90
  -5  10   5    5.00    1.00
   5  10  -5    4.40    1.90
   5 -10   5    2.80    1.60
   5 -10   5    1.30    1.30
   5 -10   5    2.20    2.00
   5 -10   5    3.50    1.60
  -5 -10  -5    2.70    0.80
   5  10   5    2.80    1.90
  -5 -10   5    2.00    0.70
   5 -10  -5    1.90    1.40
   5  10   5    0.30    1.90
   5 -10  -5    1.80    1.90
   5 -10  -5    3.20    1.70
   6  10  -5    9.20    1.70
  -6 -10  -5    6.10    0.90
   6  10  -5    3.40    1.70
  -6  10   5    6.10    1.00
   6 -10   5    6.30    1.90
   6  10   5    6.50    1.90
   6 -10  -5    4.90    1.70
   6 -10  -5    4.50    1.80
   6  10   5    6.80    1.50
  -6 -10   5    5.90    0.80
   6 -10  -5    8.20    1.60
   6  10   5    4.80    2.00
   7  10  -5    7.50    1.60
   0  11   5   83.79    4.80
   0  11  -5   91.99    5.70
   0 -11   5   86.09    4.50
   0  11  -5   88.49    5.00
   0 -11  -5   90.69    5.40
   0 -11   5   93.79    6.90
   1 -11   5    8.80    1.90
   1  11  -5    9.20    2.40
  -1  11   5   10.50    1.60
   1  11  -5   12.00    1.90
   1 -11   5    6.10    1.90
  -1  11  -5    8.50    1.70
   1  11   5    6.70    1.50
   1 -11  -5    9.00    2.20
   1  11   5    7.20    2.20
   1 -11  -5    8.90    2.10
   2 -11   5   25.80    3.10
   2 -11   5   26.10    3.80
   2  11  -5   23.50    1.80
  -2  11   5   24.20    2.00
   2 -11   5   23.70    2.90
   2  11  -5   26.70    3.10
   2  11  -5   25.40    2.60
   2 -11  -5   26.10    3.00
  -2 -11   5   21.00    1.70
   2  11   5   21.30    2.80
   2  11   5   22.20    2.40
   2 -11  -5   23.70    2.80
   3  11  -5   14.10    1.90
  -3  11   5   16.90    1.80
   3 -11   5   12.00    2.10
   3 -11   5   16.60    2.80
   3  11  -5   15.60    1.40
  -3 -11  -5   15.00    1.40
   3  11  -5   17.30    2.40
   3 -11   5   16.60    2.30
   3  11   5   20.50    3.00
  -3 -11   5   14.40    1.50
   3 -11  -5   20.80    2.40
   3  11   5   13.80    2.20
   3  11   5   16.80    2.10
   3 -11  -5   17.90    2.40
   3 -11  -5   14.50    2.90
   4  11  -5   17.00    1.20
  -4 -11  -5   15.00    1.40
   4 -11   5   17.00    2.20
   4 -11   5   13.90    2.50
  -4  11   5   16.50    1.70
   4 -11   5   14.40    2.00
   4  11   5   16.70    2.60
   4 -11  -5   17.00    2.00
   4 -11  -5   16.80    2.70
   4  11   5   15.60    1.80
   4 -11  -5   17.40    2.20
  -4 -11   5   18.10    1.50
  -5 -11  -5    8.50    1.00
   5 -11   5    4.90    1.80
   5  11  -5    6.80    1.60
  -5  11   5    8.20    1.10
   5 -11   5    4.80    1.40
   5 -11   5    6.90    1.00
   5 -11   5    4.60    1.30
   5  11   5    5.60    2.00
   5 -11  -5    7.10    1.90
   5 -11  -5    5.70    1.40
   5 -11  -5   10.60    1.60
  -5 -11   5    6.40    0.90
   6  11  -5   24.40    1.90
   6  11   5   22.30    2.60
   0  12  -5   -1.20    1.10
   0  12   5   -0.40    1.10
   0 -12  -5    0.50    1.40
   0 -12  -5   -0.70    1.50
  -1 -12  -5   48.20    3.70
   1 -12   5   50.89    3.90
   1  12  -5   45.70    3.40
  -1  12   5   48.30    3.10
   1 -12   5   44.80    4.10
   1  12  -5   46.90    2.80
  -1 -12   5   52.99    2.90
   1 -12  -5   56.09    4.00
   1  12   5   48.40    3.30
   1 -12  -5   59.39    3.80
   2  12  -5    3.50    1.30
   2 -12   5    3.30    1.40
   2  12  -5    2.50    0.80
   2 -12   5    2.20    1.40
  -2 -12  -5    2.80    1.50
   2 -12   5    2.20    1.80
   2 -12  -5    2.30    1.40
  -2 -12   5    3.50    1.00
   2 -12  -5    3.40    2.10
   2  12   5    1.70    1.20
   2 -12  -5    2.90    1.50
   3  12  -5    5.10    0.70
   3 -12   5    4.00    1.40
  -3  12   5    6.80    1.00
   3 -12   5    3.50    1.40
   3 -12   5    3.50    1.80
  -3 -12   5    4.20    1.00
   3 -12  -5    5.80    1.90
   3 -12  -5    4.00    1.40
   3  12   5    5.40    1.20
  -3 -12   5    5.00    0.70
   3 -12  -5    3.30    1.60
  -4  12   5    5.50    0.90
   4  12  -5    6.50    1.50
   4 -12   5    4.40    1.60
   4 -12   5    4.70    0.90
  -4 -12   5    4.70    0.70
   4 -12  -5    5.40    1.70
   4  12   5    5.70    1.00
  -4 -12   5    6.60    1.00
   4 -12  -5    6.80    1.30
   0  13   5    7.10    1.10
   1  13  -5   11.40    1.00
  -1 -13   5   10.00    1.20
   1  13   5   11.70    1.40
   1 -13  -5    9.70    2.10
   2  13  -5    8.50    0.80
   2  13   5    8.60    1.20
  -2 -13   5    7.40    0.90
   2  13   5    7.50    0.70
   2 -13  -5    9.50    1.80
   3 -13   5   10.50    1.20
   3  13   5   10.90    0.90
   3  13   5   12.70    1.60
   0   0   6 4188.98  162.68
   0   0   6 3970.70  161.98
   0   0  -6 3886.21  160.78
  -1   0   6  186.08    8.50
   1   0   6  187.78    8.20
   1   0   6  194.98    8.40
  -1   0  -6  206.58    8.30
  -2   0  -6   74.39    3.90
  -2   0   6   86.09    4.30
   2   0  -6   95.49    4.70
   2   0   6   80.99    3.90
   3   0  -6   69.39    4.50
   3   0  -6   69.69    4.90
   3   0  -6   88.89    4.90
   3   0   6   74.39    4.60
  -3   0   6   75.89    4.20
   3   0   6   74.59    4.00
   4   0   6  836.92   37.90
   4   0   6  824.22   34.60
   4   0  -6  841.82   35.70
   4   0  -6  855.41   36.40
   4   0   6  858.31   35.80
   5   0   6    7.60    3.20
   5   0  -6    8.40    3.00
   5   0   6    7.10    2.30
   5   0  -6    5.40    2.30
   6   0  -6  114.39    6.60
   6   0  -6  121.29    9.30
   6   0   6  118.49    8.60
   7   0   6  298.57   13.80
   7   0  -6  278.37   13.50
   7   0   6  288.57   14.40
   7   0  -6  260.47   16.70
   7   0   6  274.37   13.80
   8   0   6  146.49    9.50
   8   0   6  171.78    9.80
   8   0   6  167.58   10.50
   8   0  -6  180.48    9.90
   8   0   6  162.18    9.10
   9   0   6   17.90    3.50
   9   0   6   22.80    3.30
   9   0  -6   18.80    1.30
   9   0   6   26.20    3.90
   9   0   6   21.10    2.00
   9   0   6   24.00    4.20
  10   0   6    0.10    1.70
  10   0   6    5.70    3.00
  10   0   6    0.70    0.90
   0   1  -6 3566.54  139.69
   0   1   6 3473.05  140.89
   0   1  -6 3353.56  141.29
   0  -1  -6 3422.96  140.19
   0  -1   6 3636.04  139.79
   0  -1   6 3453.95  141.29
   1  -1   6  605.64   23.10
   1   1  -6  580.24   23.00
   1  -1   6  554.94   22.90
  -1  -1  -6  604.14   23.00
  -1   1   6  527.95   22.70
   1   1   6  555.44   23.00
  -1   1  -6  567.34   22.90
  -1  -1   6  547.55   23.20
  -1  -1   6  531.15   22.70
   2   1  -6  881.91   33.20
   2  -1   6  790.02   33.10
   2   1  -6  806.52   33.90
  -2  -1  -6  872.11   33.30
   2  -1   6  766.82   33.40
  -2   1  -6  775.52   33.10
  -2  -1   6  850.21   33.50
   3   1  -6  794.62   29.30
  -3   1   6  704.43   30.30
   3  -1   6  690.23   29.70
   3  -1   6  675.33   30.30
  -3  -1  -6  725.43   29.50
   3   1  -6  781.72   30.80
   3   1  -6  723.53   30.90
   3  -1   6  767.02   32.00
   3  -1  -6  688.83   30.20
   3   1   6  731.13   30.40
  -3   1  -6  697.93   29.50
  -3  -1   6  703.23   29.70
   3  -1  -6  730.53   31.00
   4  -1   6  264.27   14.60
   4   1  -6  292.27   13.80
   4   1  -6  282.77   13.40
   4  -1   6  255.67   12.90
   4  -1   6  230.58   11.80
   4   1   6  270.07   14.90
   4  -1  -6  271.17   12.90
   4  -1  -6  287.67   13.70
   4  -1  -6  285.37   11.00
   4   1   6  258.17   12.90
   5  -1   6   54.69    6.20
   5  -1   6   59.79    5.20
   5   1  -6   56.99    5.80
   5   1   6   59.19    6.50
   5  -1  -6   67.79    6.10
   5  -1  -6   63.19    5.20
   6   1  -6  287.37   15.90
   6   1  -6  266.37   13.00
   6  -1   6  298.57   15.20
   6  -1  -6  272.07   15.70
   6  -1  -6  281.57   14.90
   6  -1  -6  262.47   12.90
   6   1   6  287.87   13.20
   7  -1   6   21.80    3.60
   7  -1   6   25.10    5.40
   7  -1   6   20.00    1.80
   7   1  -6   23.30    5.60
   7  -1   6   27.10    3.70
   7   1   6   27.60    3.60
   7  -1  -6   27.70    5.90
   7  -1  -6   29.70    3.60
   7   1   6   25.80    4.00
   7  -1  -6   18.50    3.00
   8  -1   6   20.00    3.70
   8   1  -6   23.90    3.70
   8  -1   6   14.80    3.80
   8  -1   6   22.90    3.70
   8  -1  -6   16.80    3.20
   8   1   6   18.90    4.20
   8   1   6   15.00    3.00
   8   1   6   20.10    3.40
   8   1   6   17.00    3.80
   9  -1   6    9.30    3.20
   9  -1   6    4.90    3.30
   9   1  -6    6.30    0.80
   9  -1   6    4.30    2.50
   9   1  -6    5.10    0.80
   9  -1   6    3.40    2.20
   9   1   6    3.90    2.40
   9   1   6    9.30    3.30
   9  -1  -6    6.30    0.70
   9   1   6    7.10    2.50
   9  -1  -6    8.90    2.60
   9   1   6    6.00    1.30
   9   1   6    5.90    3.40
  10  -1   6    6.60    2.80
  10   1   6    6.60    2.00
   0  -2   6  618.74   25.10
   0   2  -6  623.44   24.90
   0   2  -6  566.64   25.20
   0  -2  -6  604.54   24.90
   0  -2   6  626.34   25.30
   0   2   6  636.94   25.10
   1  -2   6  377.76   15.70
  -1   2   6  364.06   15.40
   1  -2   6  364.16   15.90
  -1  -2  -6  369.66   15.60
   1   2  -6  368.76   15.70
   1  -2   6  384.06   15.50
  -1  -2   6  386.56   15.90
   1   2   6  370.46   15.60
  -1  -2   6  370.56   15.50
  -1   2  -6  374.76   15.50
   2   2  -6 2236.48   86.79
  -2  -2  -6 2195.18   86.79
   2  -2   6 2212.38   87.19
   2  -2   6 2123.59   86.79
   2  -2   6 2086.99   86.99
   2   2   6 2094.49   86.99
   2  -2  -6 2167.38   87.69
  -2  -2   6 2247.28   87.09
  -2   2  -6 2130.99   86.69
   3   2  -6  958.20   38.70
  -3  -2  -6  946.41   38.80
   3  -2   6  956.70   39.00
   3   2  -6  970.80   40.00
   3  -2   6  972.30   39.20
   3  -2   6  963.80   40.90
   3   2  -6  891.01   40.00
   3  -2  -6  963.60   40.20
   3  -2  -6  887.01   38.60
  -3  -2   6  929.21   38.90
  -3   2  -6  980.50   38.70
   3   2   6  948.01   41.20
   3  -2  -6 1016.70   38.70
   4   2  -6  307.87   15.60
   4  -2   6  297.17   13.90
   4   2  -6  319.87   13.40
   4   2  -6  330.77   15.40
   4  -2   6  301.47   15.10
   4  -2   6  310.07   16.50
   4  -2  -6  320.57   15.60
   4   2   6  331.87   17.10
   4  -2  -6  330.17   13.40
   4  -2  -6  323.17   15.00
   5   2  -6   25.20    4.40
   5  -2   6   26.40    3.90
   5  -2   6   31.00    2.80
   5   2  -6   28.60    3.80
   5  -2   6   31.60    4.60
   5  -2  -6   22.00    3.60
   5  -2  -6   30.60    4.60
   6  -2   6  294.77   15.70
   6   2  -6  305.87   13.70
   6   2  -6  295.17   16.40
   6  -2  -6  279.77   13.30
   6  -2  -6  270.07   15.00
   6   2   6  269.47   13.40
   6  -2  -6  291.17   16.10
   6   2   6  291.97   16.00
   7   2  -6  535.85   23.40
   7  -2   6  508.25   23.60
   7   2  -6  475.75   22.20
   7  -2   6  536.35   26.10
   7  -2   6  548.65   23.80
   7   2  -6  531.95   27.10
   7  -2  -6  517.95   23.00
   7  -2  -6  503.85   25.50
   7   2   6  556.94   23.80
   7  -2  -6  544.55   22.30
   7   2   6  543.95   24.40
   7  -2  -6  524.55   26.50
   7   2   6  548.75   23.30
   7  -2  -6  544.45   23.50
   8   2  -6   73.39    3.10
   8  -2   6   59.69    5.60
   8  -2   6   63.69    5.70
   8   2  -6   76.79    6.10
   8   2   6   66.39    6.40
   8   2   6   68.09    3.60
   8   2   6   61.29    5.50
   8  -2  -6   66.19    5.50
   8   2   6   68.69    5.40
   8   2   6   70.39    7.10
   8  -2  -6   72.59    3.10
   8  -2  -6   71.09    3.10
   9  -2   6   20.00    3.40
   9  -2   6   24.80    3.70
   9   2  -6   30.00    1.80
   9  -2   6   24.30    3.80
   9  -2   6   21.20    4.10
   9   2   6   27.80    4.00
   9   2   6   29.30    3.70
   9  -2  -6   26.70    3.90
   9   2   6   26.20    2.20
   9   2   6   33.60    4.80
   9  -2  -6   30.60    1.80
   9   2   6   41.10    6.10
  10  -2   6    8.20    2.70
   0   3   6  795.12   32.30
   0  -3   6  815.52   32.40
   0   3  -6  818.02   32.20
   0  -3  -6  727.03   32.10
   0  -3   6  796.32   32.60
  -1   3   6  182.58    8.00
  -1  -3  -6  186.88    8.20
   1   3  -6  165.68    8.30
   1  -3   6  179.58    8.00
   1  -3   6  170.98    8.40
   1  -3   6  177.28    8.40
   1   3   6  189.08    8.20
  -1  -3   6  184.88    8.20
  -1  -3   6  192.28    8.60
   1  -3  -6  176.68    8.40
   2   3  -6  583.84   24.70
   2  -3   6  607.14   24.70
  -2  -3  -6  595.84   24.60
   2  -3   6  599.84   24.90
  -2   3   6  551.64   24.20
  -2  -3   6  593.54   24.50
  -2   3  -6  623.04   24.50
   2  -3  -6  586.84   24.70
  -2  -3   6  591.24   24.90
   3   3  -6  181.98    8.40
   3  -3   6  184.28   10.00
   3  -3   6  185.58    8.70
  -3  -3  -6  173.88    8.40
   3  -3  -6  168.88    8.40
   3   3   6  173.38   10.40
  -3  -3   6  201.58    8.70
  -3   3  -6  180.48    8.30
   3  -3  -6  179.08    8.40
   4   3  -6  258.27   12.80
   4   3  -6  238.18   12.30
   4   3  -6  230.08   10.50
   4  -3   6  225.28   10.90
   4  -3  -6  238.58   10.60
   4  -3  -6  243.58   12.50
   4   3   6  210.88    9.90
   4   3   6  241.48   13.80
   4  -3  -6  236.68   11.80
   5   3  -6   80.39    7.10
   5  -3   6   79.29    5.10
   5   3  -6   84.49    6.60
   5  -3   6   78.59    6.80
   5   3   6   77.39    4.20
   5  -3  -6   89.49    4.40
   5  -3  -6   82.29    7.10
   5  -3  -6   89.19    6.60
   6  -3   6  240.88   13.70
   6   3  -6  213.68   11.20
   6   3  -6  243.18   14.60
   6  -3  -6  235.58   10.40
   6  -3  -6  237.58   13.30
   7  -3   6   47.10    6.60
   7  -3   6   43.50    2.90
   7   3  -6   47.20    4.80
   7   3  -6   50.49    7.40
   7  -3   6   52.69    5.00
   7   3  -6   47.10    3.70
   7   3  -6   46.20    2.50
   7  -3   6   53.99    4.80
   7  -3  -6   50.39    2.40
   7   3   6   52.79    4.60
   7  -3  -6   56.69    4.90
   7   3   6   60.89    5.20
   7   3   6   51.69    6.30
   7  -3  -6   51.99    4.50
   7  -3  -6   56.09    3.70
   7   3   6   52.19    5.40
   7  -3  -6   50.79    6.20
   7   3   6   56.69    7.30
   8  -3   6    5.80    2.80
   8   3  -6    2.40    1.60
   8   3  -6    4.00    1.00
   8  -3   6    2.80    2.40
   8   3   6    5.50    3.30
   8  -3  -6    2.50    2.30
   8   3   6    4.70    2.20
   8   3   6    6.10    3.80
   8   3   6    4.10    2.60
   8  -3  -6    3.30    1.00
   9   3  -6    5.10    1.00
   9  -3   6    5.80    2.70
   9  -3   6    3.30    2.20
   9  -3  -6    5.80    1.10
   9   3   6    4.50    2.50
   9   3   6    7.00    3.10
  10  -3   6    1.30    2.40
   0  -4   6   81.49    4.90
   0  -4   6   95.99    4.90
   0   4  -6   98.09    4.70
   0  -4   6   91.19    5.20
   0   4   6   88.99    4.80
   0  -4  -6   83.09    4.50
  -1   4   6  460.55   19.50
   1  -4   6  449.56   19.90
   1  -4   6  444.16   19.90
   1  -4   6  462.75   19.40
  -1  -4  -6  492.65   19.70
   1   4   6  462.95   19.50
  -1  -4   6  461.45   19.70
  -1  -4   6  462.55   20.00
  -1   4  -6  462.65   19.50
  -2   4   6  736.13   29.90
  -2  -4  -6  755.42   30.20
   2  -4   6  705.33   30.40
   2  -4   6  701.23   30.20
  -2  -4   6  734.23   30.50
   2  -4  -6  726.73   30.50
  -2  -4   6  709.33   30.10
   3  -4   6  175.78    8.70
  -3  -4  -6  185.48    8.50
  -3   4  -6  167.08    8.20
  -3  -4   6  162.58    8.60
   3   4   6  186.68    8.00
   3  -4  -6  167.98    8.60
   3   4   6  162.58   10.10
   4   4  -6  197.48   10.90
  -4  -4  -6  183.88    9.30
   4  -4   6  216.38    9.80
   4  -4  -6  181.58    9.20
   4   4   6  190.38    8.40
   4   4   6  177.68   11.80
   4  -4  -6  192.78    9.30
   5   4  -6   21.80    4.10
   5  -4   6   23.80    3.10
   5   4  -6   19.30    4.30
   5  -4   6   25.20    3.00
   5   4   6   19.60    1.80
   5  -4  -6   27.10    4.30
   6   4  -6   57.29    2.70
   6   4  -6   48.50    5.60
   6  -4   6   58.39    7.00
   6   4  -6   79.19    7.80
   6  -4   6   52.59    4.80
   6   4   6   51.89    4.60
   6  -4  -6   54.79    3.80
   6   4   6   43.00    5.00
   6  -4  -6   56.39    2.70
   6  -4  -6   52.39    6.00
   7  -4   6  166.18    9.20
   7   4  -6  161.38    7.00
   7  -4   6  158.78    9.10
   7   4  -6  169.08    8.00
   7  -4  -6  169.28    6.90
   7   4   6  154.98    9.10
   7   4   6  153.78   10.70
   7  -4  -6  164.38    7.90
   7   4   6  158.18    9.00
   7   4   6  154.88    9.40
   7  -4  -6  163.58    8.50
   8  -4   6   51.19    5.10
   8   4  -6   59.19    3.10
   8   4  -6   59.39    3.90
   8  -4   6   57.89    5.40
   8   4   6   60.29    5.40
   8   4   6   61.59    5.00
   8  -4  -6   58.99    3.10
   8  -4  -6   56.59    5.00
   8   4   6   65.89    6.20
   9  -4   6    8.00    2.70
   9   4  -6    8.00    1.10
   9  -4   6    6.90    2.20
   9  -4   6    3.10    3.00
   9   4   6    9.20    2.90
   9   4   6   10.60    2.60
   9  -4  -6   10.40    1.20
   0   5   6  106.39    5.90
   0  -5  -6  114.89    6.70
   0  -5  -6  108.89    5.60
   0  -5   6  111.89    6.40
   0  -5   6  110.29    6.20
   0  -5   6  111.19    5.90
   0   5  -6  110.29    5.70
  -1   5   6 1116.29   45.60
   1  -5   6 1117.49   46.10
  -1  -5  -6 1051.39   46.20
   1  -5   6 1123.29   46.10
   1  -5   6 1090.49   45.30
  -1  -5  -6 1160.98   45.60
  -1  -5   6 1085.29   46.10
   1  -5  -6 1091.59   46.30
   1   5   6 1110.09   45.50
  -1  -5   6 1095.39   45.70
  -1   5  -6 1160.68   45.50
   2  -5   6  196.68    9.10
  -2  -5  -6  166.58    8.40
   2  -5   6  168.08    8.60
  -2   5   6  161.58    8.20
   2   5  -6  165.08    7.60
  -2  -5   6  164.78    8.80
  -2   5  -6  185.78    8.40
   2   5   6  161.18    7.60
  -2  -5   6  160.98    8.40
   2  -5  -6  165.08    8.90
   3   5  -6  359.46   15.40
   3  -5   6  384.26   16.90
  -3  -5  -6  366.06   16.40
  -3   5   6  365.76   16.10
   3  -5  -6  385.46   16.90
   3   5   6  370.06   15.50
  -3  -5   6  352.16   16.30
  -3  -5   6  342.17   16.80
   4   5  -6   91.69    7.10
  -4  -5  -6   99.19    6.20
   4  -5   6  117.99    6.60
   4   5  -6  101.39    5.00
   4  -5  -6  103.09    6.20
   4   5   6  106.19    5.20
   5   5  -6  116.59    9.00
   5  -5   6  115.69    6.90
   5  -5   6  113.99    5.90
   5  -5   6  101.99    5.80
   5   5  -6  105.19    8.20
   5   5   6  105.49    5.40
   5  -5  -6  120.29    8.30
   6  -5   6  160.68    7.30
   6  -5   6  158.38   10.80
   6   5  -6  123.89    6.80
   6  -5   6  160.38    8.40
   6   5  -6  119.89    6.00
   6   5  -6  135.49    8.20
   6   5  -6  116.09   10.50
   6   5   6  147.59    8.20
   6   5   6  139.29    8.40
   6  -5  -6  123.19    9.40
   6  -5  -6  128.59    6.00
   6   5   6  138.19    8.00
   6  -5  -6  126.29    7.40
   6  -5  -6  134.89    6.90
   7   5  -6    8.00    1.30
   7  -5   6   10.30    2.70
   7  -5   6    3.90    2.40
   7   5  -6    7.50    1.90
   7   5   6    8.90    2.90
   7   5   6    8.10    2.50
   7  -5  -6    7.30    2.00
   7  -5  -6    7.80    1.40
   7  -5  -6    7.20    2.60
   7   5   6    7.60    3.20
   8  -5   6   56.99    5.30
   8   5  -6   66.99    3.40
   8   5  -6   65.39    4.00
   8   5   6   64.09    5.70
   8   5   6   52.39    4.80
   8  -5  -6   66.89    5.40
   8   5   6   66.89    6.00
   8  -5  -6   67.89    4.20
   8  -5  -6   65.19    3.40
   9  -5   6    4.90    2.30
   9   5  -6    3.20    0.90
   9   5   6    7.90    2.90
   9   5   6    5.50    2.30
   9  -5  -6    2.20    1.10
   0  -6   6   26.80    2.80
   0  -6  -6   23.70    2.30
   0  -6   6   26.70    3.10
   0  -6  -6   21.40    3.20
   0   6   6   26.50    2.80
   0   6  -6   23.00    2.50
   0   6  -6   21.80    2.10
   0  -6   6   21.60    2.80
   1  -6   6  189.48   10.00
  -1  -6  -6  190.08   10.30
  -1   6   6  201.08    9.70
   1   6  -6  189.78    8.90
   1  -6   6  209.08   10.30
  -1  -6  -6  186.58    9.40
  -1  -6   6  185.58   10.10
   1   6   6  185.18    8.80
   1   6   6  190.08    9.40
  -1  -6   6  203.28    9.80
   1  -6  -6  212.28   10.60
  -1   6  -6  206.08    9.60
   2  -6   6   39.80    4.10
   2   6  -6   52.69    3.10
  -2  -6  -6   46.20    3.80
   2  -6   6   37.80    3.70
  -2   6   6   49.99    3.80
  -2  -6   6   50.39    3.90
   2  -6  -6   60.49    4.80
   2   6   6   43.80    3.00
  -2   6  -6   43.90    3.70
  -2  -6   6   51.09    4.20
   3   6  -6   21.10    2.10
  -3  -6  -6   22.40    3.00
  -3   6   6   21.50    2.70
   3  -6   6   28.00    3.50
   3   6   6   23.10    2.10
   3  -6  -6   21.70    3.30
  -3   6  -6   24.90    2.80
  -3  -6   6   18.00    2.80
  -4  -6  -6   24.10    3.30
   4  -6   6   23.90    2.30
   4   6  -6   23.80    2.10
   4  -6   6   21.10    3.30
   4  -6   6   20.10    2.50
   4  -6  -6   16.70    2.90
  -4   6  -6   25.50    3.10
   4  -6  -6   21.40    2.60
   4   6   6   23.30    2.20
   5  -6   6   86.69    4.40
   5  -6   6   74.59    5.80
   5   6  -6   85.19    7.40
   5  -6   6   86.59    6.10
   5   6  -6   80.29    5.40
   5   6  -6   73.79    7.80
   5  -6   6   81.79    4.80
   5  -6  -6   70.59    5.70
  -5   6  -6   75.29    4.40
   5  -6  -6   79.39    4.80
   5   6   6   80.69    4.40
   5  -6  -6   68.19    6.80
   5  -6  -6   78.39    4.80
   5   6   6   71.49    5.70
   6  -6   6   63.59    4.30
   6   6  -6   47.90    7.30
   6   6  -6   56.69    4.80
   6  -6   6   59.59    5.20
   6   6  -6   50.29    3.90
   6  -6  -6   49.00    4.80
   6  -6  -6   51.19    3.90
   6   6   6   52.39    5.40
   6  -6  -6   45.20    4.70
   6   6   6   53.49    5.30
   6   6   6   59.09    4.90
   7  -6   6   20.20    3.30
   7   6  -6   19.70    2.80
   7   6   6   26.40    3.70
   7   6   6   22.20    3.70
   7  -6  -6   19.90    2.50
   7   6   6   21.00    3.60
   7  -6  -6   16.90    3.20
   8  -6   6   41.60    4.30
   8   6  -6   35.80    2.90
   8   6   6   45.70    4.90
   8   6   6   41.30    4.10
   8   6   6   44.70    4.90
   8  -6  -6   39.80    3.30
   9  -6   6    1.50    2.10
   9   6   6    3.30    1.90
   0   7   6   68.69    4.80
   0   7  -6   68.19    4.00
   0  -7   6   61.49    5.80
   0  -7   6   62.39    5.00
   0  -7  -6   63.29    5.60
   0  -7   6   68.29    4.70
   0   7   6   62.39    3.90
  -1   7   6  373.26   16.70
  -1  -7  -6  384.66   17.70
   1  -7   6  342.27   17.10
   1   7  -6  344.37   15.60
  -1  -7  -6  358.96   16.30
  -1   7  -6  346.87   16.30
   1  -7  -6  383.26   17.80
   1   7   6  355.16   15.60
  -1  -7   6  359.06   16.70
   2  -7   6   23.50    2.40
   2   7  -6   15.70    2.10
  -2  -7  -6   22.30    3.00
  -2   7   6   18.80    2.80
   2  -7   6   17.50    3.10
   2  -7  -6   19.80    3.60
  -2   7  -6   16.50    2.60
   2   7   6   21.90    2.20
   3  -7   6   20.40    2.30
   3   7  -6   15.40    2.00
   3  -7   6   17.40    2.20
   3  -7   6   24.00    3.70
  -3  -7  -6   18.50    3.00
  -3   7   6   15.90    2.70
   3   7   6   19.80    2.10
  -3   7  -6   14.50    2.60
   3  -7  -6   17.20    2.40
  -3  -7   6   10.50    2.30
   3  -7  -6   17.40    3.40
   4   7  -6    9.40    1.70
   4  -7   6   15.20    2.90
   4  -7   6   15.60    3.20
   4  -7   6    9.90    1.80
   4  -7   6   12.10    1.80
   4  -7  -6    9.80    2.90
   4  -7  -6    9.80    2.00
   4   7   6   10.00    2.20
   4  -7  -6    8.00    1.50
   4   7   6   11.70    1.80
   4  -7  -6    9.70    2.70
   5  -7   6   24.90    2.90
  -5  -7  -6   21.40    1.80
   5   7  -6   14.40    4.50
   5  -7   6   24.60    2.50
   5  -7   6   24.80    4.00
   5  -7   6   23.10    3.70
   5   7  -6   19.80    3.20
   5   7   6   23.60    2.50
  -5   7  -6   18.20    1.90
   5  -7  -6   20.00    2.60
   5   7   6   26.70    4.00
   5  -7  -6   23.70    2.90
   5  -7  -6   19.60    3.30
   5   7   6   21.90    3.40
   5   7   6   22.20    3.40
   6  -7   6    6.70    1.90
   6  -7   6    7.90    2.70
   6   7  -6    6.70    2.50
   6   7  -6    8.40    2.00
  -6  -7  -6    9.30    1.20
   6   7   6    6.30    2.80
   6  -7  -6    9.30    2.70
  -6   7  -6    8.60    1.40
   6   7   6    8.70    2.80
   6  -7  -6    6.80    2.40
   6   7   6    8.10    2.50
   6  -7  -6    9.90    2.20
  -7  -7  -6   12.40    1.30
   7   7  -6   11.40    2.00
   7  -7   6   10.60    2.70
   7  -7  -6    8.00    1.90
   7  -7  -6    9.30    2.30
   7  -7  -6   15.50    3.10
   7   7   6   12.30    3.00
   7   7   6   15.30    2.90
   8   7  -6   13.60    1.80
  -8  -7  -6    9.20    1.00
   8  -7   6    8.60    2.30
   8  -7  -6   12.00    1.70
   8   7   6   12.70    2.70
   0  -8  -6  196.18   10.80
   0   8   6  143.29    9.30
   0   8  -6  163.78    8.20
   1  -8   6   91.39    5.00
   1   8  -6   97.19    5.50
  -1   8   6   79.39    6.00
   1  -8   6  105.99    7.20
   1  -8   6   97.59    5.30
   1  -8  -6   92.19    7.30
  -1  -8   6   83.99    6.10
   1   8   6   99.89    5.40
  -1   8  -6   86.19    5.90
   2  -8   6    0.50    2.10
   2  -8   6    0.30    1.40
   2  -8   6    2.10    1.40
   2   8  -6   -0.50    1.30
   2  -8  -6    0.40    2.10
   2  -8  -6    1.40    1.70
   2   8   6    1.20    1.50
  -3  -8  -6  154.98    6.70
   3  -8   6  157.68    7.60
   3  -8   6  153.68    8.40
   3  -8   6  152.18    9.50
   3   8  -6  146.59    7.60
  -3   8   6  146.59    6.70
   3  -8   6  143.89    7.50
  -3  -8   6  142.69    6.60
   3  -8  -6  151.98    7.70
  -3   8  -6  147.79    6.80
   3  -8  -6  158.28    9.70
   3   8   6  158.58    7.80
   4   8  -6   11.40    2.00
   4  -8   6    6.00    2.70
   4  -8   6   10.70    2.90
   4  -8   6   10.50    2.10
   4  -8   6   11.10    1.90
  -4   8   6   10.00    1.30
   4   8  -6    8.20    2.30
   4   8  -6   13.80    1.10
  -4  -8  -6    8.70    1.20
   4   8   6    9.20    2.50
   4   8   6   10.00    2.00
   4  -8  -6    9.20    2.80
   4  -8  -6   10.50    1.70
   4  -8  -6   11.10    2.20
  -4  -8   6   12.50    1.50
   4  -8  -6   11.60    2.90
  -4   8  -6   10.10    1.40
  -5  -8  -6  178.18    7.70
   5   8  -6  175.88    9.50
   5  -8   6  183.98    8.80
  -5   8   6  168.78    7.70
   5  -8   6  174.38    7.90
   5  -8   6  180.48    8.30
   5  -8   6  175.88    9.90
   5   8  -6  172.88    9.40
   5  -8  -6  184.68    8.60
   5   8   6  171.68    9.40
   5  -8  -6  182.58    9.90
   5  -8  -6  162.38    8.90
  -5  -8   6  175.08    7.60
   5   8   6  176.98    8.40
   5  -8  -6  187.58    8.80
   5   8   6  170.08    9.50
  -5   8  -6  172.28    7.80
   6   8  -6  118.09    6.30
  -6  -8  -6  117.49    5.40
   6  -8   6  118.39    7.40
   6  -8   6  118.69    6.40
  -6   8   6  116.69    5.40
   6   8  -6  117.39    7.30
   6  -8  -6  130.99    7.20
   6   8   6  104.09    7.10
   6  -8  -6  124.89    6.30
   6  -8  -6  118.99    7.20
   6  -8  -6  118.29    6.30
   6   8   6  121.29    7.50
  -6  -8   6  118.19    5.30
   7  -8   6   20.40    3.30
  -7  -8  -6   23.30    1.70
   7   8  -6   20.60    2.60
   7  -8  -6   25.50    2.40
   7  -8  -6   24.10    3.10
   7   8   6   23.60    3.30
   7   8   6   28.00    4.10
   8   8  -6    1.90    1.10
   8  -8   6    1.50    1.70
  -8  -8  -6    1.60    0.80
   8   8   6    4.40    1.90
   0  -9  -6   30.80    4.80
   0   9  -6   30.60    3.40
   1  -9   6   33.90    4.90
  -1   9   6   32.80    2.20
   1  -9   6   31.40    3.20
   1  -9   6   30.30    3.00
   1   9  -6   34.30    3.50
  -1  -9   6   29.50    2.00
   1   9   6   40.00    3.80
   1   9   6   33.20    3.40
   1  -9  -6   39.10    5.20
  -2  -9  -6  128.09    6.00
   2   9  -6  143.59    7.40
   2  -9   6  140.09    7.10
   2   9  -6  142.59    7.70
  -2   9   6  139.89    6.20
   2  -9   6  131.69    6.90
   2   9  -6  132.69    6.70
   2  -9   6  127.39    9.00
   2   9   6  134.09    6.60
  -2   9  -6  130.69    6.20
   2  -9  -6  136.29    7.20
   2   9   6  131.59    7.40
   2   9   6  132.99    7.30
  -2  -9   6  135.39    6.00
   2  -9  -6  140.99    9.50
   3  -9   6   12.80    2.10
   3   9  -6   10.80    1.80
   3  -9   6   13.90    3.10
   3  -9   6   13.30    2.20
   3   9  -6   11.90    2.30
   3  -9   6    8.10    3.10
  -3   9   6   10.60    1.40
   3   9  -6   11.30    2.30
  -3  -9  -6   10.00    1.30
   3   9   6   11.40    1.70
   3   9   6   14.60    2.80
  -3   9  -6   13.50    1.60
   3  -9  -6   10.20    4.40
   3   9   6    9.60    2.10
  -3  -9   6   12.80    1.60
   3  -9  -6   12.10    2.20
   4  -9   6    5.60    1.70
   4   9  -6    4.20    0.70
   4   9  -6    5.50    1.70
   4  -9   6    3.10    2.40
  -4   9   6    3.70    1.00
   4  -9   6    1.30    1.60
   4   9  -6    2.20    1.90
  -4  -9  -6    3.60    1.00
   4   9   6    4.80    2.30
   4   9   6    4.80    1.70
   4  -9  -6    2.80    1.40
   4  -9  -6    4.00    2.60
   4  -9  -6    3.50    1.80
  -4   9  -6    5.00    1.20
   4   9   6    2.60    1.90
   5  -9   6   10.60    2.00
   5   9  -6    5.20    2.30
  -5  -9  -6    5.70    1.00
   5  -9   6    7.70    1.90
   5  -9   6    6.60    1.40
  -5   9   6    5.90    1.10
   5  -9   6    7.70    1.60
   5  -9   6    8.90    2.50
   5   9   6    5.60    1.60
   5   9   6   10.60    2.50
   5  -9  -6   10.30    2.10
  -5   9  -6    7.00    1.40
   5   9   6    1.80    2.10
   5  -9  -6    8.60    2.50
   5  -9  -6    9.10    2.00
   6  -9   6    2.00    2.00
  -6  -9  -6    1.80    0.80
   6  -9   6    3.60    1.60
   6   9  -6    2.10    1.50
  -6   9   6    2.00    0.80
   6   9  -6    0.70    1.80
   6   9   6    2.70    1.50
   6  -9  -6    1.10    1.40
   6   9   6    3.10    2.00
   6   9   6    1.20    2.20
  -6  -9   6    1.80    0.70
   6  -9  -6    1.50    1.60
   6  -9  -6    2.30    1.90
  -7   9   6    2.20    0.70
  -7  -9  -6    2.50    0.60
   7   9  -6    1.00    1.20
   7  -9   6    1.70    1.60
   7   9   6    1.40    1.50
  -7  -9   6    0.80    0.50
   7   9   6    2.00    2.00
   7  -9  -6    2.20    1.20
   7  -9  -6    1.50    1.50
   0  10   6   71.19    4.20
   0  10  -6   68.69    4.90
   0  10  -6   74.89    4.40
   1 -10   6   74.39    4.60
  -1  10   6   78.39    4.30
   1  10  -6   75.69    4.50
   1  10  -6   74.59    5.10
  -1  10   6   73.89    3.80
  -1  10  -6   74.69    4.30
   1  10   6   76.49    5.20
   1  10   6   73.39    4.30
   1 -10  -6   85.29    5.10
  -1 -10   6   71.49    3.70
   2 -10   6   39.00    3.40
  -2 -10  -6   40.20    2.30
   2 -10   6   38.80    3.60
  -2  10   6   37.60    2.50
   2 -10   6   35.60    4.60
   2  10  -6   31.40    3.60
   2  10  -6   34.70    3.00
   2  10   6   41.10    3.00
  -2  10  -6   36.10    2.60
   2  10   6   48.50    3.80
  -2 -10   6   33.90    2.30
   2 -10  -6   39.80    3.60
   2  10   6   45.80    3.80
   3  10  -6   17.60    1.60
   3 -10   6   19.00    2.40
  -3 -10  -6   18.70    1.70
  -3  10   6   16.30    1.90
   3  10  -6   16.70    2.80
   3  10  -6   21.00    2.50
   3 -10   6   19.00    3.20
   3 -10   6   17.10    2.40
   3  10  -6   22.40    2.80
  -3  10  -6   17.80    2.00
   3  10   6   23.70    2.90
   3 -10  -6   21.80    2.60
   3  10   6   18.00    3.00
   3  10   6   18.60    2.30
  -3 -10   6   20.40    1.70
   3 -10  -6   19.00    2.50
   4  10  -6    9.70    2.30
   4  10  -6   12.60    2.10
   4  10  -6   11.90    1.70
  -4 -10  -6   11.90    1.50
   4 -10   6   11.90    2.10
   4 -10   6   10.00    2.00
  -4  10   6   11.40    1.40
   4 -10   6    8.70    2.50
   4  10  -6   14.00    1.20
   4 -10  -6   13.90    2.30
   4 -10  -6   14.10    1.90
   4  10   6   12.00    1.70
  -4 -10   6   12.90    1.40
   4 -10  -6   14.90    2.90
   4  10   6   12.50    2.10
  -4  10  -6   14.50    1.70
   4  10   6   10.20    2.20
  -5 -10  -6    4.30    0.90
   5  10  -6    1.30    1.80
   5 -10   6    5.70    1.40
   5 -10   6    3.30    2.00
   5 -10   6    4.00    1.60
   5 -10   6    3.90    1.60
  -5  10   6    3.30    1.00
   5 -10   6    2.80    1.00
   5  10  -6    3.60    1.80
   5  10   6    0.60    1.80
   5  10   6    3.60    2.00
   5 -10  -6    2.70    1.90
   5 -10  -6    4.20    1.50
   5 -10  -6    2.20    1.60
  -5 -10   6    3.70    0.80
  -6  10   6   48.30    2.50
   6  10  -6   41.20    3.60
   6 -10   6   46.30    3.80
  -6 -10  -6   50.89    2.50
   6  10  -6   47.30    3.10
   6  10   6   46.60    2.90
   6 -10  -6   50.89    3.10
   6 -10  -6   46.10    3.70
   6  10   6   46.30    3.80
   6  10   6   47.50    4.00
  -6 -10   6   46.00    2.40
   0 -11  -6   35.00    3.40
   0  11  -6   36.80    3.70
   0  11  -6   36.40    3.00
   0  11   6   36.00    2.80
   0 -11   6   33.30    2.40
   1  11  -6   18.00    2.90
  -1  11   6   18.30    2.20
   1 -11   6   14.70    2.30
   1 -11   6   19.70    2.60
   1  11  -6   19.00    2.20
   1 -11  -6   19.80    2.50
  -1  11  -6   19.70    2.20
   1  11   6   19.70    2.90
   1  11   6   19.20    2.30
   2 -11   6   26.80    3.70
   2  11  -6   24.60    3.00
   2 -11   6   24.30    2.90
  -2  11   6   28.00    2.10
   2  11  -6   26.20    1.90
   2 -11   6   31.60    3.30
   2  11  -6   27.70    2.70
   2 -11  -6   33.00    3.20
  -2 -11   6   26.70    1.90
   2  11   6   23.60    2.90
   2 -11  -6   28.70    3.10
   2  11   6   26.70    2.60
   3  11  -6    9.30    1.70
   3 -11   6   12.40    2.60
   3  11  -6   10.20    1.00
   3  11  -6   10.00    2.50
   3 -11   6    8.20    1.90
  -3  11   6   13.90    1.50
  -3 -11  -6   11.80    1.30
   3 -11   6    9.60    1.90
   3 -11  -6   15.40    2.10
   3  11   6   13.90    2.40
   3 -11  -6   10.50    1.90
   3 -11  -6   12.40    2.80
   3  11   6   10.70    1.60
   3  11   6   15.30    2.70
  -3 -11   6   12.50    1.40
   4 -11   6   15.90    2.10
   4 -11   6   13.70    2.00
   4 -11   6   16.30    2.70
  -4  11   6   16.50    1.60
  -4 -11  -6   14.90    1.40
  -4 -11   6   17.10    1.50
   4 -11  -6   17.00    2.70
   4  11   6   13.60    1.70
   4  11   6   16.60    2.50
   4 -11  -6   12.90    1.90
   4 -11  -6   17.60    2.00
  -5  11   6   40.10    2.30
   5  11  -6   45.50    2.90
   5 -11   6   37.40    2.90
   5 -11   6   38.30    3.40
  -5 -11  -6   39.10    2.10
   5 -11   6   37.10    2.30
  -5 -11   6   38.70    2.30
  -5 -11   6   42.00    2.10
   5  11   6   34.20    3.20
   5 -11  -6   39.90    2.70
   5 -11  -6   42.70    3.80
   5 -11  -6   40.70    3.40
   6  11  -6   36.10    2.30
   0 -12  -6    7.20    1.80
   0  12   6    7.20    1.40
   0 -12  -6    8.10    2.00
   1  12  -6   25.10    2.60
   1 -12   6   24.60    2.80
  -1  12   6   24.40    2.20
  -1 -12  -6   23.40    2.80
   1  12  -6   24.00    1.80
   1 -12  -6   21.60    2.80
   1  12   6   23.30    2.40
   1 -12  -6   25.70    2.70
  -1 -12   6   22.40    2.00
   2 -12   6   28.10    2.70
   2 -12   6   33.60    2.90
   2 -12   6   29.90    3.30
   2  12  -6   31.20    1.90
   2  12   6   35.30    2.70
   2 -12  -6   33.80    3.80
   2 -12  -6   34.20    2.90
  -2 -12   6   33.20    2.20
   2 -12  -6   32.70    3.00
   3 -12   6   17.70    2.10
   3 -12   6   15.30    2.30
   3  12  -6   19.20    1.30
   3 -12   6   16.00    2.10
  -3  12   6   16.50    1.50
  -3 -12   6   17.40    1.70
  -3 -12   6   16.20    1.30
   3 -12  -6   17.30    2.70
   3 -12  -6   18.50    2.20
   3  12   6   19.10    1.80
   4 -12   6    3.60    0.90
  -4  12   6    4.50    0.80
   4 -12   6    1.80    1.40
   4  12  -6    4.80    1.30
  -4 -12   6    3.70    0.80
  -4 -12   6    3.10    0.60
   4 -12  -6    3.50    1.60
   4  12   6    3.80    0.90
   4 -12  -6    3.60    1.20
   0  13   6    0.70    0.90
   1  13  -6   11.00    1.00
   1 -13  -6   10.20    2.10
   1  13   6   12.70    1.50
  -1 -13   6   10.10    1.20
   2  13  -6   64.19    2.70
  -2 -13   6   56.89    2.90
   2 -13  -6   56.19    3.80
   2  13   6   57.29    2.70
   2  13   6   58.39    3.10
   3 -13   6    9.50    1.10
   0   0  -7   28.90    1.60
   0   0   7   31.20    2.30
   0   0   7   21.10    1.80
  -1   0  -7 6359.46  251.37
  -1   0   7 5936.11  250.07
   1   0   7 6345.27  251.87
   1   0   7 6173.78  251.07
  -1   0   7 6469.75  250.97
  -2   0  -7   87.49    4.30
   2   0   7   81.79    4.40
  -2   0   7   90.49    4.60
   2   0   7   89.69    4.30
   2   0  -7   96.49    4.90
  -3   0  -7  667.03   26.60
   3   0  -7  643.14   27.90
   3   0   7  626.54   27.30
   3   0  -7  633.24   27.20
   3   0   7  633.14   26.80
   3   0  -7  681.03   27.70
  -3   0   7  647.84   26.70
   4   0   7  407.36   21.00
   4   0  -7  455.25   20.00
   4   0   7  405.56   19.00
   4   0   7  413.16   18.10
   4   0  -7  439.96   19.10
   5   0  -7   31.60    4.60
   5   0   7   24.60    4.60
   5   0   7   32.00    4.00
   6   0   7   11.00    3.50
   6   0  -7   17.20    4.60
   7   0   7    5.60    2.30
   7   0  -7    2.30    2.10
   7   0   7    3.50    2.60
   7   0  -7    2.90    4.10
   8   0   7  104.29    7.50
   8   0   7  104.89    7.10
   8   0   7   95.19    8.10
   8   0   7   92.19    6.40
   8   0  -7   98.99    7.40
   9   0   7   11.70    2.60
   9   0   7   17.40    3.60
   9   0   7   12.50    1.40
   9   0   7    8.20    3.40
   9   0   7   12.40    2.80
  10   0   7   -1.00    1.60
   0  -1  -7 3050.79  122.79
   0   1  -7 3243.08  122.89
   0   1  -7 2965.60  123.09
   0   1   7 3051.79  124.29
   0  -1   7 3148.49  123.59
   0  -1   7 2930.31  123.19
   1  -1   7  626.14   25.30
  -1  -1  -7  661.73   25.10
   1   1  -7  613.94   25.20
  -1   1   7  584.14   24.90
   1  -1   7  603.94   25.10
  -1  -1   7  587.04   24.90
  -1   1  -7  643.34   25.10
   1   1   7  605.44   25.10
  -1  -1   7  616.24   25.40
   2  -1   7  127.49    6.30
   2   1  -7  129.89    6.70
   2   1  -7  134.79    6.00
  -2  -1  -7  148.69    6.20
   2  -1   7  133.29    6.10
  -2   1  -7  125.59    6.10
  -2  -1   7  152.28    6.60
   3  -1   7 1212.48   49.20
  -3   1   7 1161.88   49.10
   3  -1   7 1194.48   49.80
   3   1  -7 1211.78   50.39
   3   1  -7 1273.27   50.19
   3   1  -7 1219.28   48.70
  -3  -1  -7 1258.37   49.00
   3  -1  -7 1176.08   49.60
   3   1   7 1248.28   49.80
  -3   1  -7 1220.68   49.00
  -3  -1   7 1169.48   49.10
   3  -1  -7 1200.58   50.39
   4   1  -7   98.19    6.20
   4   1  -7   80.69    6.30
   4  -1   7   78.69    4.80
   4   1  -7   95.09    4.10
   4  -1   7   78.69    5.80
   4  -1   7   98.89    7.40
   4  -1  -7   83.89    6.40
   4   1   7   83.59    5.80
   4  -1  -7  101.19    4.00
   4   1   7  103.09    7.70
   4  -1  -7   83.49    5.60
   5   1  -7   45.50    5.10
   5  -1   7   40.00    5.40
   5  -1   7   41.40    4.60
   5  -1   7   41.80    3.20
   5   1   7   34.40    6.90
   5  -1  -7   44.30    5.20
   5  -1  -7   41.20    4.10
   6   1  -7   86.19    5.40
   6  -1   7   80.59    7.00
   6   1  -7   75.39    7.60
   6  -1  -7   72.19    5.00
   6  -1  -7   74.69    7.50
   6  -1  -7   69.19    6.50
   6   1   7   82.59    5.30
   7   1  -7  230.28   11.40
   7  -1   7  216.68   13.60
   7  -1   7  233.18   11.60
   7   1  -7  222.38   14.80
   7  -1   7  231.98   11.80
   7   1  -7  208.28   10.20
   7   1   7  230.88   11.90
   7   1   7  245.98   12.60
   7  -1  -7  210.38   14.50
   7  -1  -7  228.28   11.50
   7  -1  -7  213.28   10.90
   7   1   7  231.48   11.60
   8  -1   7  126.89    8.90
   8  -1   7  148.09    9.60
   8   1  -7  177.28    9.40
   8  -1   7  155.38    9.20
   8   1   7  158.78    8.90
   8   1   7  140.69    9.80
   8   1   7  138.19    8.40
   8   1   7  150.58    9.30
   8  -1  -7  156.28    8.90
   9  -1   7   40.20    4.60
   9  -1   7   31.80    4.00
   9   1  -7   41.80    2.10
   9  -1   7   42.80    5.30
   9   1  -7   44.90    2.10
   9  -1   7   32.70    5.50
   9   1   7   42.70    5.30
   9  -1  -7   43.60    2.00
   9   1   7   39.70    2.80
   9   1   7   45.80    4.60
   9   1   7   47.30    6.10
   9   1   7   38.00    4.30
   9  -1  -7   48.60    2.10
  10  -1   7    4.90    2.40
  10  -1   7   13.00    3.00
  10   1   7    9.60    2.20
   0   2  -7 1686.63   65.29
   0  -2  -7 1612.24   65.19
   0   2  -7 1537.65   65.69
   0  -2   7 1683.23   65.69
   0  -2   7 1624.44   65.49
  -1   2   7 1191.18   49.80
  -1  -2  -7 1256.67   49.99
   1  -2   7 1266.57   50.19
   1  -2   7 1219.98   49.90
   1   2  -7 1263.17   50.19
   1  -2   7 1184.88   50.29
  -1   2  -7 1273.47   49.90
  -1  -2   7 1234.48   49.90
  -1  -2   7 1301.07   50.39
   1   2   7 1204.38   49.99
   2  -2   7  490.65   20.90
   2  -2   7  514.75   21.30
   2   2  -7  539.25   21.00
  -2  -2  -7  514.65   21.00
   2   2  -7  453.25   21.50
  -2  -2   7  508.45   21.20
  -2   2  -7  491.45   20.80
   2  -2  -7  520.45   22.00
   3  -2   7  469.85   21.20
   3   2  -7  452.05   20.40
   3  -2   7  434.46   19.30
   3   2  -7  476.25   20.30
  -3  -2  -7  441.06   19.10
   3   2  -7  485.75   19.00
   3  -2  -7  426.06   20.30
   3  -2  -7  406.16   19.50
  -3   2  -7  450.45   19.00
   3  -2  -7  488.85   19.00
  -3  -2   7  469.15   19.30
   4  -2   7  464.35   21.50
   4  -2   7  456.35   20.40
   4  -2   7  470.85   23.10
   4   2  -7  472.65   22.10
   4   2  -7  476.45   19.80
   4   2  -7  485.75   21.90
   4   2   7  507.55   23.90
   4  -2  -7  495.35   19.80
   4  -2  -7  482.85   22.10
   4  -2  -7  466.35   21.30
   5  -2   7  106.89    7.50
   5  -2   7  106.69    8.60
   5   2  -7  107.19    7.40
   5  -2   7   99.99    5.80
   5   2  -7   97.59    7.80
   5  -2  -7  104.69    7.90
   5  -2  -7   99.89    7.00
   5  -2  -7  114.39    4.60
   6  -2   7  298.37   15.40
   6   2  -7  283.67   15.90
   6   2  -7  280.37   13.00
   6   2   7  270.47   12.80
   6  -2  -7  262.17   14.60
   6  -2  -7  279.27   15.90
   6  -2  -7  247.18   12.60
   6   2   7  284.27   15.60
   7  -2   7  112.79    6.80
   7  -2   7  108.69    8.90
   7   2  -7   90.89    6.60
   7   2  -7   92.59    5.50
   7   2  -7   95.09    9.40
   7  -2  -7   89.59    6.40
   7   2   7  112.69    6.70
   7  -2  -7   87.09    6.40
   7   2   7  112.59    8.00
   7   2   7  112.39    6.70
   7   2   7  108.29    7.30
   7  -2  -7   94.29    9.40
   8  -2   7   62.39    5.80
   8   2  -7   64.39    2.80
   8  -2   7   64.29    5.60
   8  -2  -7   60.69    2.70
   8  -2  -7   60.49    2.70
   8   2   7   54.59    5.30
   8  -2  -7   54.19    5.50
   8   2   7   55.09    6.90
   8   2   7   57.49    6.10
   8   2   7   53.99    5.00
   9  -2   7   30.40    5.40
   9  -2   7   42.70    5.00
   9   2  -7   38.30    2.00
   9  -2   7   37.90    4.40
   9  -2   7   32.30    3.90
   9   2   7   33.80    3.90
   9   2   7   41.90    5.20
   9   2   7   29.80    4.10
   9   2   7   49.20    6.50
   9  -2  -7   35.50    2.00
  10  -2   7    4.20    2.50
   0  -3   7  441.06   18.80
   0  -3  -7  435.16   18.40
   0   3   7  454.55   18.70
   0  -3   7  438.76   19.00
   0   3  -7  457.25   18.50
   1  -3   7  594.74   25.00
   1   3  -7  593.64   25.10
   1  -3   7  597.04   24.70
  -1  -3  -7  611.54   24.80
  -1   3   7  605.34   24.70
   1  -3   7  566.04   25.00
   1  -3  -7  586.84   25.00
  -1  -3   7  622.14   25.20
  -1  -3   7  621.24   24.80
   1   3   7  580.64   24.70
   2  -3   7    6.50    1.30
   2  -3   7   10.90    1.70
  -2  -3  -7   10.40    1.50
  -2   3   7   12.70    1.40
   2   3  -7   10.70    1.70
  -2  -3   7   13.90    1.90
   2  -3  -7    7.20    1.30
  -2  -3   7    9.20    1.40
  -2   3  -7   10.00    1.40
   3   3  -7  100.89    5.40
   3  -3   7   98.69    5.70
   3  -3   7  105.29    6.90
  -3  -3  -7  101.49    5.50
   3   3   7  106.39    7.40
   3  -3  -7  113.69    5.50
  -3  -3   7  107.19    5.70
   3  -3  -7  114.39    5.60
  -3   3  -7   96.59    5.30
   4   3  -7  710.53   31.40
   4   3  -7  740.83   31.70
   4  -3   7  759.32   30.10
   4   3  -7  669.33   29.50
   4  -3  -7  701.23   29.50
   4   3   7  683.03   28.90
   4  -3  -7  705.63   30.70
   4   3   7  713.33   33.20
   4  -3  -7  728.93   31.60
   5   3  -7  130.89    8.70
   5   3  -7  133.89    9.30
   5  -3   7  129.79    7.20
   5  -3   7  133.99    8.70
   5   3   7  126.49    6.00
   5  -3  -7  139.39    6.40
   5  -3  -7  135.39    9.40
   5  -3  -7  131.79    8.40
   6   3  -7   44.20    6.40
   6   3  -7   37.00    4.10
   6  -3   7   36.50    5.60
   6  -3   7   35.30    4.80
   6  -3  -7   26.90    4.40
   6  -3  -7   26.00    2.80
   7   3  -7  234.58    9.50
   7   3  -7  229.28   10.70
   7  -3   7  239.28   14.30
   7  -3   7  217.68   11.80
   7  -3   7  243.08   12.10
   7   3  -7  211.18   15.00
   7   3   7  246.68   12.90
   7   3   7  242.38   11.80
   7  -3  -7  244.08   10.70
   7  -3  -7  238.28    9.50
   7   3   7  234.98   12.10
   7   3   7  225.78   14.70
   7  -3  -7  222.48   11.00
   7  -3  -7  209.48   13.40
   7   3   7  213.68   11.60
   7  -3  -7  261.17   13.60
   8   3  -7   44.50    2.40
   8   3  -7   36.30    3.20
   8  -3   7   42.80    5.10
   8  -3   7   45.20    4.80
   8  -3  -7   35.20    5.20
   8   3   7   41.30    5.50
   8  -3  -7   40.60    2.30
   8   3   7   42.50    6.70
   8   3   7   31.90    4.70
   9  -3   7    9.90    2.90
   9   3  -7    8.60    1.10
   9  -3   7    3.60    3.00
   9  -3   7    5.20    2.40
   9  -3  -7    7.00    1.10
   9   3   7    8.00    2.60
   9   3   7   11.30    3.30
  10  -3   7   17.30    3.90
   0   4  -7   17.60    1.80
   0   4   7   18.40    2.10
   0  -4   7   11.80    1.70
   0  -4   7   16.70    2.30
   0  -4   7   17.40    2.10
   0  -4  -7   19.40    1.80
   1  -4   7  183.78    8.40
   1  -4   7  171.08    8.80
  -1   4   7  189.88    8.60
  -1  -4  -7  192.18    8.60
   1  -4   7  178.08    8.90
  -1  -4   7  174.28    8.90
  -1  -4   7  181.88    8.70
  -1   4  -7  187.88    8.50
   1   4   7  188.38    8.60
  -2  -4  -7  160.98    8.10
   2  -4   7  180.88    8.50
  -2   4   7  161.58    7.80
   2  -4   7  165.98    8.20
  -2  -4   7  171.88    8.10
   2  -4  -7  157.78    8.40
  -2  -4   7  171.78    8.50
   3  -4   7   66.69    4.50
  -3  -4  -7   66.59    4.20
  -3   4  -7   63.69    4.10
   3   4   7   62.39    3.40
  -3  -4   7   65.59    4.40
   3  -4  -7   71.39    4.50
   3   4   7   70.09    5.80
  -4  -4  -7  255.67   12.00
   4   4  -7  243.08   13.50
   4   4  -7  282.37   13.80
   4  -4   7  275.77   12.40
   4   4   7  258.07   14.90
   4  -4  -7  242.48   12.30
   4   4   7  248.48   11.00
   4  -4  -7  236.38   11.80
  -4   4  -7  259.57   11.90
   5   4  -7    2.20    2.90
   5   4  -7    3.00    2.30
   5  -4   7    5.10    3.10
   5  -4   7    3.00    1.70
   5  -4   7    2.80    1.40
   5  -4  -7    3.90    2.30
   5   4   7    4.70    1.10
   6   4  -7  141.79    6.10
   6  -4   7  152.48   10.60
   6  -4   7  140.09    8.20
   6   4  -7  147.89   11.00
   6   4  -7  144.49   11.10
   6  -4  -7  139.39    9.70
   6  -4  -7  149.39    6.10
   6   4   7  147.89    8.50
   6   4   7  125.09    9.20
   6  -4  -7  147.39    7.10
   6   4   7  145.39    8.00
   7  -4   7   12.40    2.90
   7   4  -7   10.70    2.10
   7  -4   7    9.70    2.90
   7   4  -7   11.70    1.60
   7   4   7   10.30    2.90
   7  -4  -7   10.60    1.30
   7   4   7   11.60    3.30
   7   4   7   11.40    2.60
   7  -4  -7    6.90    2.50
   7  -4  -7    9.70    2.00
   7   4   7    5.80    3.90
   8   4  -7   26.20    2.80
   8   4  -7   27.20    2.10
   8  -4   7   31.00    4.00
   8  -4   7   22.60    3.60
   8   4   7   34.30    5.40
   8   4   7   28.90    3.60
   8  -4  -7   28.50    2.20
   8   4   7   29.80    4.60
   8  -4  -7   26.90    4.40
   9  -4   7   24.20    3.40
   9   4  -7   19.80    1.70
   9  -4   7   20.30    3.20
   9   4   7   23.50    3.80
   9  -4  -7   22.10    1.90
   9   4   7   30.00    4.40
   0  -5   7  129.89    7.80
   0  -5  -7  161.38    7.30
   0  -5   7  143.29    8.00
   0  -5  -7  160.18    8.40
   0   5   7  167.48    7.80
   0  -5   7  148.59    7.60
   0   5  -7  147.89    7.30
   1  -5   7  114.19    6.50
  -1   5   7  109.49    6.00
  -1  -5  -7  108.09    6.00
   1  -5   7  109.09    6.40
  -1  -5  -7  107.39    6.60
   1  -5   7  109.29    5.80
   1   5   7  103.59    5.90
  -1   5  -7  121.99    6.10
  -1  -5   7  118.89    6.60
  -1  -5   7  122.19    6.30
   1  -5  -7  119.89    6.80
   2  -5   7  147.09    7.90
  -2   5   7  157.68    7.70
   2  -5   7  153.58    8.20
   2   5  -7  149.39    7.00
  -2  -5  -7  146.59    7.70
  -2   5  -7  153.78    7.60
   2  -5  -7  167.18    8.50
  -2  -5   7  157.68    8.30
  -2  -5   7  157.78    8.00
   2   5   7  145.09    7.00
   3   5  -7  245.08   10.60
   3  -5   7  261.87   12.10
  -3   5   7  222.18   11.90
  -3  -5  -7  245.88   11.70
  -3  -5   7  241.08   12.00
   3   5   7  245.18   10.70
  -3  -5   7  237.28   11.60
   3  -5  -7  258.27   12.10
  -4  -5  -7    8.10    2.00
   4  -5   7   13.80    2.60
   4   5  -7   11.70    2.90
   4   5  -7   11.10    1.40
   4   5   7    8.50    1.40
   4  -5  -7    7.00    1.90
   5   5  -7   98.39    7.70
   5  -5   7   87.19    4.90
   5  -5   7   88.09    6.00
   5  -5   7   84.69    4.50
   5   5  -7   87.99    8.00
   5   5   7   89.89    4.60
   5  -5  -7   85.79    5.20
   5  -5  -7   81.39    7.00
   6   5  -7  150.98   11.40
   6   5  -7  140.69    6.70
   6  -5   7  161.58   11.30
   6  -5   7  146.09    8.70
   6   5  -7  152.28    7.60
   6  -5  -7  158.38    6.70
   6  -5  -7  146.49   11.40
   6   5   7  168.38    8.80
   6  -5  -7  160.58    7.60
   6   5   7  161.28    8.90
   6   5   7  153.28    9.00
   6  -5  -7  155.48    8.20
   7   5  -7   28.30    3.10
   7  -5   7   30.50    4.30
   7   5  -7   27.50    2.20
   7  -5   7   28.50    3.80
   7  -5  -7   28.40    2.20
   7   5   7   30.70    4.50
   7  -5  -7   25.80    2.60
   7   5   7   27.30    4.00
   7   5   7   30.10    4.30
   7  -5  -7   31.90    4.10
   8   5  -7   35.70    3.00
   8  -5   7   39.70    4.50
   8  -5   7   27.20    4.00
   8   5  -7   31.80    2.40
   8   5   7   44.30    5.30
   8  -5  -7   31.40    2.40
   8   5   7   31.70    3.90
   8   5   7   38.30    4.90
   8  -5  -7   31.00    4.60
   9   5  -7   12.90    1.50
   9  -5   7   12.70    2.60
   9   5   7   20.90    3.30
   9  -5  -7   15.10    1.70
   9   5   7   18.60    3.40
   0   6   7  559.24   24.20
   0   6  -7  564.64   23.50
   0  -6   7  575.14   24.30
   0   6  -7  544.55   23.80
   0  -6  -7  539.15   23.60
   0  -6  -7  577.14   25.20
   0  -6   7  558.14   24.70
   0  -6   7  577.64   24.90
  -1  -6  -7  764.92   31.90
   1  -6   7  767.02   32.70
   1   6  -7  788.12   31.30
  -1  -6  -7  743.83   32.90
   1  -6   7  677.13   32.10
  -1   6   7  777.02   32.10
   1  -6   7  783.42   32.70
   1  -6  -7  799.52   33.10
   1   6   7  755.42   31.20
  -1   6  -7  766.62   31.90
   1   6   7  731.73   31.80
  -1  -6   7  790.62   32.30
  -1  -6   7  804.62   32.90
  -1   6  -7  665.43   32.30
   2   6  -7   89.79    4.80
  -2  -6  -7   91.49    5.60
   2  -6   7  105.69    6.30
  -2   6   7   83.79    5.50
   2  -6   7   92.29    5.90
  -2   6  -7   98.39    5.60
   2  -6  -7   84.89    6.30
   2   6   7   89.99    4.80
  -2  -6   7   86.19    5.90
  -2  -6   7   89.79    5.70
   3  -6   7   72.69    5.40
  -3  -6  -7   66.09    4.90
   3   6  -7   74.09    4.00
   3  -6   7   63.09    5.10
  -3   6   7   67.29    4.70
  -3   6  -7   67.29    4.70
   3   6   7   68.69    4.00
   3  -6  -7   77.59    5.60
  -3  -6   7   69.59    5.00
   4   6  -7  163.08    7.50
   4  -6   7  159.88    7.80
   4  -6   7  157.18    7.50
  -4  -6  -7  161.38    8.90
   4  -6   7  166.88    9.30
   4   6   7  169.48    7.70
  -4   6  -7  143.79    8.50
   4  -6  -7  160.68    9.00
   4  -6  -7  161.68    7.80
   5  -6   7   76.29    4.30
   5  -6   7   74.69    5.70
   5   6  -7   66.59    5.20
   5   6  -7   59.49    6.80
   5  -6   7   72.79    3.90
   5  -6   7   72.49    5.40
   5   6   7   53.39    5.10
   5  -6  -7   61.09    4.20
   5  -6  -7   55.89    7.70
   5  -6  -7   53.89    4.90
  -5   6  -7   66.99    3.50
   5   6   7   63.89    3.90
   5   6   7   60.39    5.40
   6  -6   7   33.50    4.40
   6   6  -7   36.70    8.20
   6  -6   7   36.60    3.40
   6   6  -7   34.70    3.40
   6   6   7   32.20    4.50
   6  -6  -7   36.10    4.40
   6   6   7   30.40    4.20
  -6   6  -7   28.20    2.30
   6  -6  -7   35.50    3.30
   6   6   7   29.20    4.70
   7   6  -7    7.60    1.90
   7  -6   7    8.80    2.60
   7  -6  -7    7.80    2.80
   7  -6  -7    8.50    2.00
   7   6   7    7.90    3.10
   7   6   7    8.20    3.00
   7   6   7    7.30    2.50
   8  -6   7    9.30    2.50
   8   6  -7   11.50    1.80
   8   6   7   14.60    3.10
   8   6   7    9.00    2.40
   8   6   7   11.40    3.00
   8  -6  -7    8.80    1.80
   9  -6   7    0.40    2.30
   9   6   7    8.40    2.10
   0   7   7  313.77   14.80
   0  -7   7  310.67   15.40
   0  -7   7  317.27   14.70
   0   7  -7  308.17   14.00
   0  -7  -7  337.87   16.10
  -1   7   7  142.69    8.10
   1   7  -7  139.79    7.20
  -1  -7  -7  138.59    7.80
   1  -7   7  170.28    9.00
  -1  -7  -7  156.38    9.20
  -1   7  -7  153.38    8.00
   1   7   7  144.99    7.20
  -1  -7   7  143.89    8.20
   1  -7  -7  155.08    9.20
  -2   7   7   77.39    5.30
   2   7  -7   70.59    4.30
   2  -7   7   71.49    4.30
  -2  -7  -7   82.69    5.40
   2  -7   7   73.39    5.90
  -2   7  -7   72.99    5.20
   2   7   7   71.89    4.30
  -2  -7   7   76.79    5.60
   2  -7  -7   78.09    6.20
   3  -7   7  314.17   13.90
   3  -7   7  298.27   13.90
  -3   7   7  302.27   15.10
   3   7  -7  310.97   14.00
  -3  -7  -7  356.66   18.40
   3  -7   7  338.27   16.00
  -3   7  -7  318.47   17.10
  -3  -7   7  296.67   15.40
   3  -7  -7  314.27   14.00
   3  -7  -7  339.17   16.10
   3   7   7  325.47   14.00
   4  -7   7  228.78   12.60
   4  -7   7  223.98   10.80
   4  -7   7  236.38   11.90
   4   7  -7  240.08   10.70
  -4  -7  -7  236.08   10.00
   4  -7   7  235.88   10.70
   4  -7  -7  240.98   12.60
   4  -7  -7  240.18   11.00
   4   7   7  247.38   10.90
  -4   7  -7  238.88   10.10
   4   7   7  237.78   11.60
   4  -7  -7  229.08   12.00
   4  -7  -7  228.88   10.50
   5  -7   7   22.20    2.40
   5  -7   7   20.60    2.60
   5   7  -7   16.20    2.90
  -5  -7  -7   23.10    1.80
   5  -7   7   19.80    2.20
   5  -7   7   21.50    3.60
   5   7  -7   27.90    7.30
   5  -7   7   22.70    3.50
   5   7  -7   20.20    3.50
   5  -7  -7   27.20    2.90
  -5   7  -7   21.90    1.90
   5   7   7   25.10    4.30
   5  -7  -7   32.60    3.00
   5  -7  -7   22.80    3.70
   5  -7  -7   29.20    3.40
   5   7   7   23.90    3.40
   5   7   7   22.50    3.40
   5   7   7   26.50    2.60
   6  -7   7  195.18   10.50
  -6  -7  -7  195.08    8.40
   6  -7   7  199.98    9.40
   6   7  -7  181.08    9.10
   6  -7  -7  196.78    9.10
   6   7   7  191.88   10.40
   6  -7  -7  178.58   10.00
   6  -7  -7  195.28    9.80
  -6   7  -7  190.18    8.50
   6   7   7  195.48   10.40
   6   7   7  202.78   10.40
  -7  -7  -7   26.00    1.80
   7   7  -7   21.00    2.70
   7  -7   7   24.90    3.80
   7   7   7   29.20    3.90
   7   7   7   26.30    4.60
   7  -7  -7   26.90    2.60
   7  -7  -7   33.80    4.70
   8  -7   7   42.90    4.00
  -8  -7  -7   41.20    2.20
   8   7  -7   44.10    3.00
   8   7   7   56.09    4.60
   8  -7  -7   42.00    3.00
   0  -8  -7    3.50    2.40
   0   8  -7    1.50    1.50
   0   8   7    2.10    2.10
   1  -8   7   27.00    2.80
   1  -8   7   27.00    2.50
   1  -8   7   25.70    4.00
   1   8  -7   30.50    2.80
   1   8   7   29.80    2.90
  -1  -8   7   19.90    3.80
   1  -8  -7   26.80    4.30
   2  -8   7   57.49    5.60
   2  -8   7   50.99    3.80
   2   8  -7   54.99    3.90
   2  -8   7   50.69    3.60
   2  -8  -7   56.89    3.80
   2  -8  -7   57.99    5.80
   2   8   7   55.39    4.00
   3  -8   7   11.60    2.00
  -3  -8  -7   11.80    1.30
   3  -8   7   13.30    2.10
   3   8  -7   12.20    2.20
   3  -8   7   12.70    3.30
   3   8  -7   10.70    3.40
  -3   8   7   13.40    1.40
   3  -8  -7   13.90    3.40
  -3  -8   7   13.40    1.50
   3   8   7   13.50    2.20
  -3   8  -7   11.10    1.40
   3  -8  -7   13.20    2.20
   3   8   7    9.20    3.20
   4  -8   7   93.79    7.30
  -4   8   7   97.89    4.80
  -4  -8  -7   97.49    4.70
   4  -8   7   92.19    6.60
   4  -8   7   96.69    5.50
   4   8  -7   97.09    5.60
   4   8  -7  103.69    4.40
   4  -8   7   99.69    5.70
   4   8  -7   94.79    6.30
   4  -8  -7  106.39    7.30
   4  -8  -7  111.89    5.50
   4  -8  -7  112.09    6.00
   4  -8  -7  107.89    7.00
  -4  -8   7  102.19    4.70
   4   8   7   95.99    6.30
   4   8   7  100.89    5.70
  -4   8  -7   92.89    4.80
  -5  -8  -7    1.90    0.90
   5  -8   7    5.80    1.80
   5  -8   7    4.90    1.50
   5  -8   7    4.80    1.30
   5  -8   7    3.20    2.30
  -5   8   7    2.20    0.90
   5   8  -7    3.00    2.10
   5  -8  -7    2.80    1.70
  -5   8  -7    4.00    1.20
   5  -8  -7    4.70    2.40
   5   8   7    4.10    2.30
   5   8   7    3.50    1.50
   5   8   7   -0.60    1.90
   5  -8  -7    9.00    2.20
   5  -8  -7   -0.50    2.10
   6   8  -7  101.29    6.70
  -6   8   7  101.99    5.00
   6  -8   7  104.59    7.00
  -6  -8  -7  109.89    5.10
   6   8  -7  110.19    5.90
   6  -8   7  109.19    6.00
   6  -8  -7  109.59    6.80
   6   8   7  110.49    6.90
  -6  -8   7  110.99    5.00
   6  -8  -7  118.19    5.90
   6   8   7  111.79    7.20
   6  -8  -7  117.79    7.00
  -7  -8  -7    2.10    0.70
   7   8  -7    2.00    1.40
   7  -8   7    1.00    1.90
   7  -8  -7    2.10    1.50
   7   8   7    3.50    1.90
   7   8   7    4.70    2.50
   8   8  -7    1.30    1.00
   8  -8   7    0.90    1.60
   8   8   7    1.70    1.80
   0  -9  -7    1.50    2.40
   0   9  -7    2.40    1.70
  -1   9   7  344.87   14.50
   1  -9   7  363.66   15.50
   1  -9   7  330.77   15.00
   1  -9   7  341.67   17.60
   1   9  -7  378.06   15.80
   1   9   7  341.27   15.50
  -1  -9   7  343.17   14.30
   1  -9  -7  359.86   18.20
   1   9   7  368.76   15.70
   1   9   7  296.37   15.40
   2   9  -7   48.10    4.10
   2   9  -7   46.20    3.30
  -2   9   7   41.80    2.70
   2  -9   7   38.00    5.00
   2  -9   7   43.30    3.60
  -2  -9  -7   43.80    2.50
   2  -9   7   37.40    3.40
   2   9  -7   46.10    3.70
   2  -9  -7   44.00    3.80
   2   9   7   50.59    3.80
  -2  -9   7   52.49    2.60
   2  -9  -7   37.90    5.30
  -2   9  -7   37.10    2.70
   2   9   7   41.00    3.00
   2   9   7   46.50    3.90
   3   9  -7   11.80    1.20
   3   9  -7   14.90    2.60
   3  -9   7   14.50    2.20
  -3   9   7   11.60    1.40
   3   9  -7   15.70    2.50
   3  -9   7   14.80    3.10
  -3  -9  -7   12.00    1.40
   3   9  -7   10.90    1.70
   3  -9   7   15.90    2.40
   3   9   7   13.20    2.40
  -3   9  -7   14.30    1.60
   3  -9  -7   17.30    2.40
   3   9   7   14.00    2.70
   3   9   7   11.00    1.70
  -3  -9   7   14.90    1.50
   4   9  -7   77.99    4.40
   4  -9   7   82.49    4.90
  -4   9   7   77.09    4.00
  -4  -9  -7   80.29    4.00
   4   9  -7   78.79    3.60
   4   9  -7   71.09    5.40
   4  -9   7   71.39    5.70
   4   9  -7   77.29    4.80
   4  -9   7   80.99    4.90
   4  -9  -7   80.19    4.60
   4   9   7   79.49    5.90
  -4  -9   7   78.49    3.90
   4   9   7   80.59    4.90
   4  -9  -7   76.79    6.00
  -4   9  -7   80.29    4.10
   4   9   7   77.99    5.50
   4  -9  -7   84.89    5.00
  -5  -9  -7   67.89    3.40
   5   9  -7   64.69    4.40
   5  -9   7   66.69    4.40
  -5   9   7   68.59    3.50
   5  -9   7   66.19    5.30
   5   9  -7   62.29    5.00
   5  -9   7   61.89    4.00
   5  -9   7   59.39    3.60
   5  -9  -7   63.09    5.20
   5   9   7   63.89    4.10
   5  -9  -7   64.59    4.30
   5  -9  -7   65.49    4.30
   5   9   7   60.39    5.10
   5   9   7   65.09    5.20
  -5  -9   7   68.69    3.30
   6  -9   7   14.50    2.60
  -6   9   7   13.20    1.50
   6   9  -7   12.90    2.30
   6   9  -7   14.40    2.10
  -6  -9  -7   14.00    1.40
   6  -9  -7   14.40    2.50
   6  -9  -7   17.50    2.10
   6   9   7   13.80    2.80
  -6  -9   7   17.30    1.40
   6   9   7   12.10    2.50
   6  -9  -7   13.50    2.40
   6   9   7   11.80    1.90
   7   9  -7   16.50    1.90
   7  -9   7   11.80    2.10
  -7  -9  -7   13.10    1.20
  -7   9   7   12.40    1.20
   7   9   7   18.90    2.80
   7  -9  -7   15.10    1.70
   7   9   7   10.90    2.10
  -7  -9   7   12.50    1.10
   0  10   7   21.30    2.30
   0  10  -7   18.30    2.90
   0  10  -7   21.20    2.50
   1 -10   7   71.89    4.80
   1  10  -7   79.49    5.30
  -1  10   7   71.49    3.80
  -1  10   7   72.39    4.20
   1  10  -7   81.09    4.50
   1 -10   7   70.19    5.20
   1 -10  -7   78.39    4.90
  -1  10  -7   69.59    4.40
  -1 -10   7   76.79    3.70
   1  10   7   76.19    5.10
   1  10   7   75.89    4.30
   2  10  -7   44.10    2.70
   2  10  -7   45.90    3.40
   2 -10   7   51.69    4.90
   2  10  -7   52.79    4.20
  -2  10   7   49.99    2.90
  -2 -10  -7   40.90    3.00
   2 -10   7   49.50    3.90
   2 -10   7   44.20    3.60
  -2 -10   7   46.40    2.70
   2  10   7   49.10    3.40
   2 -10  -7   52.89    4.10
   2  10   7   55.29    4.20
   2  10   7   50.99    4.00
  -3  10   7   62.49    3.30
   3  10  -7   57.29    3.80
   3 -10   7   55.19    4.40
   3 -10   7   61.99    4.30
   3  10  -7   63.79    4.40
   3 -10   7   54.09    5.00
   3  10  -7   57.59    3.00
  -3 -10  -7   57.09    3.10
   3 -10  -7   60.69    4.30
  -3 -10   7   63.19    3.10
   3  10   7   57.79    3.60
   3  10   7   64.79    4.60
   3  10   7   55.69    4.30
   3 -10  -7   54.29    4.10
   4  10  -7    9.90    0.90
   4  10  -7    9.60    1.90
   4 -10   7   10.00    2.60
  -4 -10  -7    8.80    1.10
   4 -10   7   12.50    2.20
  -4  10   7   12.70    1.50
   4  10  -7   10.30    2.40
   4 -10   7   11.70    2.00
   4  10   7   10.30    1.60
   4 -10  -7   12.00    2.80
   4  10   7    9.20    2.10
  -4 -10   7    9.40    1.10
   4 -10  -7   10.30    2.00
   4  10   7   11.40    2.00
   4 -10  -7    9.70    1.70
   5  10  -7   17.80    2.20
   5 -10   7   14.10    2.60
   5 -10   7   12.40    2.00
   5  10  -7   10.20    2.30
   5 -10   7   13.80    1.70
  -5 -10  -7   16.00    1.40
   5 -10   7   14.50    1.80
  -5  10   7   14.40    1.60
  -5 -10   7   16.30    1.40
   5  10   7   10.30    2.30
   5 -10  -7   16.00    2.60
   5  10   7   12.80    2.40
   5 -10  -7   12.90    1.90
   5 -10  -7   16.90    2.10
  -6 -10  -7   21.10    1.50
  -6  10   7   21.60    1.60
   6  10  -7   26.10    2.30
   6 -10   7   18.70    2.70
  -6 -10   7   22.20    1.40
   6  10   7   20.30    2.80
   6 -10  -7   18.00    2.60
   6  10   7   18.60    2.00
   6 -10  -7   20.90    2.20
   6  10   7   17.50    3.00
   0  11   7   56.59    3.70
   0 -11   7   58.19    3.30
   0  11  -7   56.19    4.50
   0  11  -7   59.59    3.90
   1 -11   7   -0.20    1.40
   1  11  -7    1.20    1.30
   1  11  -7    0.30    1.70
  -1  11   7    1.00    1.10
   1  11   7   -0.40    1.20
   1 -11  -7    1.20    1.80
  -1  11  -7    1.10    1.30
   1  11   7   -0.40    1.60
   2  11  -7    1.40    1.30
  -2  11   7    2.10    1.00
   2 -11   7    2.50    1.60
   2 -11   7    2.40    1.60
   2  11  -7    1.10    1.70
   2  11  -7    2.50    0.90
   2 -11   7    3.90    2.20
   2  11   7    1.90    1.80
   2 -11  -7    3.00    1.70
   2 -11  -7    2.70    1.60
  -2 -11   7    1.30    0.80
   2  11   7    3.40    1.30
   3 -11   7    4.70    1.60
   3  11  -7    5.80    0.90
   3 -11   7    5.90    2.20
   3 -11   7    4.10    1.60
  -3  11   7    5.00    1.10
  -3 -11  -7    4.40    0.80
   3 -11  -7    5.20    1.60
   3 -11  -7    4.40    2.30
   3  11   7    7.00    1.70
   3  11   7    5.30    1.40
  -3 -11   7    4.80    0.90
   3 -11  -7    5.10    1.70
   4 -11   7   31.40    2.30
   4 -11   7   30.80    3.00
  -4 -11  -7   33.30    2.00
  -4  11   7   36.40    2.30
   4 -11   7   30.90    2.80
   4 -11   7   30.80    3.50
   4  11  -7   36.20    2.90
   4 -11  -7   34.40    3.60
   4  11   7   33.90    2.50
  -4 -11   7   37.80    2.10
   4 -11  -7   37.20    2.60
   4 -11  -7   33.90    3.00
   4  11   7   32.40    3.30
   5  11  -7   25.70    2.30
  -5 -11  -7   24.40    1.50
   5 -11   7   24.60    3.10
   5 -11   7   20.70    2.70
   5 -11   7   24.80    1.70
  -5  11   7   28.30    1.80
   5 -11  -7   24.60    2.80
  -5 -11   7   22.70    1.70
   5 -11  -7   26.10    2.20
   5  11   7   22.90    2.90
  -5 -11   7   26.30    1.50
   6  11  -7   27.10    2.40
   0 -12  -7   10.80    2.00
   0 -12   7   13.10    1.50
   0 -12  -7   15.90    2.20
   0  12   7   13.60    1.70
   1 -12   7    1.20    1.40
   1  12  -7    0.70    0.70
  -1 -12  -7   -1.10    1.50
  -1  12   7    0.80    1.00
   1 -12  -7    1.70    1.40
   1  12   7    1.50    1.10
   1 -12  -7    1.20    1.40
  -1 -12   7    1.80    0.90
   2 -12   7   10.90    1.90
   2  12  -7   11.10    1.10
   2 -12  -7   11.40    1.90
   2 -12  -7   13.20    1.90
  -2 -12   7   12.10    1.50
   2  12   7   12.70    1.70
   2 -12  -7   10.90    2.50
  -3  12   7    4.90    0.90
   3 -12   7    3.60    1.70
   3 -12   7    4.40    1.50
   3  12  -7    5.10    0.70
   3 -12  -7    4.20    1.70
   3  12   7    2.90    1.10
  -3 -12   7    4.20    0.70
   3 -12  -7    6.60    1.50
  -3 -12   7    2.90    1.00
   4 -12   7    6.90    2.60
   4 -12   7    7.40    1.00
   4  12  -7    9.10    1.50
  -4  12   7    9.70    1.00
   4 -12  -7    8.80    1.40
   4  12   7    9.30    1.10
  -4 -12   7    8.10    0.90
  -4 -12   7    9.40    1.10
   4 -12  -7    8.10    1.70
   0  13   7   17.40    1.70
   1  13  -7   31.50    1.80
   1 -13  -7   33.70    3.10
   1  13   7   34.90    2.30
  -1 -13   7   32.60    1.90
   2  13  -7   10.30    1.00
   2  13   7    8.40    1.10
   2 -13  -7    8.30    2.00
  -2 -13   7    8.30    1.00
   0   0   8  292.77   12.70
   0   0   8  308.27   12.40
   0   0  -8  281.97   12.20
  -1   0   8 1226.88   49.30
   1   0   8 1260.37   49.70
  -1   0  -8 1241.68   49.50
   1   0  -8 1157.38   49.60
  -1   0   8 1233.58   49.80
   1   0   8 1258.97   49.50
   2   0   8   48.40    3.10
  -2   0   8   54.09    3.30
   2   0  -8   51.09    3.70
   2   0   8   53.79    3.00
  -2   0  -8   52.39    3.00
   2   0  -8   56.59    3.40
   3   0   8  466.75   19.20
  -3   0  -8  444.96   18.50
   3   0  -8  442.26   19.10
   3   0   8  456.45   18.80
   3   0  -8  451.35   19.90
  -3   0   8  434.66   18.70
   3   0  -8  394.56   19.30
   4   0  -8  450.45   18.20
   4   0  -8  444.66   20.20
   4   0  -8  456.95   21.00
   4   0   8  440.26   20.20
   4   0   8  465.35   19.40
   4   0   8  454.45   22.50
   5   0   8  215.48   11.70
   5   0   8  229.48   18.60
   5   0  -8  227.48   12.80
   6   0  -8  468.75   23.60
   6   0  -8  457.95   20.40
   6   0   8  473.75   22.50
   7   0   8    2.60    2.10
   7   0   8    1.80    2.60
   7   0  -8    1.60    2.10
   7   0  -8    1.70    3.80
   7   0  -8    1.30    1.70
   7   0  -8    1.00    1.90
   8   0   8   39.40    4.60
   8   0   8   36.50    5.40
   8   0  -8   32.80    4.70
   8   0   8   30.70    5.70
   9   0   8   32.30    4.90
   9   0   8   18.10    3.40
   9   0   8   23.80    5.20
   9   0   8   22.20    3.30
  10   0   8    8.80    3.10
  10   0   8    0.70    1.90
   0   1  -8 2885.81  121.99
   0  -1  -8 2928.91  122.09
   0  -1   8 3078.79  123.69
   0  -1   8 3215.28  122.19
   0   1   8 3093.59  124.19
   0   1  -8 3115.49  123.29
   1  -1   8 2598.74  103.69
  -1  -1  -8 2602.34  102.39
   1   1  -8 2558.84  102.99
   1  -1   8 2640.04  102.59
  -1   1   8 2532.35  102.59
   1   1   8 2546.65  103.39
  -1  -1   8 2380.66  102.19
  -1   1  -8 2517.75  102.29
  -1  -1   8 2685.73  102.79
   2   1  -8 1177.08   48.00
   2   1  -8 1108.29   48.10
  -2  -1  -8 1212.58   47.40
   2   1  -8 1187.98   47.30
   2  -1   8 1164.18   47.30
  -2   1  -8 1177.98   47.30
  -2  -1   8 1169.28   47.60
  -3   1   8    9.10    1.50
   3   1  -8    5.90    0.90
   3  -1   8    7.30    1.90
  -3  -1  -8    5.30    1.10
   3   1  -8    9.80    2.40
   3   1  -8    7.10    1.80
   3  -1   8    6.00    1.30
  -3   1  -8    6.10    1.10
   3  -1  -8   11.80    1.90
   3   1   8    9.50    1.80
  -3  -1   8    9.70    1.50
   4  -1   8   94.09    5.90
   4   1  -8   95.99    6.50
   4  -1   8   83.79    4.80
   4   1  -8   82.59    3.80
   4   1  -8   84.39    5.80
   4  -1   8   76.59    6.70
   4  -1  -8   90.69    6.50
   4  -1  -8   78.39    5.40
   4  -1  -8   80.49    3.80
   4   1   8   80.79    5.40
   4   1   8   75.49    6.80
   5  -1   8   31.10    3.00
   5  -1   8   32.10    4.20
   5   1  -8   31.80    4.60
   5  -1   8   33.60    5.40
   5  -1  -8   25.60    3.40
   5  -1  -8   29.30    4.70
   6   1  -8  506.75   24.40
   6   1  -8  485.45   21.20
   6  -1   8  464.75   23.00
   6  -1  -8  469.75   21.00
   6   1   8  463.25   21.20
   6  -1  -8  520.35   24.40
   7  -1   8   30.30    4.10
   7  -1   8   32.40    4.50
   7   1  -8   30.00    6.40
   7   1  -8   25.90    2.90
   7  -1  -8   28.40    6.10
   7  -1  -8   25.70    3.40
   7   1   8   29.60    3.90
   7   1   8   29.20    4.70
   7  -1  -8   29.30    3.80
   8  -1   8  170.28    9.90
   8  -1   8  177.38   11.00
   8  -1   8  183.18   10.20
   8   1   8  169.58   10.90
   8  -1  -8  173.08    9.50
   8  -1  -8  185.38   10.10
   8   1   8  188.48   10.30
   8   1   8  180.98   10.00
   8   1   8  172.38    9.60
   9  -1   8   -0.80    3.00
   9  -1   8   -2.90    2.00
   9  -1   8    1.60    2.30
   9   1  -8    2.60    0.60
   9   1  -8    1.90    0.60
   9  -1   8    3.30    2.90
   9   1   8    3.30    3.30
   9   1   8    1.50    2.00
   9  -1  -8    2.60    0.60
   9  -1  -8    0.80    0.50
   9   1   8    3.80    3.10
   9   1   8   -0.10    2.20
  10  -1   8    2.30    2.40
  10   1   8   -0.70    1.80
   0  -2   8   17.50    2.00
   0  -2   8   14.90    1.70
   0  -2  -8   18.50    1.40
   0   2  -8   20.80    1.90
   0   2   8   13.20    1.60
   1   2  -8  814.52   36.30
  -1  -2  -8  919.31   36.20
  -1   2   8  832.42   36.00
   1  -2   8  931.71   36.20
   1  -2   8  915.11   36.40
   1  -2   8  914.01   36.40
  -1  -2   8  857.01   36.10
  -1  -2   8  928.21   36.60
  -1   2  -8  918.31   36.10
   1   2   8  858.11   36.20
   2   2  -8    1.40    1.40
   2  -2   8    1.30    0.80
  -2  -2  -8    1.20    0.80
   2  -2   8    1.80    0.90
   2   2  -8    0.70    0.80
  -2  -2   8    0.10    1.00
  -2   2  -8    2.80    0.90
   3  -2   8  287.37   12.80
   3   2  -8  287.37   12.40
   3   2  -8  306.37   13.70
  -3  -2  -8  284.57   12.60
   3   2  -8  281.17   13.80
  -3  -2   8  284.47   12.70
  -3   2  -8  293.77   12.50
   3  -2  -8  280.97   13.80
   3  -2  -8  302.67   12.40
   3  -2  -8  254.47   12.90
   4  -2   8  573.14   24.60
   4   2  -8  551.44   25.80
   4   2  -8  575.44   26.20
   4  -2   8  559.54   27.30
   4   2  -8  540.15   23.90
   4  -2   8  597.54   25.70
   4   2   8  590.64   23.70
   4  -2  -8  591.54   23.90
   4   2   8  598.44   28.00
   4  -2  -8  616.74   26.40
   4  -2  -8  589.54   25.40
   5  -2   8    3.10    1.50
   5   2  -8    5.60    3.00
   5   2  -8   -0.20    1.60
   5  -2   8    2.30    3.00
   5  -2   8    3.50    2.30
   5  -2  -8    2.70    1.80
   5  -2  -8    1.70    0.50
   5  -2  -8    7.50    3.20
   5   2   8    3.20    0.80
   6  -2   8   66.59    6.80
   6   2  -8   72.19    5.20
   6   2  -8   68.19    7.30
   6  -2  -8   66.39    6.20
   6  -2  -8   65.49    7.50
   6  -2  -8   69.09    4.70
   6   2   8   64.99    4.90
   6  -2  -8   79.89    4.70
   7  -2   8   71.39    5.90
   7   2  -8   57.89    7.90
   7   2  -8   59.09    4.10
   7   2  -8   68.09    5.40
   7  -2   8   63.09    7.10
   7  -2   8   60.89    5.40
   7   2   8   61.49    5.30
   7  -2  -8   59.99    5.30
   7   2   8   69.99    5.30
   7  -2  -8   72.99    5.30
   7   2   8   64.89    6.50
   7  -2  -8   67.89    8.50
   7   2   8   64.39    6.10
   8   2  -8   34.30    3.20
   8  -2   8   45.60    4.80
   8  -2   8   39.20    5.10
   8   2  -8   37.50    1.80
   8  -2  -8   33.20    1.80
   8   2   8   36.90    5.40
   8   2   8   32.20    4.10
   8  -2  -8   30.80    1.70
   8   2   8   32.60    4.50
   8   2   8   31.70    5.90
   8  -2  -8   33.50    4.30
   9  -2   8    8.90    2.70
   9  -2   8    5.10    3.30
   9   2  -8    9.80    1.30
   9  -2   8   10.20    3.10
   9   2   8    8.90    3.30
   9   2   8    5.70    2.50
   9   2   8   10.80    3.80
   9   2   8    3.80    2.10
   9  -2  -8    9.00    1.00
  10  -2   8    4.90    2.50
   0   3  -8   49.30    2.90
   0  -3   8   52.69    3.20
   0  -3   8   42.40    3.10
   0  -3  -8   52.79    2.90
   0   3   8   54.09    3.20
   0  -3   8   52.09    3.50
  -1  -3  -8  133.79    6.40
  -1   3   8  133.39    6.30
   1  -3   8  136.79    6.40
   1  -3   8  137.89    6.70
   1  -3   8  135.39    6.70
  -1  -3   8  127.09    6.40
  -1  -3   8  122.59    6.70
   1   3   8  137.59    6.50
  -2  -3  -8   87.89    4.80
   2  -3   8   86.79    4.90
  -2   3   8   88.19    4.50
   2   3  -8   88.79    4.90
   2  -3   8   93.59    5.10
  -2  -3   8   92.19    4.70
  -2  -3   8   95.59    5.30
  -2   3  -8   93.39    4.80
   3  -3   8   20.20    2.40
   3   3  -8   14.30    2.80
   3   3  -8   12.90    1.70
   3  -3   8   13.60    2.80
  -3  -3  -8   24.30    2.30
  -3  -3   8   15.80    2.10
   3  -3  -8   21.10    2.10
  -3   3  -8   17.90    2.00
   3  -3  -8   17.70    1.80
   4   3  -8  197.08   10.70
   4   3  -8  173.68    8.50
   4   3  -8  182.08   10.20
  -4  -3  -8  174.68    8.80
   4  -3   8  179.28    9.00
   4   3   8  173.28    8.00
   4  -3  -8  188.68    8.60
   4   3   8  178.78   11.70
   4  -3  -8  200.28    9.80
   5  -3   8  155.98    9.50
   5   3  -8  130.29    9.10
   5  -3   8  153.48    7.80
   5   3  -8  137.49    9.60
   5   3   8  142.59    6.50
   5  -3  -8  143.69    8.80
   6   3  -8   48.60    6.60
   6  -3   8   61.99    6.60
   6   3  -8   46.40    4.80
   6  -3   8   59.09    4.70
   6  -3  -8   50.99    5.60
   6  -3  -8   44.50    4.60
   6  -3  -8   48.00    3.50
   7   3  -8  257.87   17.10
   7  -3   8  287.27   14.00
   7  -3   8  312.47   14.20
   7   3  -8  273.57   12.60
   7   3  -8  268.87   11.50
   7  -3   8  271.37   17.70
   7   3   8  284.87   13.60
   7  -3  -8  273.37   13.00
   7  -3  -8  293.77   11.40
   7   3   8  288.07   14.90
   7   3   8  287.97   14.20
   7  -3  -8  299.17   12.60
   7   3   8  262.37   13.60
   8  -3   8   16.10    3.40
   8   3  -8   18.50    1.70
   8  -3   8   14.30    3.10
   8   3  -8   15.60    2.20
   8   3   8   17.10    4.30
   8   3   8   22.00    4.00
   8   3   8   14.60    3.10
   8  -3  -8   14.80    1.70
   9  -3   8   86.69    6.10
   9  -3   8   69.29    5.70
   9  -3   8   73.49    6.30
   9   3  -8   83.29    3.70
   9  -3  -8   84.39    3.70
   9   3   8   77.29    5.50
   9   3   8   83.79    6.40
   0   4   8  582.94   23.10
   0  -4  -8  530.35   22.60
   0  -4   8  515.65   23.20
   0   4  -8  535.25   22.70
   0  -4   8  545.05   23.40
   0  -4   8  562.64   23.10
   1  -4   8   46.30    3.50
   1  -4   8   48.50    3.60
  -1  -4  -8   38.00    3.00
  -1   4   8   42.90    3.10
   1  -4   8   49.99    3.10
  -1  -4   8   47.20    3.60
  -1   4  -8   46.00    3.10
   1   4   8   41.80    3.10
  -1  -4   8   46.20    3.30
  -2  -4  -8   35.10    2.90
   2  -4   8   37.30    3.20
   2  -4   8   31.60    2.80
  -2   4   8   32.20    2.60
  -2  -4   8   34.90    3.20
  -2  -4   8   32.00    2.80
  -3  -4  -8  384.66   17.00
   3  -4   8  380.96   17.30
   3   4  -8  357.56   17.00
   3   4   8  388.06   19.20
   3  -4  -8  417.46   17.40
  -3  -4   8  396.46   17.30
   3   4   8  379.76   16.10
  -3   4  -8  382.86   16.90
   4  -4   8    2.80    1.60
   4   4  -8    2.10    2.30
  -4  -4  -8    5.60    1.60
   4   4  -8    3.40    1.90
   4   4   8    6.30    3.00
  -4   4  -8    7.60    1.70
   4   4   8    4.70    1.10
   5  -4   8   41.10    4.00
   5   4  -8   45.80    5.70
   5  -4   8   42.60    5.70
   5  -4   8   40.60    2.70
   5  -4   8   41.80    3.10
   5   4  -8   39.40    4.90
   5  -4  -8   54.09    5.10
   5   4   8   46.00    2.80
   6  -4   8   72.19    5.70
   6   4  -8   82.99    3.90
   6   4  -8   82.99    8.70
   6  -4   8   81.79    8.00
   6  -4  -8   91.29    3.80
   6   4   8   89.39    5.90
   6   4   8   80.09    5.80
   6   4   8   85.59    6.40
   6  -4  -8   90.99    4.90
   7  -4   8    6.70    2.60
   7   4  -8    7.30    1.20
   7  -4   8    5.50    2.40
   7   4  -8    8.50    2.00
   7   4   8    3.30    3.80
   7   4   8    7.70    2.30
   7  -4  -8   11.60    2.70
   7   4   8    7.30    3.20
   7  -4  -8    9.90    1.20
   7  -4  -8   10.60    2.00
   7   4   8    8.20    2.70
   8   4  -8   25.80    2.00
   8  -4   8   28.10    3.80
   8   4  -8   26.50    2.80
   8  -4   8   32.70    4.50
   8   4   8   33.50    5.20
   8  -4  -8   25.50    2.10
   8  -4  -8   25.90    3.40
   8   4   8   24.40    4.50
   8   4   8   26.40    3.60
   9  -4   8    4.20    2.40
   9   4  -8    3.10    0.90
   9   4   8    9.10    2.90
   9   4   8    5.30    2.40
   9  -4  -8    5.00    1.10
   0  -5  -8  265.67   12.50
   0   5  -8  297.57   12.80
   0   5   8  293.77   13.10
   0  -5   8  280.07   13.50
   0  -5  -8  278.97   13.80
   0  -5   8  304.77   13.20
   0  -5   8  292.37   13.40
   1  -5   8  108.59    6.20
   1  -5   8  100.69    6.20
   1  -5   8  102.59    5.60
  -1   5   8  103.99    5.80
  -1  -5  -8  109.59    5.70
  -1  -5  -8   99.89    6.40
   1  -5  -8  102.89    6.40
  -1  -5   8  101.09    6.30
   1   5   8  113.49    5.80
  -1  -5   8  103.99    5.90
  -1   5  -8  104.29    5.70
   2   5  -8  246.38   11.20
   2  -5   8  252.17   12.50
   2  -5   8  254.07   12.40
  -2   5   8  259.57   12.00
  -2  -5  -8  277.27   12.20
  -2  -5   8  252.97   12.50
  -2   5  -8  268.77   12.00
  -2  -5   8  267.77   12.30
   2   5   8  263.67   11.30
   2  -5  -8  263.67   12.80
   3   5  -8   25.50    2.10
  -3  -5  -8   24.10    2.90
   3  -5   8   30.20    3.20
   3   5   8   26.80    2.10
  -3  -5   8   25.40    3.00
   3  -5  -8   28.10    3.30
  -3  -5   8   26.00    2.80
   4   5  -8   59.19    3.20
   4  -5   8   63.19    4.80
   4   5  -8   62.79    6.00
  -4  -5  -8   54.49    4.40
   4  -5   8   56.89    3.40
   4   5  -8   56.99    5.60
   4   5   8   48.30    3.30
   4  -5  -8   58.69    4.50
   5  -5   8  103.09    5.30
   5   5  -8   97.29    8.10
   5  -5   8  104.99    6.90
   5  -5   8  105.89    5.80
   5   5  -8  125.09    9.10
   5   5   8  104.89    5.40
   5  -5  -8  113.19    5.60
   6  -5   8   12.40    4.30
   6   5  -8   22.10    2.60
   6   5  -8   16.60    5.00
   6   5  -8   14.00    1.70
   6   5   8   13.80    3.00
   6  -5  -8   16.10    1.60
   6  -5  -8   13.00    2.00
   6   5   8   11.60    3.10
   6  -5  -8   16.60    2.90
   6   5   8   12.50    2.80
   7   5  -8   11.00    1.40
   7  -5   8   11.20    2.80
   7   5  -8    8.40    2.00
   7  -5   8    9.20    2.70
   7  -5  -8   11.90    2.70
   7  -5  -8   11.90    2.10
   7   5   8   13.80    3.60
   7  -5  -8   11.60    1.50
   7   5   8   12.80    3.00
   7   5   8   12.20    2.80
   8  -5   8    1.90    2.30
   8  -5   8    0.30    2.00
   8   5  -8    0.60    1.10
   8   5  -8    1.10    1.40
   8  -5  -8    1.20    1.20
   8   5   8    2.60    1.90
   8   5   8    3.40    2.60
   8   5   8    6.30    3.10
   8  -5  -8    2.20    2.40
   9  -5   8   56.49    5.20
   9  -5   8   63.09    4.60
   9   5  -8   62.29    3.10
   9   5  -8   59.09    3.50
   9  -5  -8   66.39    3.20
   9   5   8   67.09    4.80
   9   5   8   66.19    4.60
   0   6  -8  228.48   10.30
   0  -6  -8  228.28   11.90
   0  -6   8  221.98   11.40
   0   6  -8  221.68   10.50
   0  -6   8  230.28   11.00
   0   6   8  231.68   11.00
   0  -6   8  231.38   11.60
   1  -6   8   14.60    2.50
   1  -6   8   12.80    2.40
  -1  -6  -8   11.10    1.90
   1  -6   8   13.30    2.10
  -1   6   8    9.80    1.90
   1   6  -8   12.90    1.70
  -1  -6  -8   10.90    2.60
   1   6   8   12.50    1.70
  -1   6  -8   11.70    1.90
   1   6   8   13.60    2.10
   1  -6  -8   10.90    2.50
  -1   6  -8   16.20    1.90
  -1  -6   8   12.80    2.30
  -1  -6   8    8.50    2.20
  -2  -6  -8  126.69    7.20
   2  -6   8  122.59    7.40
  -2   6   8  133.29    7.30
   2   6  -8  137.59    6.50
   2  -6   8  128.59    7.80
   2   6   8  130.89    6.40
   2  -6  -8  150.78    8.30
  -2  -6   8  129.69    7.80
  -2   6  -8  125.49    7.10
  -2  -6   8  133.69    7.50
  -3   6   8  165.38    9.00
   3  -6   8  178.88    9.80
   3   6  -8  176.58    8.20
  -3  -6  -8  176.78    9.30
   3  -6   8  168.98    8.10
   3  -6  -8  196.68   10.00
   3   6   8  177.08    8.20
  -3   6  -8  174.88    9.10
  -3  -6   8  170.88    9.30
   4   6  -8  268.07   14.90
   4   6  -8  279.37   11.90
   4  -6   8  278.37   13.80
   4  -6   8  273.07   11.90
   4  -6   8  265.27   12.10
  -4  -6  -8  281.57   15.10
   4  -6  -8  271.17   13.50
  -4   6  -8  236.78   13.40
   4  -6  -8  272.17   12.10
   4   6   8  284.77   12.10
   5   6  -8   46.90    6.40
   5  -6   8   43.60    3.10
   5  -6   8   42.00    3.50
   5  -6   8   41.70    4.60
   5  -6   8   38.20    4.40
   5   6   8   46.30    3.20
   5   6   8   43.20    4.40
   5   6   8   37.50    4.40
  -5   6  -8   46.50    2.60
   5  -6  -8   39.00    3.40
   6  -6   8  108.39    7.30
   6   6  -8  119.69    6.30
   6   6   8  119.29    7.50
   6  -6  -8  124.09    7.10
   6  -6  -8  119.89    6.20
   6   6   8  124.99    7.60
   6   6   8  120.19    7.80
   7  -6   8   20.30    3.40
   7   6  -8   22.30    2.60
   7   6   8   20.00    3.60
   7  -6  -8   26.80    3.60
   7  -6  -8   17.50    2.30
   7   6   8   23.10    3.80
   7   6   8   20.50    3.50
   8  -6   8  106.89    6.60
   8   6  -8  101.49    5.50
   8   6   8  107.79    6.80
   8   6   8   96.49    6.50
   8  -6  -8  126.29    6.60
   8   6   8  114.19    7.00
   9  -6   8    7.50    2.40
   0  -7   8  151.28    8.10
   0  -7  -8  138.49    9.00
   0   7  -8  152.08    7.40
   0   7   8  146.09    8.20
   0  -7   8  154.68    8.80
  -1  -7  -8  301.17   15.20
  -1   7   8  284.27   14.10
   1  -7   8  314.67   14.90
  -1  -7  -8  273.07   13.60
   1   7  -8  306.07   13.20
  -1   7  -8  303.47   13.90
  -1  -7   8  308.97   14.40
   1  -7  -8  305.27   15.30
   1   7   8  265.97   12.90
  -2   7   8  186.18    9.90
   2  -7   8  191.68   10.60
  -2  -7  -8  189.88    9.80
   2   7  -8  184.98    8.90
   2  -7   8  191.48    8.80
  -2  -7   8  175.18   10.00
   2  -7  -8  183.88   10.80
   2   7   8  195.08    8.90
  -2   7  -8  186.68    9.80
   3  -7   8    3.70    1.40
   3  -7   8    1.90    2.10
   3  -7   8    1.80    1.20
   3   7  -8    2.50    1.40
   3  -7  -8    5.40    1.80
   3  -7  -8    3.60    2.20
   3   7   8    3.30    1.30
   4   7  -8   86.79    4.90
  -4   7   8   84.59    4.30
   4  -7   8   96.29    6.10
   4  -7   8   92.69    5.20
   4  -7   8   94.19    5.00
   4  -7   8   95.09    6.90
  -4  -7  -8   83.59    4.30
  -4   7  -8   82.59    4.40
   4  -7  -8   91.69    6.60
   4   7   8   91.69    5.10
   4  -7  -8   91.39    6.30
  -4  -7   8   85.29    4.20
   4  -7  -8   97.59    5.30
   4   7   8   87.59    5.80
   5  -7   8   17.80    3.20
  -5  -7  -8   17.10    1.70
   5  -7   8   16.50    2.00
   5  -7   8   16.70    2.10
   5   7  -8   21.80    2.90
   5  -7   8   16.80    3.40
   5  -7   8   14.50    2.20
   5  -7  -8   23.80    3.80
  -5   7  -8   15.10    1.90
   5   7   8   21.00    2.40
   5  -7  -8   22.80    3.10
   5   7   8   15.60    2.90
   5  -7  -8   27.30    2.70
   5  -7  -8   23.10    3.30
   5   7   8   15.30    2.90
   6   7  -8   55.59    4.10
   6  -7   8   56.19    5.00
  -6  -7  -8   51.29    2.90
   6  -7   8   60.29    4.20
   6   7   8   53.19    5.30
   6  -7  -8   53.19    5.00
   6   7   8   57.19    5.10
   6  -7  -8   55.09    3.90
   6   7   8   44.90    5.30
   7   7  -8   14.70    2.10
  -7  -7  -8    8.40    1.10
   7  -7   8    8.00    2.50
   7  -7  -8   15.70    3.20
   7   7   8   10.00    2.60
   7  -7  -8    6.60    1.90
   7   7   8    9.70    2.90
   8   7  -8    3.40    1.30
  -8  -7  -8    3.20    0.60
   8  -7   8    3.50    2.00
   8   7   8    3.50    1.80
   8   7   8    5.10    2.40
   0   8  -8  189.68    8.70
   0  -8  -8  177.98   10.80
   0   8   8  147.89    9.90
   1   8  -8  143.49    7.40
   1  -8   8  129.99    7.10
   1  -8   8  140.29    9.00
   1  -8  -8  157.98    9.70
   1   8   8  144.29    7.30
   2  -8   8  112.29    7.90
   2  -8   8  102.19    5.80
   2   8  -8  112.99    6.20
   2  -8   8  106.29    6.00
   2  -8  -8  119.99    8.40
   2   8   8  123.99    6.20
   3   8  -8  107.19    5.90
  -3   8   8  104.89    4.90
   3  -8   8   89.39    5.60
   3  -8   8   94.49    5.60
   3   8  -8  108.99    6.50
  -3  -8  -8  100.49    4.80
   3  -8   8   94.59    7.50
   3  -8   8  110.19    6.60
   3   8   8  104.89    5.80
  -3  -8   8  111.79    4.90
   3  -8  -8  110.29    5.90
   3  -8  -8  108.89    7.80
  -3   8  -8  103.09    5.00
   3   8   8  100.49    6.40
   4  -8   8  317.67   13.00
  -4   8   8  286.27   12.10
   4  -8   8  287.87   13.00
   4  -8   8  265.97   13.80
  -4  -8  -8  288.37   12.10
   4   8  -8  305.77   13.70
   4  -8   8  300.17   15.10
   4   8  -8  293.57   12.90
   4   8  -8  294.67   11.80
   4  -8  -8  276.57   14.00
  -4  -8   8  294.97   12.00
  -4   8  -8  305.87   12.30
   4  -8  -8  293.17   13.10
   4  -8  -8  247.68   13.00
   4  -8  -8  264.47   14.60
   4   8   8  289.77   13.60
   4   8   8  300.57   13.10
   4  -8  -8  269.77   12.60
   4   8   8  264.07   12.40
  -5  -8  -8  164.98    7.10
   5   8  -8  153.58    8.00
   5  -8   8  165.08    7.70
   5  -8   8  159.08    7.40
   5  -8   8  164.78    9.20
  -5   8   8  162.28    7.20
   5  -8   8  171.28    8.20
   5   8  -8  155.28    8.70
  -5  -8   8  168.38    7.10
   5  -8  -8  134.39    8.30
   5   8   8  166.58    9.20
   5   8   8  161.18    7.90
   5   8   8  156.38    8.90
   5  -8  -8  158.38    9.00
   5  -8  -8  161.88    8.10
   5  -8  -8  171.08    8.00
  -5   8  -8  166.18    7.30
  -6  -8  -8    4.50    1.00
   6  -8   8    5.10    2.30
  -6   8   8    3.50    0.90
   6   8  -8    5.60    1.90
   6  -8  -8    4.10    2.60
   6  -8  -8    5.10    2.10
   6   8   8    2.40    2.40
   6  -8  -8    7.30    1.90
  -6  -8   8    4.40    0.90
   6   8   8    4.00    2.00
  -7  -8  -8    2.70    0.70
   7   8  -8    3.10    1.50
   7  -8   8    2.00    1.90
   7   8   8    3.60    2.30
   7  -8  -8    1.40    1.50
   7   8   8    1.40    1.60
   8  -8   8    9.60    2.80
   8   8  -8    7.40    1.30
   8   8   8   10.40    2.00
   0  -9  -8  105.49    8.20
   0   9  -8  106.89    6.30
   1  -9   8  162.78    8.00
   1  -9   8  150.48    9.80
   1   9  -8  165.28    7.60
  -1   9   8  142.19    8.30
  -1   9   8  147.09    7.00
   1   9  -8  165.68    8.30
   1  -9  -8  163.28   10.50
  -1  -9   8  152.98    6.80
   1   9   8  156.58    7.40
   1   9   8  160.78    8.20
  -2   9   8  329.37   13.50
   2  -9   8  338.97   15.20
   2  -9   8  312.57   16.60
   2   9  -8  335.27   15.10
   2   9  -8  337.77   14.80
   2  -9   8  310.87   14.20
   2   9  -8  326.07   14.00
  -2  -9  -8  299.37   13.30
   2  -9   8  329.27   14.50
   2  -9  -8  321.67   14.40
   2  -9  -8  318.67   16.90
  -2  -9   8  318.17   13.40
   2   9   8  310.17   14.70
   2   9   8  328.87   14.70
  -2   9  -8  306.77   13.50
   2   9   8  310.47   13.90
  -3  -9  -8  130.99    5.90
  -3   9   8  136.59    6.10
   3   9  -8  127.79    7.00
   3  -9   8  123.89    6.80
   3  -9   8  134.39    7.00
   3   9  -8  128.09    7.30
   3  -9   8  125.19    7.80
   3   9  -8  132.29    5.70
   3   9  -8  126.59    6.50
  -3   9  -8  128.09    6.00
   3  -9  -8  141.09    7.00
   3   9   8  121.49    6.30
   3   9   8  130.29    7.00
  -3  -9   8  130.39    5.80
   3   9   8  124.59    7.30
   4   9  -8   24.90    2.90
   4  -9   8   28.20    4.10
   4   9  -8   22.80    3.50
   4   9  -8   27.60    1.60
   4  -9   8   28.80    3.20
  -4   9   8   24.70    2.00
  -4  -9  -8   26.70    2.00
   4  -9   8   29.40    3.00
   4   9   8   24.30    4.10
   4   9   8   23.30    3.40
   4  -9  -8   26.60    3.10
   4  -9  -8   25.20    2.70
   4  -9  -8   24.70    4.00
  -4  -9   8   27.20    1.90
  -4   9  -8   25.60    2.30
   4   9   8   27.00    3.00
   5  -9   8   94.19    5.10
   5  -9   8   94.39    4.80
   5   9  -8  100.89    5.50
   5   9  -8   92.79    6.00
  -5   9   8  100.29    4.60
  -5  -9  -8   98.49    4.50
   5  -9   8   91.89    6.40
   5  -9   8   94.09    5.60
   5  -9  -8  103.49    5.50
   5   9   8   89.69    6.20
   5  -9  -8  102.29    6.40
   5   9   8   90.19    6.20
   5  -9  -8   85.79    5.90
   5   9   8   92.29    5.30
   5  -9  -8  103.29    5.40
  -5  -9   8   98.59    4.50
   6  -9   8   37.30    4.00
  -6  -9  -8   44.70    2.40
   6   9  -8   44.20    3.30
  -6   9   8   40.50    2.40
   6   9   8   42.60    4.40
  -6  -9   8   42.50    2.30
   6  -9  -8   45.40    3.40
   6   9   8   46.80    4.10
   6  -9  -8   45.60    3.90
   7   9  -8    1.30    1.30
  -7   9   8    0.70    0.60
   7  -9   8    1.40    1.50
  -7  -9  -8    0.60    0.60
   7  -9  -8    0.90    1.10
  -7  -9   8    1.10    0.50
   7   9   8    1.70    2.00
   7   9   8    1.30    1.60
   0  10  -8   63.79    4.80
   0  10  -8   58.59    3.90
   0 -10   8   58.49    3.50
   0  10   8   65.59    3.90
  -1  10   8   47.70    3.20
  -1  10   8   49.10    2.80
   1 -10   8   48.40    3.90
   1  10  -8   46.30    3.40
   1  10  -8   46.70    4.00
   1  10   8   46.50    3.20
  -1  10  -8   46.60    3.30
   1  10   8   45.40    3.80
  -1 -10   8   44.20    2.60
  -2  10   8   72.39    3.80
   2  10  -8   74.09    4.50
   2 -10   8   66.79    4.90
   2 -10   8   86.79    5.60
   2  10  -8   74.49    3.60
   2  10  -8   70.29    5.00
   2 -10   8   70.89    4.60
   2  10   8   69.09    4.90
   2  10   8   75.39    4.90
   2  10   8   67.69    4.20
  -2 -10   8   70.39    3.60
   2 -10  -8   72.49    4.90
   3  10  -8    3.10    1.80
   3  10  -8    1.90    0.70
   3 -10   8    2.40    1.60
   3 -10   8    1.80    1.60
   3  10  -8    3.00    1.40
  -3  10   8    0.80    1.00
   3 -10   8    1.10    2.10
  -3 -10  -8    1.20    0.80
   3 -10  -8    2.00    1.50
   3  10   8    2.80    1.80
  -3 -10   8    1.70    0.80
   3 -10  -8    1.30    1.70
   3  10   8    4.00    1.60
   3  10   8    1.80    1.20
   4  10  -8   23.90    1.50
   4 -10   8   23.60    3.60
   4  10  -8   25.10    2.70
  -4  10   8   22.50    2.00
   4 -10   8   25.90    2.70
  -4 -10  -8   25.20    1.80
   4 -10   8   25.00    2.90
   4  10   8   25.10    3.40
   4 -10  -8   22.00    2.40
  -4 -10   8   25.20    1.80
   4 -10  -8   21.60    3.70
   4  10   8   23.90    2.70
   4  10   8   24.10    2.30
   4  10   8   24.90    3.10
   4 -10  -8   16.90    2.40
   5  10  -8   53.29    3.60
  -5  10   8   55.99    2.90
  -5 -10  -8   55.89    2.80
   5 -10   8   49.70    3.40
   5 -10   8   53.69    3.00
   5 -10   8   53.29    3.80
   5 -10   8   50.49    4.40
   5 -10  -8   48.60    4.20
  -5 -10   8   59.69    2.80
   5  10   8   55.79    4.40
   5 -10  -8   48.40    3.60
   5  10   8   52.09    4.20
   5 -10  -8   47.90    3.50
   6  10  -8    0.60    1.30
   6 -10   8   -0.10    1.40
  -6  10   8    1.70    0.70
  -6 -10  -8    0.80    0.60
   6  10   8    0.40    1.60
   6 -10  -8    0.80    1.50
   6 -10  -8    1.30    1.20
   6  10   8    1.70    1.60
  -6 -10   8    0.80    0.60
   0  11  -8    6.40    2.20
   0  11   8    5.80    1.40
   0 -11   8    6.20    1.20
   1  11  -8   37.50    3.70
  -1  11   8   37.20    2.90
   1 -11   8   41.90    3.60
   1  11  -8   46.10    3.30
  -1 -11   8   45.20    2.80
   1  11   8   32.40    3.50
   1 -11  -8   38.60    3.50
   1  11   8   37.10    3.00
   2 -11   8    1.40    2.20
   2 -11   8    1.00    1.50
   2  11  -8    3.50    1.50
  -2  11   8    1.70    1.00
   2  11  -8    1.90    0.80
   2  11  -8    1.50    1.80
   2 -11   8    2.60    1.60
   2  11   8    3.50    1.80
   2  11   8    0.80    1.20
   2 -11  -8    3.70    1.70
  -2 -11   8    0.80    0.80
   2 -11  -8    2.50    1.60
   3 -11   8    8.00    2.30
   3 -11   8    6.50    1.70
   3 -11   8    8.20    1.80
  -3  11   8    9.70    1.30
   3  11  -8    9.20    1.00
   3 -11  -8    9.00    2.50
   3 -11  -8    9.20    1.90
   3 -11  -8   11.80    1.90
  -3 -11   8    8.10    1.10
   3  11   8    9.10    1.50
   4 -11   8    2.20    1.10
   4 -11   8    1.30    1.70
  -4  11   8    1.60    0.90
   4 -11   8    2.00    1.20
   4  11  -8    0.60    1.50
   4 -11   8    0.70    1.40
  -4 -11  -8    1.00    0.70
  -4 -11   8    0.60    0.90
   4 -11  -8    2.30    1.40
   4  11   8    0.40    1.00
   4 -11  -8    1.20    1.80
   4 -11  -8    0.40    1.50
   4  11   8    0.10    1.30
  -4 -11   8    1.90    0.70
   5 -11   8   13.50    2.10
   5 -11   8   14.60    1.40
  -5  11   8   12.20    1.40
  -5 -11  -8   12.70    1.20
   5  11  -8   16.40    1.90
   5 -11  -8   11.80    2.10
   5  11   8   12.00    1.90
  -5 -11   8   16.70    1.50
  -5 -11   8   16.80    1.20
   5 -11  -8   15.20    1.70
   0 -12  -8    2.70    1.50
   0 -12   8    2.50    0.90
   0 -12  -8    3.60    1.60
   0  12   8    3.40    1.20
  -1  12   8    3.10    1.10
  -1 -12  -8    3.40    1.60
   1 -12   8    4.40    1.50
   1  12  -8    2.10    0.80
   1  12   8    4.80    1.30
   1 -12  -8    4.60    1.60
   1 -12  -8    2.30    1.50
  -1 -12   8    3.40    1.00
   2  12  -8    4.30    0.80
   2 -12   8    5.10    1.50
   2 -12  -8    5.70    1.50
   2  12   8    4.20    1.20
   2 -12  -8    4.80    2.10
   2 -12  -8    4.90    1.50
  -2 -12   8    3.80    1.00
   3 -12   8    1.50    2.40
  -3  12   8    4.40    0.90
   3 -12   8    5.50    1.10
   3  12  -8    3.80    1.40
   3  12  -8    3.10    0.60
  -3 -12   8    2.80    0.90
   3  12   8    2.40    1.00
   3 -12  -8    4.10    1.80
   3 -12  -8    1.80    1.20
  -3 -12   8    3.60    0.70
   4  12  -8   28.20    2.20
   4 -12   8   33.00    1.90
  -4  12   8   31.50    1.80
   4  12   8   29.70    1.90
   4 -12  -8   31.20    2.80
  -4 -12   8   30.20    1.80
   4 -12  -8   29.10    2.90
  -4 -12   8   26.00    1.60
   0  13   8    8.30    1.10
   0  13  -8   12.00    1.30
   1  13  -8    3.20    0.70
   1  13   8    3.40    1.00
  -1 -13   8    2.00    0.70
   1 -13  -8    3.00    1.70
   2  13  -8    3.30    0.60
   2 -13   8    4.10    0.90
   2  13   8    3.80    0.90
  -2 -13   8    2.90    0.70
   0   0   9   34.10    2.70
   0   0  -9   31.70    2.00
  -1   0   9  142.59    6.30
   1   0  -9  140.89    6.60
   1   0   9  150.78    6.60
   1   0   9  144.89    6.80
  -1   0   9  149.59    6.90
  -1   0  -9  131.49    6.40
   2   0   9  475.85   20.60
   2   0  -9  508.05   21.20
  -2   0  -9  503.55   20.60
  -2   0   9  497.45   20.90
   2   0  -9  491.05   21.50
   3   0  -9  720.23   30.00
  -3   0  -9  701.13   29.50
  -3   0   9  739.03   29.80
   3   0   9  699.33   30.00
   3   0  -9  704.43   30.40
   3   0   9  712.53   29.70
   3   0  -9  736.73   30.90
   4   0  -9   35.30    1.80
   4   0   9   29.00    4.30
   4   0   9   35.20    3.00
   4   0   9   42.60    3.80
   5   0  -9   55.39    5.90
   5   0   9   52.69    4.90
   6   0  -9  812.52   34.90
   6   0  -9  672.93   31.10
   7   0  -9  157.78    8.70
   7   0   9  169.48    9.60
   7   0  -9  160.78   12.10
   7   0  -9  143.99    7.60
   7   0   9  166.68    9.00
   7   0  -9  150.98    8.30
   7   0   9  150.28    9.00
   8   0  -9   34.20    4.70
   8   0   9   20.50    4.30
   8   0   9   22.70    4.00
   8   0   9   26.60    3.80
   9   0   9    0.10    2.90
   9   0   9    3.40    3.00
   9   0   9   -0.40    2.00
   9   0   9   -1.80    2.10
  10   0   9    2.70    2.20
  10   0   9   10.80    3.10
   0   1   9   10.70    1.40
   0   1  -9    6.50    1.40
   0  -1  -9   11.20    1.20
   0   1  -9   11.10    1.30
   0  -1   9    8.20    1.30
   0  -1   9   14.50    1.90
  -1   1   9  956.10   40.50
   1  -1   9 1018.70   41.00
   1   1  -9  955.40   40.80
  -1  -1  -9 1022.70   40.70
   1  -1   9 1053.89   40.80
  -1  -1   9 1000.50   41.10
   1   1   9  999.40   40.80
  -1   1  -9 1075.09   40.70
  -1  -1   9  963.60   40.60
   2   1  -9  736.73   32.30
   2  -1   9  790.82   31.70
   2   1  -9  748.03   32.20
  -2  -1  -9  789.62   31.60
   2   1  -9  798.52   31.60
  -2   1  -9  833.12   31.70
  -2  -1   9  779.12   32.00
   2  -1  -9  708.43   32.50
   3   1  -9  193.08    9.60
   3  -1   9  178.38    9.20
   3  -1   9  176.58    8.80
   3   1  -9  214.88   10.20
  -3   1   9  192.28    9.00
  -3  -1  -9  188.88    8.70
   3   1  -9  187.58    8.30
  -3  -1   9  195.08    8.90
  -3   1  -9  182.08    8.60
   3  -1  -9  191.18    9.10
   3   1   9  187.68    9.20
   3  -1  -9  193.98   10.00
   4   1  -9 1001.10   43.40
   4   1  -9 1046.30   43.20
   4   1  -9 1009.90   40.80
   4  -1   9  983.60   42.60
   4  -1   9 1017.70   45.00
   4  -1   9  998.90   41.80
   4  -1  -9 1069.29   43.70
   4   1   9 1025.30   45.20
   4  -1  -9 1044.20   40.80
   4  -1  -9  936.01   42.20
   4   1   9 1017.40   42.60
   5   1  -9   55.69    5.90
   5  -1   9   60.69    4.20
   5  -1   9   61.79    5.50
   5  -1  -9   60.19    6.20
   5  -1  -9   57.39    5.00
   5   1   9   60.39    3.10
   6   1  -9  221.98   10.70
   6   1  -9  245.18   14.00
   6  -1   9  206.78   12.40
   6  -1  -9  194.78   10.30
   6  -1  -9  214.18   13.70
   7   1  -9  256.67   12.00
   7  -1   9  254.77   13.00
   7   1  -9  264.57   12.70
   7  -1   9  271.17   13.00
   7   1  -9  266.07   16.30
   7   1  -9  254.47   11.50
   7  -1  -9  249.88   12.20
   7  -1  -9  250.97   12.60
   7  -1  -9  270.77   16.40
   7   1   9  259.27   13.70
   7   1   9  260.37   12.80
   7   1   9  246.18   13.00
   7  -1  -9  235.98   11.60
   8  -1   9   39.30    5.00
   8  -1   9   36.90    5.90
   8   1  -9   33.70    3.40
   8  -1   9   37.20    4.50
   8   1   9   31.50    4.20
   8  -1  -9   39.50    4.90
   8  -1  -9   34.00    4.50
   8   1   9   27.60    5.50
   8   1   9   28.70    4.40
   8   1   9   37.90    5.50
   9  -1   9   33.10    4.60
   9  -1   9   22.60    3.30
   9   1  -9   25.10    1.40
   9  -1   9   22.20    4.10
   9  -1   9   21.00    3.20
   9   1  -9   28.70    1.40
   9   1   9   31.20    5.60
   9   1   9   33.40    5.00
   9   1   9   25.70    3.70
   9   1   9   21.60    3.70
  10  -1   9    6.10    2.70
  10   1   9    4.10    2.30
   0  -2   9  423.16   17.50
   0  -2   9  426.46   17.20
   0   2   9  391.66   17.10
   0  -2  -9  385.76   16.80
  -1  -2  -9  589.34   22.60
  -1   2   9  550.54   22.50
   1  -2   9  548.75   22.90
   1   2  -9  508.35   22.70
   1  -2   9  531.95   22.60
   1  -2   9  546.75   22.90
  -1  -2   9  518.65   22.50
  -1  -2   9  554.54   23.00
  -1   2  -9  544.85   22.50
   1   2   9  561.54   22.70
   2  -2   9  638.94   26.80
  -2  -2  -9  659.23   26.80
   2  -2   9  662.83   27.10
   2   2  -9  638.94   26.80
   2   2  -9  623.44   27.40
  -2  -2   9  638.14   27.10
  -2   2  -9  669.33   26.70
   3   2  -9  455.65   21.10
  -3  -2  -9  514.05   20.20
   3   2  -9  464.15   19.90
   3   2  -9  469.55   21.30
   3  -2   9  484.55   20.40
  -3  -2   9  466.45   20.30
   3  -2  -9  452.15   20.40
  -3   2  -9  471.75   20.00
   3  -2  -9  493.45   21.60
   4   2  -9   13.10    1.40
   4  -2   9   16.20    3.00
   4  -2   9   14.50    2.20
   4   2  -9   11.20    3.00
   4   2  -9   14.30    2.90
   4  -2   9   16.00    3.80
   4  -2  -9    9.80    2.20
   4  -2  -9   14.40    1.40
   4   2   9   22.20    4.80
   4  -2  -9   10.50    2.90
   4   2   9   13.60    1.40
   5  -2   9   57.89    5.60
   5  -2   9   58.29    4.30
   5   2  -9   63.99    6.30
   5   2  -9   61.29    5.50
   5  -2  -9   55.79    5.00
   5   2   9   54.39    3.10
   5  -2  -9   63.89    2.90
   5  -2  -9   61.99    6.30
   6  -2   9  124.79    9.00
   6   2  -9  139.29   10.30
   6   2  -9  131.69    7.50
   6  -2  -9  144.79   10.70
   6  -2  -9  136.29    8.90
   6   2   9  127.39    7.30
   6  -2  -9  131.09    6.40
   6  -2  -9  127.99    7.20
   7  -2   9  283.47   14.20
   7  -2   9  265.67   15.90
   7   2  -9  251.57   17.00
   7   2  -9  266.77   12.70
   7   2   9  300.87   13.80
   7  -2  -9  271.77   13.40
   7  -2  -9  298.97   13.80
   7  -2  -9  271.67   17.20
   7   2   9  304.07   14.40
   7   2   9  305.37   14.00
   7   2   9  304.77   15.10
   8  -2   9   34.10    4.50
   8   2  -9   31.60    1.70
   8   2  -9   25.60    2.90
   8  -2   9   34.20    4.90
   8  -2  -9   24.80    1.60
   8   2   9   27.70    6.00
   8  -2  -9   26.80    3.70
   8   2   9   25.30    4.30
   8   2   9   33.50    5.50
   8  -2  -9   28.20    1.60
   8   2   9   29.60    3.70
   9  -2   9    1.50    3.10
   9  -2   9    0.30    2.20
   9  -2   9    5.10    2.30
   9  -2   9    4.50    2.90
   9   2  -9    6.20    0.80
   9  -2  -9    5.70    0.90
   9   2   9    3.90    2.10
   9  -2  -9    5.30    0.80
   9   2   9    6.30    3.20
   9   2   9    3.40    2.40
   9   2   9   11.30    3.80
  10  -2   9   22.40    3.50
   0  -3   9    8.60    1.70
   0   3   9    5.50    1.30
   0  -3   9    7.80    1.40
   0  -3   9    9.70    1.50
   0  -3  -9    4.90    1.00
   1  -3   9  539.05   22.50
   1  -3   9  533.55   22.90
  -1   3   9  529.75   22.50
  -1  -3  -9  567.34   22.60
   1  -3   9  549.45   22.90
   1   3   9  543.65   22.60
  -1  -3   9  513.85   22.90
  -1  -3   9  537.15   22.60
   2   3  -9  826.82   37.60
   2  -3   9  929.01   37.30
  -2   3   9  916.41   36.80
   2   3  -9  887.11   37.30
  -2  -3  -9  903.11   37.10
   2  -3   9  910.81   37.50
  -2   3  -9  931.11   37.10
  -2  -3   9  908.51   37.50
  -2  -3   9  886.11   37.00
   2  -3  -9  932.11   37.40
   3   3  -9  166.58    9.30
   3  -3   9  164.38    9.70
   3   3  -9  172.48    8.20
  -3  -3  -9  172.88    8.30
   3  -3   9  173.78    8.60
  -3  -3   9  180.68    8.60
  -3   3  -9  165.08    8.10
   3  -3  -9  174.18    8.20
   4   3  -9  555.64   24.00
   4  -3   9  528.85   22.50
   4   3  -9  515.15   21.90
   4   3  -9  508.65   23.90
  -4  -3  -9  499.55   22.20
   4  -3  -9  530.65   22.00
   4   3   9  490.15   21.30
   4   3   9  556.74   26.00
  -4   3  -9  508.55   22.10
   4  -3  -9  474.35   22.80
   5  -3   9   31.30    3.40
   5   3  -9   30.50    4.30
   5  -3   9   31.30    4.40
   5   3  -9   38.70    5.30
   5  -3  -9   34.00    4.30
   5   3   9   29.50    2.20
   6  -3   9  157.38   10.60
   6  -3   9  149.49    8.60
   6   3  -9  159.38   11.50
   6  -3  -9  158.08    8.40
   6  -3  -9  158.68    7.50
   6   3   9  159.28    8.90
   7   3  -9   49.80    3.90
   7   3  -9   46.60    2.50
   7   3  -9   45.70    7.40
   7  -3   9   49.20    5.00
   7  -3  -9   55.79    3.80
   7   3   9   53.39    4.90
   7   3   9   50.89    5.50
   7  -3  -9   50.49    4.50
   7  -3  -9   52.69    2.40
   7   3   9   50.89    6.20
   8  -3   9    3.80    2.40
   8  -3   9    3.90    2.70
   8   3  -9    4.40    1.70
   8   3  -9    4.20    1.00
   8   3   9    1.60    2.40
   8   3   9    4.90    3.30
   8   3   9    1.90    3.60
   8  -3  -9    2.30    1.00
   9  -3   9   -0.90    2.80
   9  -3   9    2.20    2.10
   9   3  -9    4.60    0.90
   9  -3   9    5.70    2.80
   9  -3  -9    5.10    1.00
   9   3   9    7.60    3.10
   9   3   9    6.10    2.50
   0  -4   9   23.40    2.60
   0  -4   9   24.00    2.80
   0  -4  -9   20.10    1.90
   0   4   9   22.20    2.40
   0   4  -9   26.20    2.10
   0  -4   9   25.10    2.50
  -1  -4  -9   82.79    4.60
  -1   4   9   73.99    4.50
   1  -4   9   82.09    4.60
   1  -4   9   79.39    4.90
   1  -4   9   82.79    5.00
  -1  -4   9   77.99    5.10
  -1   4  -9   85.29    4.50
  -1  -4   9   81.29    4.80
   1   4   9   83.89    4.70
   2  -4   9  317.07   15.00
  -2  -4  -9  346.07   14.80
  -2   4   9  335.07   14.60
   2  -4   9  327.07   15.20
  -2  -4   9  349.96   14.90
  -2  -4   9  328.27   15.20
   3   4  -9  244.88   11.00
   3  -4   9  277.97   12.50
   3   4  -9  244.58   12.90
  -3  -4  -9  261.17   12.00
   3   4   9  251.67   14.10
  -3   4  -9  269.97   11.90
   3  -4  -9  267.17   12.30
   3   4   9  257.37   11.10
  -3  -4   9  250.77   12.30
   4  -4   9   11.30    2.30
   4   4  -9   14.90    3.40
  -4  -4  -9   11.80    2.10
   4   4  -9   11.70    3.00
   4   4   9   14.20    1.60
   4   4   9   11.20    3.70
  -4   4  -9    8.80    1.80
   5  -4   9  115.79    7.00
   5  -4   9  109.79    5.90
   5  -4   9  120.59    8.40
   5   4  -9  126.79    9.00
   5  -4   9  106.39    5.40
   5   4  -9  109.99    8.20
   5   4   9  109.39    5.50
   6   4  -9   31.80    6.20
   6  -4   9   18.00    4.50
   6   4  -9   22.40    1.70
   6  -4   9   18.70    3.20
   6   4   9   17.70    3.40
   6  -4  -9   23.80    1.60
   6  -4  -9   21.20    2.30
   6   4   9   19.50    3.60
   6   4   9   26.30    4.10
   7  -4   9   11.10    2.90
   7   4  -9   17.80    2.40
   7   4  -9   14.10    1.60
   7   4   9    6.30    3.80
   7  -4  -9   12.60    2.00
   7  -4  -9   11.50    1.60
   7   4   9   11.60    2.90
   7  -4  -9   10.20    2.50
   7   4   9   14.90    2.90
   7   4   9   15.00    3.60
   8   4  -9    5.60    1.10
   8  -4   9    7.80    2.60
   8  -4   9    6.50    2.70
   8   4  -9    5.60    1.70
   8  -4  -9    5.60    1.20
   8   4   9    8.30    3.40
   8   4   9    6.80    2.20
   8   4   9    7.10    2.80
   8  -4  -9    7.50    2.70
   9  -4   9   65.99    5.90
   9   4  -9   75.59    4.10
   9  -4   9   77.09    5.40
   9   4  -9   76.89    3.50
   9  -4  -9   79.89    3.60
   9   4   9   75.39    5.30
   9   4   9   78.29    5.80
   0   5   9    7.40    1.60
   0  -5   9    8.00    1.90
   0   5  -9    4.60    1.20
   0  -5  -9    7.40    1.30
   0  -5   9    8.60    2.10
   0  -5   9    5.60    1.50
  -1  -5  -9   19.40    2.30
   1   5  -9   15.00    2.00
  -1   5   9   18.00    2.30
   1  -5   9   19.20    2.70
   1  -5   9   20.70    2.80
   1  -5   9   22.30    2.30
  -1   5  -9   19.40    2.30
   1   5   9   19.90    2.40
  -1  -5   9   20.30    2.60
   1  -5  -9   20.60    3.00
  -1  -5   9   12.90    2.40
   2  -5   9   30.30    3.40
   2  -5   9   28.20    3.00
  -2  -5  -9   31.50    2.90
   2   5  -9   27.70    2.20
  -2   5   9   28.00    2.70
   2   5   9   30.90    2.20
   2  -5  -9   29.40    3.20
  -2  -5   9   28.90    3.30
  -2  -5   9   26.10    2.90
  -3  -5  -9   39.10    3.40
   3  -5   9   33.30    3.60
   3   5  -9   33.80    2.40
   3  -5  -9   34.60    3.70
  -3  -5   9   30.90    3.50
   3   5   9   33.00    2.40
  -3  -5   9   34.40    3.20
   4  -5   9  181.58    8.60
   4   5  -9  190.88   11.40
   4   5  -9  176.78    8.40
  -4  -5  -9  191.68    9.90
   4   5  -9  194.38   11.50
   4  -5   9  198.98   10.30
   4   5   9  194.38    8.70
   4  -5  -9  207.48   10.00
   5   5  -9  101.19    8.50
   5  -5   9   92.29    5.30
   5  -5   9   97.99    6.50
   5   5  -9  102.99    7.90
   5  -5   9   91.99    4.80
   5   5   9   75.99    7.10
   5  -5  -9   85.89    5.00
   5   5   9   95.69    4.90
   6   5  -9    3.90    3.90
   6  -5   9    4.50    2.40
   6  -5   9    6.40    3.90
   6   5  -9    5.90    1.20
   6   5  -9    9.40    2.00
   6   5   9    6.50    2.50
   6  -5  -9    6.60    1.70
   6  -5  -9    7.50    2.50
   6  -5  -9    9.00    1.20
   6   5   9    6.30    2.60
   6   5   9    6.90    2.90
   7  -5   9   66.29    5.50
   7   5  -9   70.59    4.40
   7   5  -9   67.49    3.60
   7  -5   9   69.99    5.70
   7   5   9   68.29    5.50
   7  -5  -9   72.49    5.50
   7   5   9   72.49    6.00
   7  -5  -9   73.29    4.40
   7   5   9   79.09    6.50
   7  -5  -9   71.69    3.70
   8   5  -9   16.70    1.90
   8  -5   9   14.60    3.00
   8   5  -9   16.50    2.30
   8  -5   9   19.10    3.10
   8  -5  -9   17.90    3.10
   8  -5  -9   16.80    1.90
   8   5   9   20.80    3.80
   8   5   9   17.60    3.20
   8   5   9   17.40    3.20
   9   5  -9   18.60    1.50
   9  -5   9   16.80    2.70
   9   5  -9   17.80    2.00
   9  -5   9   11.90    3.00
   9  -5  -9   18.30    1.70
   9   5   9   27.10    3.50
   9   5   9   25.40    3.60
   0  -6   9   96.79    5.80
   0  -6  -9  107.39    6.90
   0   6  -9   93.39    5.10
   0  -6   9   96.89    6.30
   0  -6   9   94.99    6.10
   0   6   9   95.19    5.80
  -1  -6  -9  217.48   10.60
   1  -6   9  216.98   10.90
  -1  -6  -9  227.88   11.80
   1  -6   9  225.98   11.50
   1  -6   9  215.08   11.40
   1   6  -9  222.18   10.10
  -1   6   9  228.08   11.00
   1   6   9  226.78   10.10
   1   6   9  224.18   10.80
  -1   6  -9  213.58   10.20
  -1  -6   9  228.78   11.20
  -1   6  -9  231.18   10.80
   1  -6  -9  241.18   12.10
  -1  -6   9  226.98   11.60
  -2  -6  -9  477.95   20.90
   2  -6   9  478.35   21.60
   2   6  -9  461.95   19.90
   2  -6   9  425.16   21.10
  -2   6   9  468.45   20.90
   2   6   9  491.25   20.00
  -2   6  -9  464.55   20.70
   2  -6  -9  513.55   22.00
  -2  -6   9  460.05   21.50
  -2  -6   9  486.05   21.20
   3  -6   9   39.10    2.80
  -3  -6  -9   38.50    3.70
   3   6  -9   38.80    2.80
  -3   6   9   40.40    3.70
   3  -6   9   40.10    4.20
   3   6   9   36.70    2.80
  -3   6  -9   41.70    3.60
  -3  -6   9   39.30    3.70
   3  -6  -9   35.50    4.10
   4  -6   9  235.78   10.30
   4   6  -9  219.88   10.20
   4  -6   9  223.38   10.40
   4   6  -9  220.88   13.30
   4  -6   9  247.18   12.30
   4   6   9  236.68   10.50
   4  -6  -9  221.28   11.80
   5   6  -9  453.35   21.10
   5  -6   9  479.85   22.40
   5  -6   9  492.15   20.50
   5  -6   9  495.35   22.00
   5  -6   9  492.55   20.90
   5   6  -9  486.85   24.60
   5   6   9  514.35   21.80
   5   6   9  512.55   21.90
   5  -6  -9  452.35   22.30
   5   6   9  504.25   20.70
  -5   6  -9  487.25   20.10
   5  -6  -9  482.05   20.50
   6   6  -9  123.39    6.60
   6  -6   9  123.29    7.70
   6  -6  -9  117.89    6.30
   6  -6  -9  121.89    7.20
   6   6   9  124.09    7.90
   6   6   9  122.39    7.60
   6   6   9  120.99    7.50
   7   6  -9    3.60    1.70
   7  -6   9    1.20    2.10
   7  -6  -9    1.60    1.60
   7   6   9    4.20    3.00
   7  -6  -9    3.60    2.70
   7   6   9    3.70    2.70
   7   6   9    4.10    2.20
   8  -6   9    5.90    2.40
   8   6  -9   13.40    2.00
  -8  -6  -9    7.80    0.90
   8   6   9   12.40    3.10
   8   6   9   11.50    2.80
   9  -6   9    4.40    2.10
   0   7  -9  228.98   10.60
   0  -7   9  221.28   11.30
   0  -7   9  248.08   15.00
   0   7   9  223.28   11.40
   0  -7  -9  229.98   12.50
  -1  -7  -9    8.50    1.90
   1   7  -9   13.30    2.10
  -1  -7  -9    7.50    2.70
  -1   7   9   11.80    2.30
   1  -7   9   13.00    2.90
   1  -7  -9    9.60    2.90
  -1   7  -9   11.40    2.10
  -1  -7   9   11.00    2.40
  -1   7  -9   11.70    2.20
   1   7   9    8.90    1.70
  -2   7   9   95.49    6.20
   2  -7   9   91.59    6.70
   2   7  -9   97.09    5.30
   2  -7   9   90.19    5.10
  -2  -7  -9   89.19    5.90
  -2  -7   9   93.29    6.40
  -2   7  -9   89.29    6.00
   2  -7  -9  117.99    7.60
   2   7   9   91.59    5.10
   3   7  -9   76.49    4.70
   3  -7   9   77.19    4.60
   3  -7   9   83.59    4.70
   3  -7   9   74.59    6.20
   3   7   9   84.39    4.80
   3  -7  -9   83.19    6.60
   3  -7  -9   81.29    4.80
   4  -7   9   27.70    3.60
  -4   7   9   21.40    1.80
   4   7  -9   21.30    2.30
   4  -7   9   20.50    2.60
   4  -7   9   17.70    3.40
   4  -7   9   23.10    2.80
   4   7   9   23.90    3.60
   4   7   9   23.80    3.20
   4   7   9   21.20    2.40
   4  -7  -9   22.60    2.80
  -4  -7   9   19.10    1.60
   4  -7  -9   24.20    3.40
  -4   7  -9   21.30    2.00
   4  -7  -9   20.50    3.50
   5  -7   9   54.89    3.60
   5  -7   9   57.49    4.10
   5   7  -9   59.39    4.10
   5  -7   9   51.29    3.30
   5  -7   9   52.29    4.90
   5  -7   9   48.80    6.60
   5   7   9   46.90    4.70
   5  -7  -9   47.30    4.60
   5   7   9   45.90    4.80
   5  -7  -9   52.79    5.60
   5  -7  -9   54.49    3.80
  -5   7  -9   55.59    3.20
   5   7   9   57.29    3.70
   6   7  -9    0.60    1.70
   6  -7   9    1.30    2.20
  -6  -7  -9    1.30    0.80
   6  -7  -9    1.10    2.30
   6   7   9    1.60    2.30
   6   7   9    1.20    2.10
   6  -7  -9    1.30    1.60
   6   7   9    0.00    2.50
   7   7  -9   19.50    2.70
  -7  -7  -9   23.50    1.80
   7  -7   9   21.90    3.20
   7  -7  -9   32.90    4.50
   7   7   9   25.10    3.70
   7  -7  -9   24.50    2.40
   7   7   9   27.40    4.50
  -8  -7  -9    1.30    0.60
   8   7  -9    0.60    1.20
   8  -7   9    0.80    1.80
   8   7   9    0.70    1.50
   8   7   9    3.00    2.30
   0   8  -9   65.59    4.20
   0   8   9   46.70    5.80
   0  -8  -9   50.99    5.70
   1  -8   9   82.89    6.50
   1  -8   9   78.59    4.70
   1   8  -9   75.19    4.80
   1  -8  -9   79.29    6.90
   1   8   9   77.39    4.80
   2  -8   9   15.80    2.10
   2  -8   9   12.90    2.00
   2   8  -9   10.20    2.00
   2  -8   9   13.70    3.10
   2  -8  -9   12.80    3.50
   2   8   9   12.00    2.00
  -3   8   9  112.99    5.30
   3   8  -9  117.09    6.30
   3  -8   9  137.09    7.10
   3   8  -9  107.99    6.60
   3  -8   9  114.69    6.20
   3   8  -9  120.09    5.40
  -3  -8  -9  109.29    5.20
   3  -8   9  106.39    6.00
   3  -8   9   99.49    7.80
  -3   8  -9  102.39    5.30
   3   8   9  120.79    6.40
  -3  -8   9  116.89    5.20
   3  -8  -9  113.49    8.20
   3  -8  -9  120.99    6.30
   3   8   9  110.09    6.60
   4   8  -9   32.60    2.90
   4   8  -9   31.00    1.80
  -4   8   9   25.70    2.10
   4  -8   9   41.00    3.20
   4  -8   9   34.00    5.30
   4  -8   9   37.40    3.20
   4   8  -9   27.80    3.50
   4  -8   9   38.00    4.40
  -4  -8  -9   33.80    2.20
   4  -8  -9   29.10    4.00
  -4  -8   9   29.80    2.10
   4  -8  -9   23.60    4.40
   4  -8  -9   29.60    3.20
   4   8   9   30.30    3.70
  -4   8  -9   31.10    2.50
   4   8   9   34.90    3.10
   4  -8  -9   28.90    2.80
   4   8   9   29.90    2.60
   5  -8   9  161.68    7.90
   5  -8   9  163.48    7.60
   5  -8   9  157.98    8.30
  -5  -8  -9  170.88    7.30
  -5   8   9  168.88    7.30
   5  -8   9  158.48    9.20
   5   8  -9  169.58    8.30
  -5  -8   9  166.98    7.20
   5  -8  -9  158.48    8.50
   5   8   9  157.08    8.90
   5  -8  -9  171.88    9.20
   5  -8  -9  162.58    8.50
   5   8   9  174.18    9.40
   5  -8  -9  175.18    8.00
   5   8   9  162.18    8.00
   6  -8   9    5.40    2.30
   6   8  -9    6.80    1.90
  -6  -8  -9    5.50    1.00
  -6   8   9    4.40    0.90
   6  -8  -9    4.90    1.80
   6   8   9    4.40    2.10
   6   8   9    4.20    2.40
  -6  -8   9    5.60    0.80
   6  -8  -9    5.40    2.60
   7   8  -9   17.40    2.10
   7  -8   9   12.20    2.40
  -7  -8  -9   15.30    1.40
   7   8   9   16.80    2.90
   7  -8  -9   13.50    1.90
   7   8   9   15.60    2.80
   8   8  -9    6.30    1.20
   8   8   9    7.40    1.90
   0   9   9  221.28   10.10
   0  -9  -9  219.58   13.20
   0   9  -9  233.48   10.30
   0   9  -9  227.98   11.00
  -1   9   9  197.28    9.30
  -1   9   9  210.48    9.00
   1  -9   9  211.88   10.00
   1   9  -9  211.48   10.30
   1   9  -9  199.78    9.50
   1  -9   9  210.88   12.10
   1  -9  -9  207.98   12.60
  -1   9  -9  207.28    9.50
   1   9   9  224.18   10.20
   1   9   9  219.08    9.50
  -1  -9   9  191.28    8.80
   2   9  -9   81.89    4.10
  -2   9   9   88.69    4.30
   2  -9   9   93.29    7.30
   2   9  -9   83.99    4.90
  -2  -9  -9   83.89    4.20
   2  -9   9   99.29    5.50
   2   9  -9   85.59    5.50
   2  -9   9   89.59    5.10
   2  -9  -9   88.19    5.40
   2   9   9   88.09    5.40
   2   9   9   86.49    4.70
   2  -9  -9   77.39    7.20
  -2  -9   9   85.69    4.20
   2   9   9   93.79    5.60
   3   9  -9   91.49    5.80
  -3  -9  -9   88.79    4.40
   3  -9   9   85.39    5.30
  -3   9   9   91.89    4.50
   3   9  -9   87.89    5.00
   3  -9   9   89.79    5.50
   3   9  -9   93.39    4.20
   3   9  -9   94.89    5.60
   3  -9   9   96.09    6.30
   3   9   9   90.39    5.50
   3  -9  -9   98.69    5.60
  -3  -9   9   92.59    4.30
   3   9   9   90.09    5.70
   3   9   9   84.69    4.80
   4   9  -9   36.10    3.80
   4  -9   9   32.30    4.30
   4   9  -9   37.70    3.30
  -4   9   9   38.70    2.50
  -4  -9  -9   36.10    2.30
   4   9  -9   36.30    2.00
   4  -9   9   32.70    3.20
   4  -9   9   34.00    3.40
   4  -9  -9   40.00    4.40
   4  -9  -9   40.40    3.10
   4  -9  -9   40.30    3.40
   4   9   9   33.30    3.40
  -4  -9   9   37.10    2.30
   4   9   9   38.30    3.80
  -5  -9  -9   32.30    2.10
   5  -9   9   26.60    3.20
   5  -9   9   29.00    2.80
   5   9  -9   33.80    3.20
  -5   9   9   33.40    2.20
   5   9  -9   34.60    3.60
   5  -9   9   28.80    2.40
   5  -9   9   27.40    3.90
   5  -9  -9   27.60    3.70
   5  -9  -9   28.40    3.50
  -5  -9   9   36.20    2.00
   5   9   9   30.70    2.90
   5   9   9   28.10    3.70
   5  -9  -9   29.10    3.00
   5  -9  -9   35.70    3.20
   5   9   9   32.10    4.00
   6   9  -9   12.50    2.00
   6  -9   9   11.30    1.80
  -6   9   9   12.00    1.40
   6  -9   9    9.90    2.30
  -6  -9  -9   13.10    1.40
   6  -9  -9   13.80    3.20
  -6  -9   9   13.80    1.30
   6   9   9   11.20    2.50
   6  -9  -9   10.60    1.90
   6   9   9   12.40    2.50
   7   9  -9   14.40    1.70
  -7  -9  -9   10.70    1.10
   7  -9   9   11.40    2.00
  -7   9   9   10.60    1.10
   7  -9  -9   13.90    1.50
   7   9   9   10.80    2.10
  -7  -9   9   11.60    1.00
   7   9   9   12.10    2.00
   0  10   9   84.69    4.80
   0  10  -9   86.49    5.60
   0  10  -9   88.99    4.90
   0 -10   9   87.59    4.50
  -1  10   9   13.60    1.70
   1  10  -9   11.70    2.50
  -1  10   9   15.60    1.70
   1  10  -9   12.80    2.00
   1 -10   9   10.10    2.10
  -1 -10   9   10.30    1.20
  -1  10  -9   12.00    1.90
   1  10   9   13.50    1.80
   1  10   9   13.70    2.50
   2 -10   9   17.60    2.60
   2  10  -9   16.00    2.10
   2  10  -9   24.20    3.10
   2  10  -9   18.20    1.70
  -2  10   9   18.40    1.90
   2 -10   9   22.50    2.80
  -2 -10   9   19.40    1.80
   2 -10  -9   21.10    2.70
   2  10   9   17.70    2.50
   2  10   9   26.70    2.90
   2  10   9   18.10    2.20
   3  10  -9   20.20    2.70
  -3 -10  -9   16.00    1.50
   3 -10   9   17.00    2.30
   3 -10   9   18.10    3.00
   3 -10   9   17.20    2.40
   3  10  -9   16.80    1.50
  -3  10   9   18.60    1.90
   3 -10  -9   15.10    2.30
   3  10   9   19.80    2.70
  -3 -10   9   18.40    1.70
   3 -10  -9   16.80    2.30
   3  10   9   22.40    2.90
   3  10   9   16.10    1.90
   4 -10   9   32.10    3.10
   4 -10   9   34.50    3.30
   4 -10   9   35.10    4.00
  -4 -10  -9   38.80    2.30
   4  10  -9   37.30    3.10
  -4  10   9   37.00    2.50
   4  10  -9   37.00    1.90
   4 -10  -9   34.10    4.10
   4  10   9   37.50    3.80
   4  10   9   35.90    3.50
   4  10   9   35.60    3.20
   4  10   9   37.30    2.70
  -4 -10   9   38.50    2.30
   4 -10  -9   37.10    3.40
   4 -10  -9   34.70    2.80
  -5  10   9   10.90    1.20
   5 -10   9   11.80    1.60
   5 -10   9   10.50    1.30
   5 -10   9   10.90    2.30
  -5 -10  -9   12.00    1.30
   5 -10   9   12.80    1.90
   5  10  -9   11.50    2.00
   5 -10  -9   10.90    1.80
   5 -10  -9    9.40    2.20
   5 -10  -9    9.90    1.80
  -5 -10   9   11.10    1.30
   5  10   9    6.30    2.00
  -5 -10   9   11.30    1.30
   5  10   9   13.60    2.50
  -6 -10  -9   22.00    1.50
   6  10  -9   22.90    2.20
  -6  10   9   23.80    1.60
   6 -10   9   21.80    2.60
  -6 -10   9   26.00    1.50
   6  10   9   22.40    2.70
   6 -10  -9   23.70    2.10
   6  10   9   19.00    2.80
   0  11   9  105.09    5.10
   0 -11   9   96.89    4.80
   0  11  -9   84.49    5.80
   1  11  -9   33.20    3.60
  -1  11   9   32.40    2.60
   1 -11   9   34.80    3.40
   1  11  -9   35.40    3.00
   1 -11  -9   36.50    3.50
  -1 -11   9   36.50    2.60
   1  11   9   35.40    2.90
  -2  11   9    3.70    1.00
   2  11  -9    2.60    0.80
   2  11  -9    1.60    1.70
   2 -11   9    2.90    1.60
  -2 -11   9    4.20    1.30
   2  11   9    2.50    1.70
   2 -11  -9    3.30    1.60
   2 -11  -9    3.50    1.60
   2  11   9    1.40    1.20
  -2 -11   9    3.40    0.90
   3 -11   9    1.00    1.40
  -3  11   9    2.10    0.90
   3 -11   9    2.50    1.90
   3 -11   9   -0.10    1.40
   3  11  -9    1.00    0.70
   3 -11  -9    2.30    1.30
  -3 -11   9    2.40    1.10
   3 -11  -9    0.70    1.50
  -3 -11   9    2.20    0.80
   3 -11  -9    2.80    2.10
   3  11   9    2.40    1.20
   4 -11   9   10.20    1.40
  -4 -11  -9    8.80    1.00
  -4  11   9    9.60    1.20
   4 -11   9    6.90    1.60
   4  11  -9    8.80    1.80
   4 -11   9    8.80    2.00
   4 -11   9    9.80    1.60
   4 -11  -9    8.20    1.70
   4  11   9    8.30    1.80
  -4 -11   9    6.80    0.90
   4  11   9    8.60    1.40
   4 -11  -9    9.90    1.80
   4 -11  -9    5.50    2.00
   5 -11   9   24.40    1.70
   5  11  -9   24.50    2.10
  -5 -11  -9   22.70    1.40
   5 -11   9   21.10    2.60
  -5  11   9   25.50    1.70
   5  11   9   21.60    2.60
  -5 -11   9   24.40    1.50
  -5 -11   9   23.20    1.60
   5 -11  -9   21.50    2.10
   5 -11  -9   20.80    2.60
   0  12   9    4.00    1.20
   0 -12   9    4.60    1.00
   0 -12  -9    2.60    1.50
   0 -12  -9    4.20    1.70
  -1 -12  -9    2.10    1.60
   1 -12   9    2.20    1.40
  -1  12   9    1.90    1.00
   1  12  -9    1.70    0.80
   1 -12  -9    2.00    1.40
  -1 -12   9    2.60    1.00
   1 -12  -9    1.70    1.40
   1  12   9    1.70    1.10
   2 -12   9    1.00    1.30
   2  12  -9    1.30    0.70
   2 -12  -9    1.20    1.30
   2 -12  -9    0.90    1.80
   2 -12  -9    0.80    1.20
  -2 -12   9    1.20    0.90
   2  12   9    2.50    1.10
   3 -12   9    2.60    1.00
   3  12  -9    2.30    1.50
  -3  12   9    0.90    0.70
   3  12  -9    2.40    0.60
   3  12   9    1.50    1.00
   3 -12  -9    2.00    1.30
   3 -12  -9    2.00    1.60
  -3 -12   9    2.70    0.90
  -3 -12   9    2.30    0.60
   4 -12   9    7.50    1.00
  -4  12   9    9.70    1.00
   4  12  -9    7.70    1.30
  -4 -12   9    5.90    0.90
  -4 -12   9    5.70    1.00
   4  12   9    7.60    1.20
   0  13  -9    0.20    0.60
   0  13   9    1.00    0.80
   1  13  -9    2.80    0.60
   1 -13  -9    2.10    1.60
  -1 -13   9    1.80    0.60
   1  13   9    3.80    1.00
   2  13  -9    9.30    0.80
   2 -13   9    9.40    1.00
   2  13   9    6.10    1.00
  -2 -13   9   10.30    1.10
   0   0  10 1579.24   61.59
   0   0  10 1512.85   61.29
   0   0 -10 1475.15   60.99
   1   0  10 2515.25  101.49
   1   0 -10 2408.46  102.09
  -1   0  10 2747.93  101.69
  -1   0 -10 2571.34  101.09
  -1   0  10 2592.64  101.09
   1   0  10 2558.34  101.79
   1   0  10 2303.87  101.29
   2   0  10  161.08    7.20
   2   0 -10  142.19    7.40
   2   0  10  159.18    6.80
   2   0 -10  146.79    8.00
  -2   0  10  153.98    7.50
   3   0  10  453.75   20.90
  -3   0 -10  502.45   20.50
  -3   0  10  497.55   20.80
   3   0 -10  461.55   21.80
   3   0 -10  529.45   21.60
   3   0  10  472.85   20.70
   4   0 -10  422.86   20.60
   4   0  10  419.66   19.00
   4   0  10  458.25   22.30
   4   0  10  418.36   19.60
   4   0 -10  457.95   17.90
   5   0 -10   21.70    4.40
   5   0  10   27.60    3.80
   6   0 -10    3.30    1.80
   6   0 -10    3.50    3.70
   7   0  10  219.08   11.40
   7   0 -10  204.88   10.50
   7   0  10  232.78   11.30
   7   0 -10  215.08   14.30
   7   0  10  241.28   12.20
   7   0 -10  196.88    9.90
   7   0 -10  199.38   11.10
   8   0  10   73.29    6.50
   8   0 -10   55.99    5.20
   8   0  10   62.09    5.20
   8   0 -10   56.39    4.50
   8   0  10   74.69    5.80
   8   0  10   61.89    6.90
   9   0  10   13.70    2.80
   9   0  10   10.30    2.60
   9   0  10    8.80    3.40
   9   0  10   17.20    3.50
  10   0  10   31.50    4.30
   0   1 -10 1236.58   50.19
   0   1 -10 1235.08   50.69
   0  -1 -10 1158.58   50.09
   0  -1  10 1264.57   50.79
   0   1  10 1297.67   50.59
   0  -1  10 1300.87   50.49
  -1   1  10 1904.71   76.69
   1  -1  10 1940.61   76.89
   1  -1  10 1951.20   77.09
   1  -1  10 1893.61   76.99
  -1  -1 -10 1970.00   76.79
   1   1 -10 1948.01   76.99
  -1   1 -10 1865.61   76.69
   1   1  10 1962.70   76.89
  -1  -1  10 1869.41   76.69
  -1  -1  10 1824.02   77.19
   2  -1  10  490.65   20.90
   2   1 -10  484.45   21.60
   2  -1  10  490.05   21.00
  -2  -1 -10  521.95   20.90
   2   1 -10  471.85   21.30
   2   1 -10  496.65   20.80
  -2  -1  10  503.25   21.30
  -2   1 -10  503.65   20.80
   2  -1 -10  531.75   22.00
   2   1  10  499.55   20.70
   3   1 -10 2333.97   92.79
  -3   1  10 2348.27   93.39
   3   1 -10 2364.76   94.19
   3  -1  10 2111.19   93.39
   3  -1  10 2307.17   93.29
   3   1 -10 2258.27   94.29
  -3  -1 -10 2338.77   93.09
  -3   1 -10 2340.57   92.99
   3   1  10 2339.27   93.49
   3  -1 -10 2406.56   94.59
  -3  -1  10 2314.27   93.39
  -4  -1 -10  246.58   11.80
   4   1 -10  264.47   13.50
   4  -1  10  259.97   12.60
   4   1 -10  243.58   12.80
   4   1 -10  252.27   10.90
   4  -1  10  239.78   14.40
   4  -1  10  261.97   11.90
   4   1  10  254.07   14.80
   4  -1 -10  268.47   12.40
  -4   1 -10  253.87   12.50
   4  -1 -10  281.27   13.70
   5   1 -10   46.50    5.50
   5  -1  10   40.80    4.60
   5  -1  10   41.00    3.70
   5  -1 -10   48.70    5.70
   5  -1 -10   44.30    4.40
   5   1  10   46.10    2.60
   6  -1  10   79.99    7.20
   6   1 -10  109.79    9.00
   6   1 -10   90.39    6.00
   6  -1 -10   91.49    5.70
   6  -1 -10   96.19    8.80
   6  -1 -10   89.79    4.90
   7  -1  10  104.69    6.90
   7   1 -10  115.99    7.20
   7   1 -10   97.89    5.60
   7   1 -10  102.59   10.10
   7   1 -10   99.19    6.20
   7  -1  10   97.19    7.00
   7  -1 -10  101.69    6.40
   7   1  10   98.39    6.70
   7  -1 -10   97.19    5.70
   7  -1 -10  111.39   10.20
   7  -1 -10  127.19    7.10
   7   1  10  106.59    7.90
   7   1  10   96.99    7.40
   8  -1  10   19.30    3.30
   8  -1  10   22.80    4.30
   8  -1  10   27.10    4.20
   8   1 -10   25.00    3.10
   8   1  10   30.30    4.10
   8   1  10   24.80    5.70
   8  -1 -10   33.60    4.40
   8   1  10   22.30    4.10
   8   1  10   34.00    5.40
   9  -1  10   10.20    2.60
   9  -1  10   14.80    3.40
   9  -1  10    8.60    3.30
   9   1 -10    9.10    1.00
   9  -1  10    5.20    2.40
   9   1 -10   11.80    1.00
   9   1  10   12.40    2.50
   9   1  10   17.50    3.50
   9   1  10    6.70    2.50
   9   1  10   11.60    3.60
  10  -1  10   22.60    3.70
   0  -2  10  865.41   36.50
   0  -2 -10  883.21   36.10
   0  -2  10  894.11   36.90
   0   2  10  929.81   36.60
  -1  -2 -10  569.94   24.40
   1  -2  10  550.34   24.70
   1   2 -10  546.15   24.60
   1  -2  10  604.84   24.50
  -1   2  10  616.34   24.40
   1  -2  10  605.24   24.80
   1   2  10  594.14   24.50
  -1  -2  10  637.04   25.00
  -1  -2  10  586.34   24.50
  -1   2 -10  599.84   24.40
   2   2 -10  364.36   17.00
   2   2 -10  375.96   16.40
  -2  -2 -10  400.46   16.40
   2  -2  10  377.76   16.60
   2  -2  10  367.36   16.30
  -2  -2  10  393.26   16.70
  -2   2 -10  389.66   16.20
   3   2 -10  131.59    7.90
   3  -2  10  155.58    7.20
   3   2 -10  129.99    6.50
  -3  -2 -10  136.19    6.80
   3   2 -10  131.69    7.60
   3  -2 -10  131.79    8.10
  -3   2 -10  149.59    6.80
  -3  -2  10  120.09    6.90
   4  -2  10   52.29    3.80
  -4  -2 -10   46.70    3.40
   4   2 -10   44.60    4.30
   4   2 -10   43.50    2.80
   4  -2  10   50.79    4.60
   4  -2  10   45.00    5.20
   4   2 -10   50.89    5.00
  -4   2 -10   52.19    3.40
   4  -2 -10   43.00    2.80
   4  -2 -10   46.60    5.10
   4   2  10   45.60    2.60
   4   2  10   43.70    5.40
   5  -2  10   75.09    5.20
   5  -2  10   78.49    6.40
   5   2 -10   84.89    6.60
   5   2 -10   92.19    7.30
   5   2  10   71.19    3.90
   5  -2 -10   88.89    7.60
   6  -2  10  224.28   12.80
   6   2 -10  223.48   10.90
   6   2 -10  236.88   14.00
   6  -2  10  240.38   12.40
   6   2  10  210.78   11.90
   6  -2 -10  197.98   10.30
   6  -2 -10  211.28    9.70
   6  -2 -10  190.98   12.00
   6  -2 -10  225.68   14.00
   6   2  10  196.48   10.50
   7   2 -10  519.55   27.70
   7  -2  10  561.74   24.00
   7  -2  10  540.45   25.90
   7   2 -10  513.45   22.30
   7   2 -10  478.15   23.20
   7   2  10  516.35   23.40
   7  -2 -10  521.85   23.20
   7   2  10  543.85   23.40
   7   2  10  548.25   24.50
   7  -2 -10  517.15   23.00
   7   2  10  554.14   23.80
   8  -2  10   43.50    5.90
   8   2 -10   47.50    2.30
   8  -2  10   53.89    5.00
   8  -2  10   50.59    5.40
   8   2 -10   47.20    3.60
   8  -2 -10   46.80    2.20
   8   2  10   47.40    6.50
   8  -2 -10   44.70    2.20
   8   2  10   46.90    5.60
   8   2  10   39.90    4.80
   8   2  10   48.20    4.60
   9   2 -10   47.40    2.10
   9  -2  10   36.20    4.30
   9  -2  10   45.00    5.00
   9  -2  10   34.20    5.10
   9   2  10   47.30    5.40
   9  -2 -10   39.60    2.00
   9   2  10   30.30    3.70
   9  -2 -10   42.50    2.10
   9   2  10   36.50    4.20
  10  -2  10    4.80    2.70
   0  -3  10   20.50    2.20
   0  -3  10   20.30    2.10
   0  -3  10   21.30    2.50
   0  -3 -10   18.80    1.70
   0   3 -10   20.90    1.80
   0   3  10   18.70    2.10
   1  -3  10  632.34   26.10
   1  -3  10  602.64   26.40
  -1  -3 -10  649.74   26.10
  -1   3  10  634.94   26.10
   1  -3  10  630.44   26.50
  -1  -3  10  604.14   26.50
  -1  -3  10  614.64   26.20
   1   3  10  651.53   26.30
   2   3 -10  267.37   12.70
   2  -3  10  266.87   12.40
   2  -3  10  279.27   12.30
  -2   3  10  265.87   11.80
  -2  -3 -10  284.07   12.20
  -2  -3  10  264.77   12.00
  -2   3 -10  267.97   12.00
  -2  -3  10  265.87   12.50
   3   3 -10   25.60    2.30
   3   3 -10   20.70    3.20
   3  -3  10   28.00    2.90
  -3  -3 -10   23.80    2.50
   3   3  10   20.30    1.90
  -3   3 -10   25.30    2.40
  -3  -3  10   25.20    2.80
   3  -3 -10   25.30    2.20
   4   3 -10   84.59    5.00
   4  -3  10  106.49    5.90
   4   3 -10  104.29    7.20
  -4  -3 -10  104.29    5.70
   4   3 -10   92.79    6.60
   4   3  10  101.79    4.70
   4   3  10   84.79    7.70
  -4   3 -10   91.19    5.40
   4  -3 -10   84.59    5.00
   5   3 -10  347.17   17.80
   5  -3  10  314.97   13.90
   5  -3  10  344.87   16.90
   5  -3  10  340.67   15.50
   5   3 -10  323.17   17.10
   5   3  10  324.37   14.00
   6   3 -10   66.99    4.70
   6   3 -10   67.19    2.90
   6  -3  10   77.29    5.50
   6   3 -10   71.29    7.80
   6  -3  10   80.69    7.20
   6  -3 -10   58.79    5.10
   6   3  10   62.39    5.70
   6  -3 -10   61.99    4.00
   6  -3 -10   63.99    2.80
   7   3 -10    2.70    0.80
   7  -3  10    2.10    2.30
   7   3 -10    3.30    1.70
   7  -3 -10    1.90    0.80
   7   3  10    3.80    2.90
   7  -3 -10    4.80    2.90
   7   3  10    5.30    2.40
   7  -3 -10    3.50    1.70
   7  -3 -10    2.60    2.10
   7   3  10    2.90    3.10
   8   3 -10   21.00    1.70
   8   3 -10   21.20    2.80
   8  -3  10   16.70    3.20
   8  -3  10   29.40    4.60
   8  -3 -10   23.50    3.10
   8  -3 -10   18.70    1.70
   8   3  10   20.70    3.30
   8   3  10   23.20    4.00
   8   3  10   28.50    6.50
   9   3 -10   49.20    2.40
   9  -3  10   39.50    5.00
   9  -3  10   40.50    4.20
   9   3 -10   41.70    3.20
   9  -3  10   53.39    4.80
   9   3  10   47.10    4.40
   9   3  10   57.39    5.30
   9  -3 -10   41.50    2.40
   0  -4 -10   45.10    2.90
   0   4 -10   51.39    3.10
   0  -4  10   50.49    3.50
   0  -4  10   49.50    3.80
   0  -4  10   44.40    3.40
   0   4  10   44.80    3.40
  -1  -4 -10  469.95   19.40
  -1   4  10  466.85   19.50
   1  -4  10  413.16   19.70
   1  -4  10  439.76   19.80
   1  -4  10  448.26   19.30
   1   4  10  479.85   19.60
  -1   4 -10  446.36   19.30
  -1  -4  10  442.86   20.00
  -1  -4  10  468.05   19.70
   2  -4  10  686.23   29.20
  -2  -4 -10  687.83   29.00
  -2   4  10  665.63   28.80
   2  -4  10  742.03   29.50
  -2  -4  10  672.23   29.40
  -2  -4  10  684.33   29.00
   3   4 -10  228.68   10.30
   3   4 -10  230.88   12.30
   3  -4  10  240.38   11.70
  -3  -4 -10  246.48   11.40
  -3   4 -10  238.48   11.20
   3  -4 -10  248.08   11.60
  -3  -4  10  235.18   11.60
   3   4  10  246.98   10.40
   4   4 -10  486.25   22.90
   4  -4  10  494.45   21.60
   4   4 -10  508.95   23.10
  -4  -4 -10  478.65   21.20
  -4   4 -10  469.85   21.10
   4   4  10  466.35   20.10
   4   4  10  471.15   24.50
   5  -4  10  181.68    8.40
   5   4 -10  215.98   12.10
   5  -4  10  173.78    8.80
   5  -4  10  187.88   10.00
   5   4 -10  190.88   12.00
   5  -4  10  187.58   11.50
   5  -4 -10  170.38   10.10
   5   4  10  204.58    8.60
   6   4 -10   24.70    2.80
   6   4 -10   34.40    6.10
   6  -4  10   27.50    5.20
   6   4 -10   23.70    1.70
   6  -4  10   20.80    3.20
   6  -4 -10   23.10    2.40
   6  -4 -10   25.80    1.70
   6   4  10   27.80    4.20
   6  -4 -10   24.80    3.50
   6   4  10   21.80    4.50
   6   4  10   30.80    4.10
   6   4  10   20.30    3.70
   7   4 -10   85.69    4.90
   7  -4  10   66.09    6.00
   7   4 -10   81.89    3.80
   7   4  10   74.99    6.10
   7   4  10   76.39    5.60
   7  -4 -10   81.49    4.70
   7  -4 -10   81.69    3.80
   7   4  10   75.09    6.70
   7  -4 -10   82.89    5.60
   8   4 -10   46.80    3.50
   8  -4  10   46.00    4.80
   8   4 -10   49.30    2.70
   8  -4  10   46.40    5.00
   8  -4 -10   47.10    2.70
   8  -4 -10   49.70    4.80
   8   4  10   41.80    4.70
   8   4  10   46.70    5.00
   8   4  10   55.79    6.10
   9   4 -10   46.50    3.10
   9  -4  10   51.79    4.50
   9  -4  10   40.60    4.90
   9   4 -10   49.80    2.60
   9   4  10   51.39    4.40
   9  -4 -10   51.39    2.60
   9   4  10   52.29    4.80
   0  -5  10    0.20    1.10
   0  -5  10   -0.30    1.30
   0   5 -10   -0.40    0.80
   0   5  10    2.50    1.30
   0  -5  10    1.30    1.30
   0  -5 -10    0.90    0.80
   1  -5  10  755.12   32.50
   1  -5  10  751.02   31.70
  -1  -5 -10  764.82   31.70
   1  -5  10  764.92   32.40
  -1   5  10  772.52   32.00
   1   5 -10  711.03   31.10
  -1  -5  10  789.72   32.20
   1   5  10  760.42   31.90
  -1   5 -10  785.12   31.70
  -1  -5  10  738.63   32.50
   2  -5  10  296.07   14.00
   2   5 -10  282.77   12.60
  -2  -5 -10  304.97   13.60
  -2   5  10  294.37   13.50
   2  -5  10  274.07   13.70
   2  -5 -10  312.37   14.30
   2   5  10  300.47   12.70
  -2  -5  10  284.17   14.00
  -2  -5  10  300.87   13.70
  -2   5 -10  279.97   13.30
  -3  -5 -10   20.00    2.70
   3  -5  10   23.80    3.30
   3   5 -10   23.30    2.00
  -3  -5  10   21.30    2.70
  -3  -5  10   26.50    3.30
   3  -5 -10   25.00    3.30
   3   5  10   21.20    1.90
   4  -5  10   54.39    3.40
  -4  -5 -10   51.79    4.30
   4   5 -10   49.20    5.50
   4   5 -10   61.99    5.60
   4   5 -10   50.19    3.10
   4  -5  10   53.79    4.90
   4  -5 -10   47.10    4.30
   4   5  10   58.39    3.30
   5   5 -10  147.19   10.40
   5  -5  10  138.09    6.70
   5   5 -10  135.39    9.80
   5  -5  10  135.99    7.00
   5  -5  10  141.59    7.90
   5  -5  10  144.29    8.50
   5   5  10  130.59    8.00
   5   5  10  148.49    6.90
   5  -5 -10  146.49    6.80
   6   5 -10   51.89    7.00
   6   5 -10   45.30    2.60
   6  -5  10   50.49    6.80
   6  -5  10   42.60    4.70
   6   5 -10   48.10    3.60
   6   5  10   35.80    5.00
   6  -5 -10   43.80    2.60
   6  -5 -10   44.90    4.50
   6   5  10   41.50    4.60
   6   5  10   44.00    4.90
   6  -5 -10   44.80    3.30
   7   5 -10   44.00    3.60
   7  -5  10   41.70    4.70
   7  -5  10   45.70    4.70
   7   5 -10   40.90    2.70
   7  -5 -10   45.80    4.60
   7   5  10   44.20    4.50
   7  -5 -10   42.30    3.40
   7   5  10   40.60    5.00
   7  -5 -10   41.60    2.70
   7   5  10   42.20    5.60
   8   5 -10   43.00    3.20
   8  -5  10   42.20    4.40
   8   5 -10   44.10    2.60
   8  -5  10   38.40    4.50
   8   5  10   31.90    3.80
   8   5  10   48.30    5.60
   8  -5 -10   51.49    4.80
   8   5  10   46.60    5.00
   8  -5 -10   42.60    2.60
   9  -5  10    6.90    2.20
   9  -5  10    2.40    2.30
   9   5 -10    4.60    1.30
   9   5 -10    4.90    0.90
   9   5  10    5.30    2.10
   9  -5 -10    3.50    1.00
   9   5  10   11.10    2.50
   0  -6  10   59.09    4.60
   0  -6  10   53.89    4.20
   0   6  10   58.59    4.30
   0  -6  10   55.99    4.70
   0  -6 -10   54.59    5.00
   0   6 -10   53.49    3.50
   1  -6  10   63.39    5.10
  -1  -6 -10   70.89    5.50
   1   6 -10   71.29    4.10
   1  -6  10   58.49    4.80
  -1  -6 -10   69.19    4.50
   1  -6  10   69.49    5.10
  -1   6  10   72.69    4.90
  -1  -6  10   76.59    5.10
   1   6  10   66.99    3.90
  -1   6 -10   73.69    4.20
   1   6  10   72.99    4.70
  -1  -6  10   70.99    5.40
  -1   6 -10   71.39    4.60
   1  -6 -10   68.69    5.70
   2   6 -10   54.09    3.40
   2  -6  10   64.89    4.90
  -2  -6 -10   52.39    4.10
   2  -6  10   54.99    4.50
  -2   6  10   49.00    4.10
  -2  -6  10   53.49    4.30
   2  -6 -10   50.79    4.90
   2   6  10   51.09    3.30
  -2   6 -10   57.09    4.20
  -2  -6  10   49.20    4.60
   3  -6  10   17.20    2.10
  -3   6  10   17.80    2.80
   3  -6  10   20.00    3.10
  -3  -6 -10   21.00    3.00
   3   6 -10   12.50    1.80
  -3  -6  10   13.80    2.50
   3  -6 -10   14.40    2.90
   3   6  10   18.60    2.00
  -3   6 -10   11.10    2.10
   4  -6  10   13.80    1.90
   4   6 -10   13.00    3.30
   4  -6  10   12.70    2.00
   4  -6  10   13.10    3.00
   4   6 -10   15.20    1.90
   4   6  10   14.80    1.90
   4  -6 -10   13.60    2.80
   5   6 -10   20.00    2.70
   5  -6  10   15.20    3.10
   5  -6  10   17.20    2.00
   5  -6  10   16.00    2.90
   5   6 -10   18.20    5.40
   5  -6  10   17.80    2.30
   5  -6  10   14.50    2.20
   5   6  10   19.90    2.30
  -5   6 -10   15.70    1.80
   5  -6 -10   20.00    2.30
   5   6  10   19.00    3.10
   5   6  10   14.30    3.00
   5  -6 -10   18.90    2.90
   6  -6  10   73.09    5.90
   6   6 -10   77.69    4.90
   6   6  10   87.79    6.10
   6  -6 -10   77.59    5.70
   6   6  10   83.99    6.30
   6   6  10   81.29    6.00
   6  -6 -10   79.59    4.80
   7   6 -10   43.30    3.60
   7  -6  10   48.80    4.80
   7   6  10   49.00    4.60
   7   6  10   53.79    5.70
   7   6  10   48.70    5.10
   7  -6 -10   48.10    5.10
   7  -6 -10   41.10    3.50
   8   6 -10    6.90    1.60
   8  -6  10    4.80    2.20
  -8  -6 -10    6.50    0.90
   8   6  10    8.90    2.70
   8   6  10    6.40    2.00
   8  -6 -10   13.60    2.70
   8   6  10   10.10    3.00
   9  -6  10   -2.30    1.90
   0   7  10    4.20    1.80
   0  -7  10    3.80    1.70
   0   7 -10    4.80    1.50
   0  -7 -10    2.40    2.00
  -1   7  10  280.17   12.90
  -1  -7 -10  240.98   11.90
   1   7 -10  266.27   11.70
   1  -7  10  251.37   13.20
  -1  -7 -10  268.77   13.70
   1  -7  10  239.88   11.40
   1   7  10  256.57   11.50
  -1  -7  10  252.97   12.70
  -1   7 -10  237.78   12.10
  -1   7 -10  237.78   11.60
   1  -7 -10  275.37   13.80
  -2   7  10  235.18   11.80
   2  -7  10  230.68   10.50
  -2  -7 -10  224.88   11.40
   2  -7  10  228.48   12.40
   2   7 -10  228.88   10.60
   2   7  10  235.58   10.60
  -2  -7  10  229.78   11.90
   2  -7 -10  237.18   12.80
  -2   7 -10  214.68   11.30
   3  -7  10   59.79    5.50
   3   7 -10   58.09    3.90
   3  -7  10   56.79    3.80
   3  -7  10   60.39    3.90
   3  -7 -10   61.29    4.10
   3  -7 -10   62.69    5.60
   3   7  10   61.39    3.90
   4   7 -10    9.80    1.80
   4  -7  10   14.20    2.60
   4  -7  10    8.80    1.90
   4  -7  10   10.90    1.90
   4  -7  10   11.10    3.10
  -4   7  10   11.80    1.30
   4   7  10   11.80    2.00
   4   7  10    8.40    2.10
   4  -7 -10    5.90    2.40
  -4   7 -10   11.20    1.50
   4   7  10    8.60    2.40
  -4  -7  10    9.50    1.10
   4  -7 -10    9.60    3.10
   4  -7 -10   11.80    2.80
   5  -7  10  286.07   12.00
   5  -7  10  297.37   12.40
   5  -7  10  277.57   12.70
   5   7 -10  278.97   12.50
   5  -7  10  262.87   13.60
   5   7  10  281.17   13.70
   5  -7 -10  269.37   13.00
   5   7  10  278.17   13.40
   5  -7 -10  278.77   12.40
   5   7  10  281.57   12.60
   6  -7  10   39.30    3.20
   6   7 -10   37.30    3.40
  -6  -7 -10   38.70    2.40
   6  -7  10   42.10    4.50
   6   7  10   36.10    4.30
   6   7  10   33.60    4.80
   6  -7 -10   39.30    4.60
   6  -7 -10   41.60    3.40
   6   7  10   39.10    4.70
  -7  -7 -10   46.30    2.60
   7   7 -10   42.80    3.50
   7  -7  10   47.60    4.40
   7  -7 -10   47.60    3.40
   7   7  10   48.00    4.50
   7  -7 -10   58.99    5.10
   7   7  10   50.59    5.10
   8   7 -10   11.20    1.60
   8  -7  10    8.70    2.10
  -8  -7 -10    9.00    1.00
   8   7  10    9.90    2.00
   8   7  10   13.00    2.60
   0  -8 -10   28.50    4.50
   0   8 -10   29.10    3.00
   1  -8  10   19.00    3.70
   1   8 -10   17.70    2.50
   1  -8  10   21.90    2.60
   1  -8 -10   15.20    3.50
   1   8  10   21.00    2.50
   2   8 -10   77.99    4.80
   2  -8  10   70.39    4.60
   2  -8  10   66.69    4.40
   2  -8  10   72.79    6.30
  -2   8 -10   81.49    4.30
   2   8  10   82.19    4.80
   2  -8 -10   83.09    6.90
  -2  -8  10   72.39    3.70
   3   8 -10  248.18   10.40
   3   8 -10  232.28   11.10
  -3  -8 -10  256.37   10.60
   3  -8  10  249.58   13.70
   3   8 -10  250.27   11.60
   3  -8  10  259.87   12.30
   3  -8  10  235.88   11.40
  -3   8  10  260.87   10.70
   3  -8  10  253.77   11.50
   3   8 -10  240.78   12.00
   3  -8 -10  270.67   11.70
   3  -8 -10  264.77   13.90
  -3  -8  10  242.38   10.60
  -3   8 -10  244.28   10.80
   3   8  10  258.87   12.10
   3   8  10  264.07   11.70
   3   8  10  238.58   11.10
   3   8  10  244.08   11.00
   4  -8  10   25.00    2.90
   4  -8  10   28.70    3.90
   4   8 -10   20.10    2.50
   4   8 -10   20.90    1.50
  -4  -8 -10   21.50    1.90
   4  -8  10   22.70    2.80
  -4   8  10   23.20    1.90
   4   8 -10   23.70    3.70
   4  -8 -10   22.90    2.60
   4  -8 -10   28.60    3.90
  -4  -8  10   21.50    1.80
   4   8  10   23.70    2.30
   4  -8 -10   24.50    2.50
   4   8  10   21.20    3.40
   4   8  10   26.90    2.90
   5  -8  10   96.19    5.40
  -5  -8 -10  102.09    4.80
   5  -8  10   94.19    6.50
   5  -8  10   94.79    5.80
   5  -8  10   93.79    5.00
   5   8 -10  107.79    5.80
  -5   8  10  105.79    4.80
   5  -8 -10  105.59    5.50
  -5  -8  10  107.89    4.70
   5  -8 -10   97.09    6.80
   5   8  10   97.69    5.50
   5   8  10  104.39    6.50
   5  -8 -10   90.49    6.10
   5   8  10  104.09    6.80
   6  -8  10   12.90    1.50
  -6  -8 -10   15.20    1.60
   6  -8  10   14.10    2.80
  -6   8  10   15.20    1.50
   6   8 -10   15.00    2.30
   6  -8 -10   20.40    3.10
  -6  -8  10   14.90    1.30
   6   8  10   12.80    2.70
   6   8  10   13.70    2.80
   6  -8 -10   16.90    2.20
   7   8 -10   32.90    2.70
   7  -8  10   28.30    3.40
  -7  -8 -10   31.00    1.90
   7   8  10   34.40    3.60
   7  -8 -10   29.20    2.60
   7   8  10   34.90    3.90
   8   8 -10    5.50    1.10
   8   8  10    8.80    2.30
   0  -9  10   13.20    1.60
   0   9  10    7.60    1.50
   0  -9 -10    8.50    3.10
   0   9 -10   10.40    1.70
   0   9 -10   11.00    2.40
   1  -9  10  246.18   11.70
   1  -9  10  234.48   16.50
   1  -9  10  248.68   10.70
   1   9 -10  253.27   11.90
   1   9 -10  249.18   11.30
  -1   9  10  251.67   11.00
  -1  -9  10  239.98   10.50
   1  -9 -10  254.37   14.40
  -1   9 -10  261.67   11.20
   1   9  10  249.38   11.10
   1   9  10  250.57   11.80
   2   9 -10   26.00    2.60
   2  -9  10   18.00    2.50
   2  -9  10   21.60    4.00
  -2  -9 -10   21.30    1.80
   2   9 -10   25.30    1.90
  -2   9  10   22.20    1.90
   2  -9  10   17.90    2.50
   2   9 -10   24.60    3.00
   2  -9 -10   27.20    4.50
  -2  -9  10   26.90    1.90
   2   9  10   21.90    2.80
   2  -9 -10   27.10    3.20
   2   9  10   18.60    2.20
  -3   9  10   45.40    2.80
   3   9 -10   45.80    2.50
   3  -9  10   43.60    3.60
   3  -9  10   58.89    4.50
   3  -9  10   44.70    3.70
   3   9 -10   43.10    3.70
   3   9 -10   42.40    3.30
   3   9 -10   46.50    4.10
  -3  -9 -10   47.20    2.60
   3   9  10   42.50    3.10
   3   9  10   45.70    4.00
   3   9  10   47.40    3.70
   3  -9 -10   42.60    3.70
  -4   9  10   12.10    1.40
   4  -9  10   14.30    2.20
   4   9 -10   13.10    2.10
   4  -9  10   13.50    2.80
  -4  -9 -10   13.60    1.60
   4  -9  10   13.50    2.10
   4   9 -10    9.50    2.20
   4   9 -10   12.90    1.10
   4   9  10   12.30    2.20
   4  -9 -10   11.40    1.80
   4  -9 -10   11.20    2.10
  -4  -9  10   14.40    1.50
   4  -9 -10    8.90    2.70
   4   9  10   10.80    2.20
   5  -9  10   25.10    3.00
   5  -9  10   21.30    3.50
   5  -9  10   26.10    2.10
  -5  -9 -10   22.20    1.80
   5   9 -10   23.70    2.90
   5  -9  10   21.00    2.60
  -5   9  10   20.00    1.80
   5  -9 -10   23.20    3.40
   5   9  10   15.60    3.10
   5  -9 -10   13.70    2.90
  -5  -9  10   22.20    1.70
   5   9  10   19.90    2.30
   5   9  10   25.20    3.70
   5  -9 -10   22.40    2.40
   6  -9  10    2.00    1.80
   6  -9  10    0.60    0.90
  -6  -9 -10    3.40    0.80
   6   9 -10   -0.40    1.40
  -6   9  10    1.30    0.70
  -6  -9  10    1.80    0.70
   6  -9 -10    1.30    1.50
   6   9  10    0.80    1.80
   6   9  10    1.40    1.90
   7   9 -10   23.30    2.10
  -7  -9 -10   22.20    1.40
  -7   9  10   16.10    1.70
   7  -9  10   19.00    2.50
   7  -9 -10   22.00    2.10
   7   9  10   23.50    2.60
   7   9  10   22.80    2.90
  -7  -9  10   22.50    1.30
   0  10 -10   20.70    2.60
   0  10  10   18.60    2.20
   0 -10  10   19.00    2.00
   0  10 -10   22.30    3.10
   1  10 -10    2.10    1.90
  -1  10  10    2.70    1.00
  -1  10  10    1.40    1.10
   1  10 -10    2.90    1.50
   1 -10  10    4.70    1.80
  -1 -10  10    2.80    0.90
  -1 -10  10    3.10    1.20
   1  10  10    3.40    1.40
   1  10  10    2.90    1.80
   2 -10  10    8.80    2.10
  -2  10  10    8.30    1.30
   2  10 -10    8.20    1.80
   2  10 -10    8.80    2.30
   2  10 -10    6.50    1.00
  -2 -10  10    7.60    1.10
   2 -10 -10    8.10    2.00
   2  10  10    5.90    1.40
   2  10  10    5.90    1.90
  -3 -10 -10   24.80    1.80
   3 -10  10   23.40    3.70
   3  10 -10   25.50    1.80
   3  10 -10   25.20    3.00
   3 -10  10   23.20    2.70
   3 -10  10   24.20    2.90
  -3  10  10   24.20    2.10
   3  10  10   24.00    2.40
   3  10  10   26.70    3.00
  -3 -10  10   29.80    2.00
   3 -10 -10   25.00    2.90
   3  10  10   31.50    3.20
   3 -10 -10   26.10    3.10
   4 -10  10    8.30    2.30
   4  10 -10    6.00    2.00
  -4 -10 -10    6.70    1.00
   4 -10  10    8.70    1.80
   4 -10  10    8.70    1.90
   4  10 -10    7.30    1.90
   4 -10  10    9.90    1.50
  -4  10  10    8.20    1.20
   4  10 -10    8.40    0.80
   4 -10 -10    6.70    1.80
   4 -10 -10    8.50    2.40
  -4 -10  10    8.60    1.10
   4 -10 -10    6.50    1.40
   4  10  10    6.40    1.80
   4  10  10    5.70    1.70
   4  10  10    7.90    1.40
   4  10  10    9.90    2.40
   5 -10  10   23.70    2.20
  -5  10  10   23.30    1.70
  -5 -10 -10   22.10    1.60
   5 -10  10   20.20    3.00
   5  10 -10   20.60    2.50
   5 -10  10   21.60    1.90
   5 -10  10   22.10    2.60
  -5 -10  10   24.30    1.70
   5  10  10   24.30    3.10
   5 -10 -10   25.80    2.50
   5 -10 -10   23.80    3.00
   5  10  10   18.10    2.80
  -5 -10  10   22.20    1.90
  -6 -10 -10   31.00    1.80
   6 -10  10   25.20    2.80
   6  10 -10   36.30    2.50
  -6  10  10   33.30    1.80
   6 -10  10   28.30    1.90
   6 -10 -10   33.20    2.40
  -6 -10  10   35.60    1.80
   6  10  10   32.80    3.10
   6  10  10   29.40    2.90
   0  11  10    8.40    1.60
   0 -11  10    8.30    1.30
   1  11 -10   27.10    3.20
   1  11 -10   26.90    2.10
  -1  11  10   31.70    2.50
   1 -11  10   26.00    3.30
  -1 -11  10   32.10    2.40
   1 -11 -10   29.50    3.30
   1  11  10   30.10    2.60
   2  11 -10   31.50    2.10
   2 -11  10   28.80    3.20
  -2  11  10   33.50    2.20
   2  11 -10   29.10    3.30
   2  11  10   35.10    2.70
  -2 -11  10   32.80    2.40
   2  11  10   31.80    3.30
   2 -11 -10   31.10    3.10
  -2 -11  10   31.50    2.10
   2 -11 -10   32.30    3.20
  -3  11  10   14.50    1.60
   3  11 -10   12.00    1.20
   3 -11  10   12.60    2.00
   3 -11  10    9.60    1.90
   3  11  10   14.80    1.70
   3 -11 -10   19.10    3.00
   3 -11 -10   10.90    1.80
  -3 -11  10   11.90    1.50
   3 -11 -10   12.40    2.00
  -3 -11  10   13.10    1.40
   4 -11  10   39.10    2.80
  -4  11  10   40.30    2.20
   4 -11  10   37.40    2.30
   4  11 -10   33.80    2.70
   4 -11  10   32.50    2.80
  -4 -11 -10   31.20    1.90
   4 -11  10   33.00    3.30
   4  11  10   37.00    3.00
   4 -11 -10   30.80    3.30
   4 -11 -10   31.40    2.70
   4 -11 -10   30.70    2.70
  -4 -11  10   36.40    2.00
   4  11  10   34.30    2.40
  -4 -11  10   35.40    2.20
   5  11 -10   15.70    1.80
  -5  11  10   13.40    1.30
   5 -11  10    9.00    2.10
  -5 -11 -10   11.50    1.00
   5 -11  10   10.50    1.30
  -5 -11  10   13.70    1.30
  -5 -11  10   14.60    1.10
   5 -11 -10   12.00    2.70
   5 -11 -10   14.00    1.50
   0 -12 -10    1.70    1.50
   0  12  10    0.90    1.00
   0 -12  10    0.70    0.80
   0 -12 -10    1.20    1.40
  -1  12  10    3.90    1.10
   1 -12  10    2.80    1.40
  -1 -12 -10    5.40    1.70
   1  12 -10    3.60    0.90
   1 -12 -10    3.20    1.40
  -1 -12  10    2.90    1.00
   1 -12 -10    2.80    1.50
   1  12  10    3.80    1.20
   2  12 -10   14.90    1.30
   2 -12  10   11.90    1.80
   2  12  10   15.40    1.90
   2 -12 -10   11.10    1.70
   2 -12 -10   16.50    2.70
   2 -12 -10   12.60    1.80
  -2 -12  10   14.30    1.50
   3 -12  10    6.50    1.10
  -3  12  10    6.60    0.90
  -3 -12  10    7.30    0.80
  -3 -12  10    8.40    1.10
   3 -12 -10    8.00    1.90
   3  12  10    5.60    1.20
   4 -12  10    0.90    0.70
  -4 -12  10    1.90    0.70
   0  13 -10    5.60    0.70
   0  13  10    3.10    0.90
   1  13 -10    6.40    0.70
   1 -13  10    8.10    1.00
  -1 -13  10    3.70    0.80
   1  13  10    5.80    1.00
   1 -13 -10    7.00    2.00
   2 -13  10    6.40    0.90
   2  13 -10    7.60    0.70
   2  13  10    6.70    1.00
   0   0 -11   15.00    1.40
   0   0  11   18.10    2.20
  -1   0 -11   42.60    2.70
   1   0  11   45.80    2.90
   1   0 -11   47.10    2.80
   1   0  11   41.30    3.10
  -1   0  11   48.30    2.70
  -1   0  11   48.90    3.40
   1   0  11   38.80    2.90
   2   0 -11 2009.90   84.49
   2   0  11 2121.69   83.79
  -2   0 -11 2108.69   83.59
   2   0  11 2097.09   83.19
  -2   0  11 2142.99   84.09
   2   0 -11 2034.90   84.09
   2   0  11 2043.60   83.89
   3   0 -11 1789.22   74.39
   3   0 -11 1826.82   73.89
  -3   0  11 1791.12   73.29
   3   0  11 1759.02   73.29
  -3   0 -11 1817.62   72.89
   3   0  11 1851.81   73.29
   4   0 -11   76.59    4.20
  -4   0 -11  101.39    5.20
   4   0 -11   92.99    6.90
   4   0  11   97.39    5.90
   5   0  11   35.40    4.20
   5   0 -11   34.50    5.40
   6   0 -11    5.10    3.80
   6   0 -11    6.30    2.20
   7   0 -11   21.40    2.70
   7   0  11   28.10    4.00
   7   0 -11   21.20    3.00
   7   0  11   27.50    3.90
   7   0 -11   22.20    3.50
   7   0 -11   17.70    5.60
   8   0 -11   14.90    2.50
   8   0  11   11.70    3.80
   8   0  11   12.20    3.60
   8   0 -11   10.90    2.80
   8   0  11   10.20    2.80
   8   0  11    9.90    2.90
   9   0  11    4.00    3.10
   9   0  11    9.40    3.10
   9   0  11    2.50    2.20
   9   0  11    3.10    2.10
   0   1 -11  262.37   11.50
   0  -1  11  274.07   12.30
   0  -1  11  276.07   12.00
   0   1  11  279.67   12.00
   0  -1 -11  280.67   11.60
   1  -1  11 1622.14   64.79
   1  -1  11 1648.64   65.09
  -1  -1 -11 1640.24   64.69
  -1   1  11 1559.74   64.69
   1  -1  11 1611.44   64.99
   1   1 -11 1583.04   64.99
  -1   1 -11 1667.03   64.69
   1   1  11 1581.54   64.79
  -1  -1  11 1523.45   64.69
  -1  -1  11 1633.64   65.29
   2  -1  11  179.88    8.10
  -2  -1 -11  190.98    8.50
   2  -1  11  172.58    8.60
   2   1 -11  184.38    9.30
   2   1 -11  190.58    8.50
   2   1 -11  183.88    9.00
   2  -1  11  186.68    8.60
  -2  -1  11  188.68    8.90
  -2   1 -11  182.28    8.40
   2   1  11  183.08    8.10
   2  -1 -11  187.88    9.50
   3   1 -11  243.98   10.40
   3   1 -11  224.08   11.80
   3  -1  11  234.08   11.10
   3  -1  11  259.67   11.10
  -3  -1 -11  239.28   10.70
  -3   1  11  215.78   11.00
   3   1 -11  234.58   11.60
  -3  -1  11  220.58   10.90
  -3   1 -11  258.87   10.80
   3  -1 -11  221.08   12.00
   4   1 -11  113.59    7.20
   4  -1  11  106.99    8.40
   4   1 -11  114.39    7.70
   4   1 -11  106.99    5.20
   4  -1  11  105.29    6.70
  -4  -1 -11  114.59    6.00
   4  -1  11  112.19    6.30
  -4   1 -11  110.89    5.90
   4  -1 -11  110.69    7.50
   5   1 -11  119.79    8.80
   5  -1  11  111.49    6.70
   5  -1  11  116.39    7.70
   5  -1 -11  119.89    8.80
   6   1 -11   47.50    7.30
   6  -1  11   39.30    5.20
   6   1 -11   37.50    4.00
   6  -1 -11   36.50    3.70
   6  -1 -11   44.40    7.00
   7   1 -11  273.07   12.60
   7   1 -11  277.57   13.10
   7  -1  11  292.87   14.10
   7   1 -11  270.67   17.30
   7   1  11  296.87   13.90
   7  -1 -11  274.37   12.70
   7   1  11  292.17   14.30
   7  -1 -11  273.97   13.30
   7   1  11  294.67   14.80
   7  -1 -11  277.37   17.50
   7  -1 -11  277.57   13.40
   8  -1  11    4.80    2.40
   8   1 -11    2.70    2.40
   8  -1  11    2.00    3.30
   8  -1  11    3.60    3.00
   8   1 -11    2.00    1.90
   8   1  11    1.70    3.20
   8   1  11   -0.10    2.30
   8  -1 -11    4.00    2.70
   8   1  11    2.70    3.10
   8   1  11    1.10    2.20
   9  -1  11   16.70    2.90
   9  -1  11    6.70    2.50
   9   1 -11   12.70    1.00
   9   1 -11   10.70    1.10
   9  -1  11   15.00    3.30
   9  -1  11   13.10    3.40
   9   1  11   16.20    3.70
   9   1  11    9.30    2.30
   9   1  11    8.90    2.60
   9   1  11   19.80    3.60
  10  -1  11    5.20    2.80
   0  -2  11  740.33   30.90
   0  -2  11  770.72   30.60
   0  -2  11  723.43   30.60
   0   2  11  777.32   30.70
   0  -2 -11  693.53   30.10
   1  -2  11 1683.93   66.59
   1  -2  11 1549.24   66.69
   1  -2  11 1641.84   66.89
  -1  -2 -11 1674.33   66.49
   1   2 -11 1664.83   66.89
  -1   2  11 1660.03   66.49
  -1  -2  11 1621.74   66.59
  -1   2 -11 1642.44   66.39
  -1  -2  11 1616.74   66.99
   1   2  11 1731.73   66.69
   2  -2  11  748.23   30.60
   2  -2  11  740.03   30.40
   2   2 -11  685.83   30.30
   2   2 -11  717.13   30.90
  -2  -2 -11  753.92   30.30
  -2  -2  11  696.93   30.40
  -2   2 -11  765.62   30.30
  -2  -2  11  747.63   30.80
   3   2 -11   78.49    5.40
   3   2 -11   76.09    4.40
  -3  -2 -11   85.69    4.80
   3   2 -11   76.49    5.70
   3  -2  11   90.19    5.10
   3  -2 -11   87.09    6.20
  -3   2 -11   89.19    4.70
  -3  -2  11   84.59    5.10
  -4  -2 -11  216.88   10.70
   4   2 -11  228.28   12.10
   4  -2  11  234.48   11.00
   4  -2  11  223.98   11.60
   4   2 -11  222.58   10.10
   4   2 -11  235.18   12.40
   4  -2  11  220.88   13.40
  -4   2 -11  227.68   10.60
   4   2  11  226.68   13.90
   4   2  11  221.58    9.80
   4  -2 -11  240.28   12.70
   4  -2 -11  225.28   10.10
   5  -2  11   86.19    6.70
   5   2 -11   97.09    7.60
   5   2 -11   84.89    6.60
   5  -2  11   78.39    5.40
   5  -2 -11   99.19    8.00
   5   2  11   77.79    4.30
   6  -2  11   37.40    5.30
   6  -2  11   31.60    4.00
   6   2 -11   26.30    3.30
   6   2 -11   28.10    5.50
   6  -2 -11   28.60    3.50
   6  -2 -11   27.80    3.40
   6  -2 -11   24.40    2.50
   6   2  11   27.60    4.30
   6  -2 -11   34.20    6.30
   6   2  11   30.10    3.60
   7  -2  11   41.80    4.80
   7   2 -11   23.70    6.00
   7   2 -11   31.00    3.30
   7   2 -11   29.40    3.80
   7  -2 -11   39.70    4.60
   7   2  11   49.90    5.50
   7   2  11   45.20    4.30
   7  -2 -11   40.30    4.50
   7   2  11   49.60    5.90
   7  -2 -11   32.50    3.80
   8  -2  11   40.30    5.10
   8  -2  11   31.90    5.50
   8  -2  11   41.30    4.70
   8   2 -11   41.50    2.00
   8   2 -11   41.50    3.40
   8  -2 -11   31.10    2.20
   8   2  11   43.10    6.10
   8  -2 -11   38.80    2.00
   8   2  11   38.50    4.60
   8   2  11   35.50    4.10
   8   2  11   48.40    5.80
   9  -2  11   13.00    2.60
   9  -2  11   23.50    3.60
   9   2 -11   18.40    2.40
   9  -2  11   17.80    3.60
   9  -2  11   26.40    3.60
   9   2 -11   20.60    1.40
   9  -2 -11   21.70    1.40
   9  -2 -11   18.00    1.40
   9   2  11   33.50    4.80
   9   2  11   20.50    3.70
   0  -3  11 2347.67   92.69
   0  -3  11 2310.07   92.29
   0   3 -11 2337.57   91.79
   0  -3  11 2249.57   92.39
   0   3  11 2337.97   92.29
   0  -3 -11 2164.58   91.69
   1  -3  11  897.21   37.10
  -1   3  11  926.11   37.20
   1  -3  11  838.92   37.40
  -1  -3 -11  959.90   37.10
   1  -3  11  895.71   37.50
  -1  -3  11  890.51   37.20
   1   3  11  937.31   37.30
  -1  -3  11  882.31   37.70
   2  -3  11   31.20    3.00
   2   3 -11   29.10    3.20
  -2  -3 -11   26.60    2.60
   2  -3  11   29.40    2.60
  -2   3  11   24.80    2.30
  -2  -3  11   27.80    2.90
  -2   3 -11   27.30    2.50
  -2  -3  11   29.20    2.50
  -3  -3 -11   70.59    4.50
   3   3 -11   72.99    5.30
   3   3 -11   82.19    5.60
   3  -3  11   75.09    4.70
   3   3 -11   68.09    4.30
  -3  -3  11   74.39    4.80
  -3   3 -11   72.49    4.40
   3   3  11   67.99    3.60
   3  -3 -11   69.39    4.30
   4   3 -11   22.00    3.30
   4   3 -11   20.30    3.70
  -4  -3 -11   21.10    2.60
   4  -3  11   20.80    2.80
   4   3 -11   18.30    2.00
   4  -3 -11   21.20    2.00
   4   3  11   19.40    4.00
  -4   3 -11   18.30    2.40
   4   3  11   19.60    1.70
   5  -3  11  360.46   16.80
   5   3 -11  377.46   19.00
   5  -3  11  350.56   15.30
   5  -3  11  365.06   18.10
   5   3 -11  391.76   18.90
   5  -3 -11  326.37   18.50
   5   3  11  372.56   15.40
   6  -3  11   25.30    4.60
   6   3 -11   23.30    1.50
   6  -3  11   26.00    3.80
   6   3 -11   25.60    5.60
   6   3 -11   19.90    2.90
   6   3  11   28.30    3.60
   6  -3 -11   25.30    1.40
   6   3  11   34.40    4.60
   6   3  11   27.20    3.80
   6  -3 -11   27.40    2.70
   6  -3 -11   28.90    3.50
   7  -3  11  145.59    8.70
   7   3 -11  143.79    6.10
   7   3 -11  140.09    7.20
   7  -3 -11  134.29    7.60
   7  -3 -11  143.19    7.10
   7  -3 -11  156.48    8.50
   7  -3 -11  142.39    6.00
   7   3  11  145.19    8.90
   7   3  11  142.09    9.70
   7   3  11  139.99    8.30
   8  -3  11   38.20    4.90
   8   3 -11   41.10    2.30
   8  -3  11   36.90    4.50
   8   3 -11   41.30    3.40
   8  -3 -11   37.20    4.20
   8   3  11   48.90    5.80
   8   3  11   50.89    6.70
   8   3  11   37.20    4.60
   8  -3 -11   39.50    2.30
   9   3 -11   19.60    1.50
   9  -3  11   21.70    3.40
   9  -3  11   15.30    3.40
   9   3 -11   19.00    2.30
   9  -3  11   25.10    3.50
   9  -3 -11   19.90    1.60
   9   3  11   23.70    3.60
   9   3  11   19.90    3.50
   0  -4  11  156.28    8.20
   0  -4 -11  152.18    7.10
   0   4 -11  157.98    7.20
   0  -4  11  154.48    7.70
   0  -4  11  151.58    7.90
   0   4  11  152.48    7.70
  -1  -4 -11  617.64   24.40
   1  -4  11  565.94   24.40
   1  -4  11  585.74   25.00
  -1   4  11  567.44   24.50
   1  -4  11  564.54   24.90
  -1   4 -11  572.74   24.30
  -1  -4  11  581.74   24.70
   1   4  11  597.24   24.60
  -1  -4  11  553.24   25.00
  -2   4  11   34.60    2.80
  -2  -4 -11   31.50    2.90
   2  -4  11   26.30    3.10
   2   4 -11   35.00    3.10
   2  -4  11   25.80    2.80
  -2  -4  11   28.60    3.20
  -2  -4  11   32.30    2.90
   2   4  11   29.90    3.00
  -3  -4 -11  114.39    6.40
   3   4 -11  109.19    5.30
   3  -4  11  107.29    6.60
   3   4 -11  111.79    7.30
  -3   4 -11  108.49    6.20
   3   4  11  113.79    5.40
  -3  -4  11  113.99    6.70
   3  -4 -11  117.89    6.60
  -4  -4 -11   79.29    5.30
   4  -4  11   92.09    5.80
   4   4 -11   78.49    6.60
   4   4 -11   83.09    6.50
  -4   4 -11   78.09    5.10
   4   4  11   78.99    4.30
   5  -4  11   77.19    5.70
  -5  -4 -11   74.89    5.50
   5   4 -11   66.59    6.40
   5   4 -11   78.69    7.30
   5  -4  11   79.79    7.10
   5  -4  11   76.39    4.10
  -5   4 -11   70.59    5.30
   5   4  11   77.49    4.10
   5  -4 -11   77.29    5.90
   6  -4  11   79.19    7.40
   6   4 -11   64.99    7.60
   6   4 -11   61.89    3.20
   6   4 -11   60.59    4.80
   6  -4  11   57.19    5.90
   6  -4  11   71.39    5.40
   6   4 -11   66.29    4.20
   6   4  11   74.39    5.50
   6  -4 -11   60.59    4.00
   6  -4 -11   60.49    4.80
   6   4  11   63.59    5.80
   6   4  11   71.09    5.40
   6   4  11   55.79    6.70
   6  -4 -11   63.29    3.10
   7  -4  11  152.88    8.70
   7   4 -11  142.39    7.40
   7   4 -11  146.09    6.40
   7  -4 -11  137.89    7.90
   7  -4 -11  138.29    6.30
   7   4  11  157.18    9.00
   7   4  11  141.39    8.30
   7   4  11  155.78    8.60
   7  -4 -11  146.69    7.20
   8  -4  11   65.19    5.50
   8  -4  11   68.59    5.70
   8   4 -11   70.09    4.30
   8   4 -11   69.49    3.50
   8   4  11   73.39    5.70
   8   4  11   81.99    6.70
   8  -4 -11   67.79    3.50
   8  -4 -11   63.39    5.30
   9   4 -11   71.29    4.00
   9  -4  11   60.79    5.40
   9  -4  11   73.59    5.10
   9   4 -11   76.59    3.40
   9  -4 -11   70.99    3.40
   9   4  11   79.29    5.60
   9   4  11   76.29    5.20
   0  -5  11    6.00    1.70
   0  -5  11    6.50    2.00
   0  -5  11    4.20    1.70
   0   5 -11    7.10    1.40
   0   5  11    5.70    1.50
   0   5 -11    3.80    1.20
   0  -5 -11    8.20    1.50
   1  -5  11  165.78    9.10
  -1  -5 -11  171.18    8.30
  -1   5  11  174.38    8.70
   1  -5  11  165.38    8.40
   1   5 -11  166.48    7.80
   1  -5  11  172.28    9.10
   1   5  11  175.78    8.60
  -1   5 -11  166.48    8.30
   1   5  11  169.08    7.80
   1  -5 -11  165.78    7.70
  -1  -5  11  174.58    8.80
  -1  -5  11  184.68    9.30
   2   5 -11   33.40    2.60
   2  -5  11   49.10    4.10
   2  -5  11   40.00    3.50
  -2   5  11   31.80    3.10
  -2  -5 -11   38.50    3.30
  -2  -5  11   32.20    3.70
  -2   5 -11   41.40    3.20
  -2  -5  11   29.90    3.20
   2  -5 -11   37.60    3.90
   2   5  11   38.70    2.60
  -3  -5 -11    8.90    1.90
   3  -5  11   16.70    2.80
   3   5 -11   13.80    1.60
  -3  -5  11   15.90    2.50
   3   5  11   11.10    1.60
  -3  -5  11   14.80    2.60
   3  -5 -11   12.70    2.50
   4   5 -11   16.10    3.70
  -4  -5 -11    7.40    2.20
   4  -5  11   11.00    1.80
   4   5 -11   10.70    3.20
   4   5 -11   14.30    1.60
   4  -5  11   11.90    2.60
   4  -5 -11    8.40    2.20
   4   5  11    7.60    1.50
   5   5 -11   93.69    8.20
   5  -5  11   88.19    5.80
   5   5 -11   86.89    7.40
   5  -5  11   80.69    4.60
   5  -5  11   85.29    4.90
   5  -5  11   80.89    6.10
   5   5  11   78.99    5.90
   5   5  11   89.19    4.70
   5  -5 -11   86.69    4.70
   6  -5  11    4.20    2.30
   6   5 -11    5.00    1.90
   6  -5  11    3.90    2.30
   6   5 -11    3.80    1.10
   6  -5  11    1.80    3.50
   6   5 -11    2.00    3.50
   6   5  11    2.50    2.30
   6  -5 -11    3.30    2.30
   6  -5 -11    5.20    1.60
   6  -5 -11    4.60    1.10
   6   5  11    2.90    2.30
   6   5  11    1.90    2.60
   7   5 -11   25.40    3.10
   7  -5  11   31.30    4.30
   7   5 -11   30.40    2.30
   7  -5 -11   26.60    4.00
   7   5  11   29.50    4.00
   7   5  11   30.70    4.60
   7  -5 -11   27.70    2.90
   7  -5 -11   22.80    2.30
   7   5  11   34.60    5.10
   8  -5  11   66.39    5.30
   8   5 -11   70.79    4.30
   8  -5  11   77.09    5.60
   8   5 -11   73.39    3.70
   8  -5 -11   84.79    5.60
   8   5  11   83.99    6.30
   8   5  11   66.59    5.00
   8  -5 -11   71.99    3.60
   8   5  11   73.29    5.80
   9   5 -11   37.20    2.10
   9  -5  11   35.80    3.90
   9   5 -11   37.60    2.60
   9  -5  11   43.10    3.60
   9  -5 -11   35.80    2.20
   9   5  11   43.10    3.70
   9   5  11   40.60    4.20
   0  -6 -11   25.80    3.90
   0  -6  11   24.70    3.00
   0   6  11   26.00    3.10
   0   6 -11   29.80    2.60
   0  -6  11   21.20    3.10
   0  -6  11   26.80    3.30
   1  -6  11  172.98    9.70
  -1   6  11  175.98    9.30
   1  -6  11  176.68    9.80
  -1  -6 -11  177.18   10.10
   1  -6  11  186.78   11.00
   1   6 -11  179.58    8.40
  -1  -6 -11  174.48    8.80
   1  -6 -11  205.78   10.60
  -1  -6  11  178.08    9.90
  -1  -6  11  184.18    9.50
  -1   6 -11  170.78    8.40
   1   6  11  172.68    9.00
   1   6  11  183.78    8.30
  -1   6 -11  164.18    8.80
   2  -6  11  122.19    7.50
   2  -6  11  105.09    7.10
   2   6 -11  124.29    6.10
  -2   6  11  113.89    6.90
  -2  -6 -11  116.69    6.80
  -2  -6  11  119.69    7.10
   2   6  11  118.39    6.00
  -2   6 -11  120.69    6.80
   2  -6 -11  124.69    7.80
   3   6 -11   31.80    2.60
   3  -6  11   31.00    2.70
  -3  -6 -11   28.30    3.50
  -3   6  11   30.50    3.30
   3  -6  11   31.50    4.00
   3   6  11   34.60    2.70
   3  -6 -11   34.90    4.20
  -3  -6  11   29.00    3.40
  -3   6 -11   27.80    3.20
   4   6 -11   35.60    4.90
   4  -6  11   33.60    2.80
   4  -6  11   29.10    2.90
   4   6 -11   33.10    2.70
   4  -6  11   32.60    4.30
   4   6  11   31.70    2.80
   4  -6 -11   33.10    4.10
   5  -6  11    4.70    2.40
   5  -6  11    3.00    1.40
   5   6 -11    6.80    1.90
   5  -6  11    3.90    1.20
   5  -6  11    4.90    1.60
   5  -6  11    4.80    2.20
   5   6  11   -2.00    1.90
   5   6  11    2.60    1.40
   5  -6 -11    0.60    2.10
   5  -6 -11    3.70    1.50
   5   6  11   -0.50    1.90
   6   6 -11   83.99    5.00
   6  -6  11   80.99    4.40
   6  -6  11   85.29    6.20
   6   6  11   88.19    6.30
   6  -6 -11   84.09    5.90
   6   6  11   79.39    4.70
   6   6  11   83.29    6.20
   6  -6 -11   88.49    4.90
   6   6  11   80.69    6.50
   7  -6  11   62.29    5.20
   7   6 -11   61.49    4.20
   7  -6 -11   68.09    5.50
   7  -6 -11   60.09    4.10
   7   6  11   59.49    5.60
   7   6  11   61.39    5.10
   7   6  11   63.59    6.00
   8   6 -11   32.00    2.80
  -8  -6 -11   33.50    2.00
   8  -6  11   34.50    3.80
   8   6  11   37.30    3.60
   8   6  11   38.10    4.30
   8   6  11   36.20    4.80
   8  -6 -11   43.00    4.30
   0   7 -11   33.50    2.90
   0   7  11   33.50    3.70
   0  -7  11   30.70    3.60
   0  -7 -11   36.40    4.70
   1  -7  11  141.49    6.90
   1   7 -11  140.69    7.00
  -1   7  11  134.89    8.00
  -1  -7 -11  125.99    8.70
   1  -7  11  138.09    8.50
  -1   7 -11  132.39    7.70
   1  -7 -11  141.79    9.10
   1   7  11  129.69    6.90
  -1  -7  11  144.89    8.20
  -1   7 -11  136.09    7.10
   2  -7  11   32.20    2.80
   2  -7  11   23.50    3.60
  -2   7  11   20.90    3.20
   2   7 -11   24.50    2.70
  -2  -7 -11   20.00    2.90
  -2   7 -11   18.40    2.80
  -2  -7  11   22.90    3.40
   2  -7 -11   18.80    3.80
   2   7  11   26.70    2.50
   3  -7  11  181.48    9.10
   3   7 -11  192.98    9.30
   3  -7  11  194.58    9.20
   3  -7  11  199.48   11.30
   3  -7 -11  222.98   11.60
   3  -7 -11  199.28    9.30
   3   7  11  196.58    9.40
   4   7 -11   38.60    3.10
   4   7 -11   39.10    2.00
   4  -7  11   43.00    5.00
   4  -7  11   47.10    3.40
  -4   7  11   42.30    2.40
   4  -7  11   38.90    3.30
   4   7  11   36.80    4.00
   4   7  11   47.40    4.00
  -4  -7  11   39.20    2.30
   4   7  11   40.30    2.90
   4   7  11   48.90    3.40
   4  -7 -11   42.80    4.70
   4  -7 -11   30.20    3.80
   5  -7  11   36.30    4.30
   5  -7  11   37.70    3.10
   5   7 -11   37.70    3.20
   5  -7  11   30.30    3.30
   5  -7  11   33.00    2.50
   5   7  11   36.90    3.00
   5   7  11   30.10    4.10
   5  -7 -11   33.50    3.90
   5   7  11   30.60    4.20
   5  -7 -11   33.90    3.10
  -6  -7 -11   28.50    2.00
   6  -7  11   26.40    2.30
   6  -7  11   30.20    4.10
   6   7 -11   32.00    3.20
   6  -7 -11   34.50    4.30
   6   7  11   29.80    4.00
   6   7  11   26.10    3.90
   6  -7 -11   29.90    2.80
   6   7  11   26.40    4.10
  -7  -7 -11   32.70    2.10
   7   7 -11   39.60    3.20
   7  -7  11   32.70    3.80
   7  -7 -11   37.20    2.90
   7  -7 -11   43.50    4.90
   7   7  11   36.30    4.40
   7   7  11   31.30    3.90
   8  -7  11    6.00    2.00
  -8  -7 -11    6.60    0.80
   8   7 -11    5.10    1.40
   8   7  11    5.90    1.70
   8   7  11    7.00    2.20
   0  -8 -11   25.00    4.40
   0   8 -11   24.80    3.00
   1  -8  11  106.09    7.50
   1   8 -11   96.39    5.80
   1  -8  11   98.19    5.60
   1  -8 -11  108.19    8.10
   1   8  11  100.29    5.70
   2  -8  11  291.07   13.20
  -2   8  11  289.57   12.30
   2  -8  11  298.37   15.40
  -2  -8 -11  288.17   12.20
   2   8 -11  292.87   13.40
   2  -8 -11  299.97   15.80
  -2  -8  11  281.87   12.20
   2   8  11  293.57   13.30
   3   8 -11   74.69    4.50
   3   8 -11   82.69    4.90
   3  -8  11   94.19    5.80
   3  -8  11   78.99    6.60
   3  -8  11   74.89    4.80
   3  -8  11   68.29    4.60
   3   8 -11   78.09    5.10
   3   8 -11   81.89    3.70
  -3  -8 -11   77.89    3.90
  -3   8  11   76.99    4.00
   3   8  11   75.99    4.40
   3   8  11   77.79    5.20
   3   8  11   73.49    4.20
  -3  -8  11   83.39    3.80
   3  -8 -11   70.99    6.60
   3  -8 -11   73.39    4.80
   3   8  11   82.29    5.00
   4  -8  11   59.99    3.90
   4  -8  11   56.99    3.90
   4   8 -11   50.49    3.60
   4  -8  11   59.39    4.90
   4   8 -11   51.69    2.50
  -4   8  11   49.50    2.90
  -4  -8 -11   53.79    2.90
  -4  -8  11   47.40    2.80
   4  -8 -11   50.09    4.80
   4  -8 -11   51.69    3.90
   4   8  11   49.60    3.30
   4   8  11   57.29    4.00
   4   8  11   46.00    4.30
   5  -8  11   42.80    4.40
  -5  -8 -11   43.70    2.60
   5  -8  11   44.40    2.90
   5   8 -11   43.90    3.70
  -5   8  11   41.10    2.50
   5  -8  11   43.00    3.70
   5  -8  11   43.00    3.30
   5   8  11   47.50    4.70
   5  -8 -11   43.00    3.30
   5   8  11   35.70    4.10
  -5  -8  11   42.40    2.40
   5   8  11   40.70    3.30
   5  -8 -11   36.60    4.10
   6   8 -11   13.70    2.20
   6  -8  11   14.90    1.80
  -6   8  11   14.40    1.40
   6  -8  11   12.50    2.70
  -6  -8 -11   16.70    1.60
   6  -8 -11   16.90    3.00
   6   8  11   16.90    2.80
   6   8  11   14.40    2.80
  -6  -8  11   12.90    1.30
   6  -8 -11   12.50    2.00
   7  -8  11    7.50    2.10
   7   8 -11   10.10    1.70
  -7  -8 -11    8.00    1.00
   7   8  11   10.20    2.40
   7  -8 -11    9.70    1.60
   7   8  11    7.90    2.10
   8   8 -11   12.30    1.70
   0   9  11   86.49    4.70
   0   9 -11   87.89    5.60
   0  -9 -11   77.79    7.30
   0   9 -11   85.19    4.90
   0  -9  11   87.59    4.40
   1  -9  11   38.60    2.50
  -1   9  11   29.20    2.20
   1   9 -11   34.90    3.70
  -1   9  11   31.90    2.60
   1   9 -11   32.00    3.00
   1  -9  11   42.80    3.50
   1  -9 -11   38.00    5.50
   1   9  11   39.00    3.50
   1   9  11   37.80    2.80
  -1  -9  11   28.30    2.10
  -1   9 -11   38.50    3.00
   2  -9  11   60.49    4.20
   2   9 -11   62.29    3.90
  -2   9  11   53.89    3.10
  -2  -9 -11   53.89    2.90
   2  -9  11   49.90    6.90
   2   9 -11   55.29    4.30
   2   9 -11   52.79    2.90
   2  -9 -11   51.19    4.10
   2   9  11   53.99    4.20
  -2  -9  11   55.49    3.00
   2   9  11   52.29    3.40
   2  -9 -11   36.80    8.00
   3   9 -11  113.59    5.10
  -3   9  11  114.09    5.40
   3  -9  11  109.19    6.00
   3   9 -11  117.69    6.50
  -3  -9 -11  111.09    5.20
   3  -9  11  127.39    6.40
   3   9  11  117.89    6.60
   3   9  11  111.99    6.40
   3  -9 -11  112.39    6.30
   3   9  11  114.19    5.80
  -3  -9  11  113.79    5.20
   3   9  11  102.89    5.60
   4  -9  11   50.69    3.90
   4  -9  11   57.29    3.50
   4   9 -11   57.19    4.20
   4   9 -11   51.09    4.50
   4  -9  11   53.09    4.00
   4  -9  11   48.90    4.70
   4   9 -11   55.09    2.60
   4   9 -11   52.59    3.90
  -4   9  11   57.99    3.10
  -4  -9 -11   57.09    3.00
   4  -9 -11   56.79    4.00
   4  -9 -11   55.79    4.80
   4  -9 -11   53.29    3.60
   4   9  11   59.39    4.40
   4   9  11   56.49    4.00
  -4  -9  11   56.89    2.90
   5   9 -11   28.60    3.00
   5  -9  11   28.10    2.90
   5  -9  11   22.30    2.70
   5  -9  11   24.20    3.60
   5  -9  11   27.80    2.20
  -5  -9 -11   25.60    1.90
  -5   9  11   27.00    2.00
   5   9  11   24.00    2.60
   5   9  11   23.80    3.60
   5   9  11   20.70    3.20
  -5  -9  11   25.90    2.10
  -5  -9  11   27.80    1.80
   5  -9 -11   32.20    2.90
  -6   9  11   16.50    1.50
   6   9 -11   17.10    2.10
   6  -9  11   18.90    1.70
  -6  -9 -11   19.70    1.50
   6  -9  11   19.50    3.00
   6   9  11   19.60    3.00
   6   9  11   16.80    3.20
   6  -9 -11   16.80    2.00
  -6  -9  11   16.20    1.40
   7  -9  11   30.50    3.40
  -7  -9 -11   32.50    1.70
   7   9 -11   29.40    2.30
   7   9  11   28.80    2.90
   7   9  11   32.40    3.00
   0  10  11   94.19    4.80
   0  10 -11   86.59    5.60
   0 -10  11   78.09    4.40
   1 -10  11   15.50    1.80
  -1  10  11   14.50    1.70
  -1  10  11   15.20    1.90
   1  10 -11   13.70    2.60
   1  10 -11   15.70    2.20
  -1 -10  11   15.60    1.50
   1  10  11   14.60    2.60
   1  10  11   17.70    2.20
  -1 -10  11   16.60    1.90
  -2  10  11   50.89    3.00
   2  10 -11   51.49    4.20
   2 -10  11   54.59    4.10
   2  10 -11   50.89    2.80
   2 -10 -11   50.29    3.90
  -2 -10  11   56.39    2.90
   2  10  11   48.40    4.10
  -2 -10  11   54.79    3.30
   2  10  11   50.09    3.40
  -3  10  11   77.79    3.90
   3  10 -11   70.79    4.80
   3 -10  11   77.69    4.80
   3 -10  11   67.59    4.50
   3  10 -11   77.19    3.60
  -3 -10 -11   69.59    3.50
   3 -10 -11   69.69    5.60
   3  10  11   78.09    4.90
   3  10  11   68.99    4.70
   3 -10 -11   69.29    4.50
   3  10  11   75.99    4.20
  -3 -10  11   72.79    3.70
   3 -10 -11   74.49    4.70
   4 -10  11   17.60    2.20
   4  10 -11   20.20    2.40
  -4  10  11   15.80    1.70
   4 -10  11   19.40    2.30
  -4 -10 -11   17.30    1.60
   4 -10  11   18.70    2.80
   4 -10  11   17.20    2.00
   4 -10 -11   16.70    2.80
   4  10  11   19.50    2.90
  -4 -10  11   18.30    1.90
   4  10  11   13.60    1.70
  -4 -10  11   18.10    1.60
   4 -10 -11   16.50    2.20
   4  10  11   13.20    2.30
   4  10  11   19.20    2.70
   4 -10 -11   18.20    2.20
   5  10 -11   20.00    2.50
   5 -10  11   17.80    2.90
   5 -10  11   20.50    2.10
   5 -10  11   21.30    1.80
  -5 -10 -11   20.00    1.50
  -5  10  11   19.40    1.60
   5  10  11   14.40    2.60
   5 -10 -11   20.50    2.10
   5  10  11   20.90    3.10
  -5 -10  11   19.40    1.70
  -5 -10  11   20.20    1.50
   5 -10 -11   16.60    2.70
   6  10 -11   24.30    2.10
   6 -10  11   20.80    1.60
  -6 -10 -11   23.00    1.50
  -6  10  11   23.70    1.50
   6 -10  11   18.70    2.40
   6  10  11   23.60    2.60
   6  10  11   23.60    2.60
   6 -10 -11   24.30    2.00
  -6 -10  11   24.30    1.40
   0 -11  11   22.10    2.00
   0  11 -11   18.70    2.80
   0  11  11   19.20    2.20
  -1  11  11  124.09    6.00
   1  11 -11  119.79    5.60
   1 -11  11  126.79    6.90
   1  11  11  131.69    6.20
  -1 -11  11  121.29    5.90
   1 -11 -11  127.39    6.70
   2  11 -11    0.80    0.70
   2 -11  11    0.60    1.50
   2  11 -11    0.50    1.80
  -2  11  11    1.40    0.90
  -2 -11  11    1.10    1.10
   2 -11 -11    1.30    1.40
   2  11  11    2.40    1.20
  -2 -11  11    1.40    0.70
   3  11 -11   10.30    2.40
  -3  11  11    8.80    1.20
   3  11 -11    9.20    0.90
   3 -11  11    8.90    1.80
  -3 -11  11    9.00    1.30
   3 -11 -11    8.30    1.70
   3  11  11   11.40    1.50
   3 -11 -11    9.80    1.70
   3 -11 -11    7.60    2.30
  -3 -11  11    8.20    1.10
  -4 -11 -11   11.90    1.40
  -4  11  11   14.00    1.40
   4 -11  11   13.40    1.60
   4  11 -11   10.10    1.70
   4 -11  11   16.10    1.90
   4 -11  11   12.00    1.60
   4 -11 -11   10.70    1.70
   4  11  11   15.10    1.70
  -4 -11  11   11.10    1.30
  -4 -11  11   11.10    1.30
   4 -11 -11    9.90    1.60
   4 -11 -11   11.50    2.10
   4  11  11   15.90    2.10
  -5  11  11   66.39    3.00
   5  11 -11   63.19    3.40
  -5 -11 -11   60.99    2.90
   5 -11  11   62.89    3.10
  -5 -11  11   62.19    3.00
  -5 -11  11   66.09    2.90
   5  11  11   64.69    3.80
   0 -12 -11   43.10    3.30
   0 -12 -11   43.10    3.30
   0  12  11   40.80    2.80
   0 -12  11   41.90    2.50
   1  12 -11   14.30    1.50
  -1 -12 -11   18.80    2.40
   1 -12  11   13.50    2.10
  -1  12  11   17.30    1.70
   1  12  11   18.90    2.00
  -1 -12  11   17.20    1.70
   1 -12 -11   17.10    2.20
   1 -12 -11   13.50    1.80
   2  12 -11   12.30    1.20
   2 -12 -11   12.70    2.50
   2 -12 -11   13.40    1.80
   2  12  11   10.70    1.50
  -2 -12  11   12.00    1.50
   2 -12 -11   10.70    2.20
  -3  12  11   19.60    1.40
   3 -12  11   15.30    1.50
  -3 -12  11   16.70    1.30
  -3 -12  11   19.70    1.60
   3  12  11   17.70    1.80
   3 -12 -11   17.80    1.80
   3 -12 -11   17.20    2.40
   4 -12  11   10.10    1.10
  -4 -12  11    7.60    1.00
   0  13  11   20.80    1.50
   0  13 -11   18.60    1.30
   1  13 -11    8.80    0.80
   1 -13  11    7.80    0.90
   1  13  11    8.10    1.10
   2 -13  11    3.00    0.90
   2  13  11    2.50    0.90
   0   0  12  312.77   13.90
   0   0 -12  324.67   13.40
   0   0  12  327.67   14.30
  -1   0  12   89.79    5.20
   1   0  12   79.39    4.60
   1   0  12   95.09    5.10
  -1   0 -12   93.69    4.50
   1   0  12   98.69    4.90
  -1   0  12   75.49    4.40
  -2   0  12  281.77   12.30
   2   0  12  242.88   11.90
   2   0 -12  262.87   12.10
   2   0  12  258.47   11.40
   2   0  12  274.37   11.90
   2   0 -12  274.07   12.70
  -2   0 -12  266.07   11.70
   3   0 -12  436.86   20.40
  -3   0  12  432.06   19.40
  -3   0 -12  473.75   19.10
   3   0  12  456.25   19.40
   3   0 -12  421.56   19.80
   4   0  12  120.39    7.80
   4   0 -12  118.79    5.90
  -4   0 -12  132.09    6.70
   4   0 -12  146.19    8.80
   5   0  12   17.10    3.20
   5   0 -12   20.60    4.40
   6   0 -12  168.08    9.00
   6   0 -12  177.48    9.30
   6   0 -12  179.48   12.40
   6   0  12  162.98    9.40
   7   0  12   26.20    3.60
   7   0 -12   15.90    2.50
   7   0 -12   12.00    2.50
   7   0 -12   17.40    5.60
   7   0  12   26.60    3.90
   8   0  12    7.80    2.70
   8   0  12   16.30    4.00
   8   0 -12   16.20    3.00
   8   0 -12   11.20    2.40
   8   0  12   13.80    2.90
   8   0  12   20.40    4.00
   9   0  12   17.60    2.90
   9   0  12   17.30    3.70
   9   0  12   22.50    3.70
   0  -1  12   84.49    4.80
   0  -1  12   73.29    4.30
   0   1  12   77.29    4.40
   0   1 -12   82.59    3.90
   0  -1 -12   83.89    3.90
  -1   1  12  704.43   29.60
   1   1 -12  711.53   29.90
  -1  -1 -12  736.43   29.60
   1  -1  12  728.43   29.70
   1  -1  12  724.53   30.00
   1  -1  12  703.93   29.90
  -1  -1  12  735.63   30.20
  -1  -1  12  704.03   29.60
  -1   1 -12  721.93   29.50
   1   1  12  722.83   29.80
   2  -1  12  197.28    8.80
   2   1 -12  182.08    9.50
  -2   1  12  192.28    9.60
   2  -1  12  214.28    9.60
  -2  -1 -12  214.48    9.20
   2   1 -12  210.18   10.10
   2  -1  12  202.48    9.30
   2   1 -12  195.58    9.20
   2  -1 -12  192.58   10.20
   2   1  12  201.88    9.40
  -2   1 -12  204.58    9.10
   2   1  12  194.88    8.80
  -2  -1  12  202.58    9.70
   3  -1  12  111.59    6.70
   3   1 -12  128.39    6.10
   3   1 -12  136.29    7.70
   3   1 -12  135.39    7.40
  -3   1  12  120.59    6.80
   3  -1  12  127.39    6.70
  -3  -1 -12  119.99    6.40
   3  -1 -12  121.99    7.80
  -3  -1  12  126.09    6.80
  -3   1 -12  119.79    6.30
   4   1 -12   57.59    5.60
  -4  -1 -12   64.59    4.10
   4  -1  12   61.39    4.30
   4   1 -12   57.29    3.30
   4  -1  12   54.99    4.60
   4   1 -12   61.59    5.00
   4  -1 -12   55.39    5.60
  -4   1 -12   61.69    4.10
   5   1 -12   18.10    4.20
   5  -1  12   13.10    3.00
   5  -1  12   14.70    2.60
   5  -1 -12   17.50    4.20
   6   1 -12   13.60    4.70
   6   1 -12   13.40    2.50
   6  -1  12   16.90    3.10
   6  -1  12   13.70    3.60
   6  -1 -12   13.20    4.90
   6   1  12   10.10    2.70
   6  -1 -12    9.80    2.50
   6  -1 -12   13.30    2.50
   7   1 -12   75.49    5.30
   7  -1  12   76.29    6.10
   7   1 -12   75.49    4.70
   7   1 -12   68.49    9.10
   7   1  12   81.49    6.70
   7   1  12   86.79    7.00
   7   1  12   78.99    5.80
   7  -1 -12   70.59    5.00
   7  -1 -12   77.99    5.60
   7  -1 -12   73.79    9.00
   8  -1  12   24.40    4.00
   8  -1  12   23.70    3.60
   8  -1  12   18.50    4.00
   8   1 -12   26.90    3.30
   8   1 -12   27.00    3.20
   8  -1 -12   26.20    3.50
   8   1  12   16.30    3.90
   8   1  12   18.00    3.20
   8   1  12   27.90    4.20
   8   1  12   17.20    3.20
   9  -1  12    1.30    2.30
   9   1 -12    6.70    0.80
   9  -1  12    8.30    3.20
   9   1 -12    5.70    0.70
   9  -1  12    9.40    3.00
   9  -1  12    8.00    2.30
   9   1  12   11.50    3.50
   9   1  12    7.60    2.20
   9   1  12   11.60    3.30
   9   1  12    4.00    2.30
   0  -2 -12    8.70    1.20
   0   2  12   13.60    1.80
   0  -2  12   12.60    2.00
   0  -2  12   13.90    1.90
   0  -2  12   15.00    1.90
   1  -2  12  133.69    7.10
   1  -2  12  139.49    6.80
  -1   2  12  156.68    6.90
   1  -2  12  117.79    6.90
  -1  -2 -12  140.69    6.70
   1   2  12  154.18    7.00
  -1  -2  12  147.19    6.90
  -1  -2  12  136.59    7.20
  -1   2 -12  132.69    6.60
  -2  -2 -12  126.59    6.10
   2  -2  12  118.39    6.40
   2   2 -12  106.99    6.60
   2  -2  12  120.09    6.20
  -2   2  12  120.39    6.40
   2   2 -12  122.19    6.10
  -2  -2  12  115.09    6.50
  -2  -2  12  116.69    5.90
  -2   2 -12  121.29    6.00
   3  -2  12   97.39    5.60
   3   2 -12   87.19    5.90
  -3  -2 -12   98.79    5.40
   3   2 -12  107.09    6.60
   3   2 -12   91.49    5.10
  -3   2 -12   92.29    5.20
  -3  -2  12  101.29    5.70
   4   2 -12   41.10    2.70
   4   2 -12   34.50    4.50
   4  -2  12   39.50    3.50
  -4  -2 -12   50.79    3.50
   4  -2  12   40.50    5.00
   4   2 -12   40.10    4.10
   4  -2  12   35.10    3.90
   4   2  12   36.40    2.50
  -4   2 -12   35.00    3.10
   4  -2 -12   44.60    5.10
   4  -2 -12   42.10    2.70
   5   2 -12   74.49    6.90
   5  -2  12   61.89    5.80
   5  -2  12   64.59    3.70
   5   2 -12   79.59    6.40
   5  -2  12   63.09    5.00
   5  -2 -12   71.39    7.00
   5   2  12   66.09    3.70
   6  -2  12   60.09    6.20
   6   2 -12   63.09    4.50
   6  -2  12   66.99    5.10
   6   2 -12   66.09    7.60
   6   2  12   54.49    4.60
   6  -2 -12   61.99    4.80
   6   2  12   48.60    5.10
   6  -2 -12   51.49    4.40
   6  -2 -12   54.79    3.60
   6  -2 -12   63.19    7.90
   7   2 -12    4.70    2.10
   7   2 -12    3.50    1.70
   7   2 -12    2.70    5.80
   7  -2  12    2.30    2.60
   7   2 -12    3.80    0.60
   7   2  12    6.60    2.40
   7   2  12    4.00    2.90
   7  -2 -12    2.70    2.40
   7   2  12    5.50    3.30
   7  -2 -12    3.30    2.00
   7   2  12    4.90    2.20
   8  -2  12  100.29    7.00
   8  -2  12   98.89    6.90
   8  -2  12   90.59    7.60
   8   2 -12   94.59    4.10
   8   2 -12   86.49    5.30
   8   2  12  102.39    7.90
   8   2  12  103.09    7.60
   8  -2 -12   92.39    4.10
   8   2  12  100.49    6.40
   8   2  12   89.49    6.40
   9  -2  12   12.20    3.00
   9  -2  12   10.80    2.60
   9   2 -12   11.60    1.20
   9  -2  12    7.40    3.10
   9  -2  12    6.40    2.40
   9   2 -12   10.70    2.00
   9  -2 -12   12.90    1.20
   9   2  12   20.70    3.60
   9   2  12   10.40    2.60
   9  -2 -12   10.40    1.10
   0  -3  12  250.77   12.10
   0  -3  12  259.57   12.40
   0   3 -12  270.27   11.50
   0  -3  12  269.17   12.10
   0   3  12  284.87   12.10
   0  -3 -12  261.47   11.40
  -1   3  12  448.76   19.80
   1  -3  12  462.65   19.80
  -1  -3 -12  473.65   19.70
   1  -3  12  463.25   20.20
   1  -3  12  460.25   20.20
  -1  -3  12  460.15   19.90
  -1  -3  12  470.75   20.40
   1   3  12  471.45   19.90
   2  -3  12  135.49    7.10
   2  -3  12  136.39    7.30
  -2  -3 -12  130.79    6.90
  -2   3  12  134.89    6.80
  -2   3 -12  135.69    6.90
  -2  -3  12  157.48    7.70
  -2  -3  12  151.18    7.10
  -3  -3 -12    7.00    1.70
   3   3 -12    6.70    2.30
   3  -3  12    5.00    1.60
   3   3 -12    9.50    2.50
  -3   3 -12    7.60    1.60
  -3  -3  12    6.70    1.80
   3   3  12    7.60    1.20
   4   3 -12   22.70    3.60
   4  -3  12   22.20    3.00
  -4  -3 -12   24.30    2.80
   4   3 -12   20.50    2.10
   4   3 -12   21.00    3.90
   4  -3 -12   21.30    2.10
   4   3  12   24.90    2.00
[truncated: 463,814 more chars]
