# Supplementary material for: Discovery from Hypericum elatoides and synthesis of hyperelanitriles as α-aminopropionitrile-containing polycyclic polyprenylated acylphloroglucinols
Source: Commun Chem. 2024 Jan 2;7:1. doi: 10.1038/s42004-023-01091-1 (PMC10762030; doi:10.1038/s42004-023-01091-1)
Supplement: Supplementary file 6 — Supplementary Data 3 [file 42004_2023_1091_MOESM6_ESM.cif]

data_1_a_pl
_audit_creation_date               2022-05-06
_audit_creation_method
;
Olex2 1.5
(compiled 2021.08.20 svn.r13c46975 for OlexSys, GUI svn.r6396)
;
_shelx_SHELXL_version_number       '2018/3'
_audit_contact_author_address      ?
_audit_contact_author_email        ?
_audit_contact_author_name         ''
_audit_contact_author_phone        ?
_publ_contact_author_id_orcid      ?
_publ_section_references
;
Dolomanov, O.V., Bourhis, L.J., Gildea, R.J, Howard, J.A.K. & Puschmann, H.
 (2009), J. Appl. Cryst. 42, 339-341.

Sheldrick, G.M. (2015). Acta Cryst. A71, 3-8.

Sheldrick, G.M. (2015). Acta Cryst. C71, 3-8.
;
_chemical_name_common              ?
_chemical_name_systematic          ?
_chemical_formula_moiety           'C34 H45 N O3'
_chemical_formula_sum              'C34 H45 N O3'
_chemical_formula_weight           515.71
_chemical_absolute_configuration   AD
_chemical_melting_point            ?
loop_
  _atom_type_symbol
  _atom_type_description
  _atom_type_scat_dispersion_real
  _atom_type_scat_dispersion_imag
  _atom_type_scat_source
 'C' 'C' 0.0137 0.0067 'International Tables Vol C Tables 4.2.6.8 and 6.1.1.4'
 'H' 'H' 0.0000 0.0000 'International Tables Vol C Tables 4.2.6.8 and 6.1.1.4'
 'N' 'N' 0.0241 0.0134 'International Tables Vol C Tables 4.2.6.8 and 6.1.1.4'
 'O' 'O' 0.0389 0.0241 'International Tables Vol C Tables 4.2.6.8 and 6.1.1.4'

_shelx_space_group_comment
;
The symmetry employed for this shelxl refinement is uniquely defined
by the following loop, which should always be used as a source of
symmetry information in preference to the above space-group names.
They are only intended as comments.
;
_space_group_crystal_system        'trigonal'
_space_group_IT_number             144
_space_group_name_H-M_alt          'P 31'
_space_group_name_Hall             'P 31'
loop_
  _space_group_symop_operation_xyz
 'x, y, z'
 '-y, x-y, z+1/3'
 '-x+y, -x, z+2/3'

_cell_length_a                     25.9064(6)
_cell_length_b                     25.9064(6)
_cell_length_c                     11.8303(3)
_cell_angle_alpha                  90
_cell_angle_beta                   90
_cell_angle_gamma                  120
_cell_volume                       6876.1(4)
_cell_formula_units_Z              9
_cell_measurement_reflns_used      9856
_cell_measurement_temperature      200.15
_cell_measurement_theta_max        57.099
_cell_measurement_theta_min        3.428
_shelx_estimated_absorpt_T_max     0.959
_shelx_estimated_absorpt_T_min     0.934
_exptl_absorpt_coefficient_mu      0.348
_exptl_absorpt_correction_T_max    0.7521
_exptl_absorpt_correction_T_min    0.6545
_exptl_absorpt_correction_type     multi-scan
_exptl_absorpt_process_details
;
SADABS-2016/2 (Bruker,2016/2) was used for absorption correction.
wR2(int) was 0.1429 before and 0.0597 after correction.
The Ratio of minimum to maximum transmission is 0.8702.
The \l/2 correction factor is Not present.
;
_exptl_absorpt_special_details     ?
_exptl_crystal_colour              colourless
_exptl_crystal_colour_primary      colourless
_exptl_crystal_density_diffrn      1.121
_exptl_crystal_density_meas        ?
_exptl_crystal_density_method      ?
_exptl_crystal_description         block
_exptl_crystal_F_000               2520
_exptl_crystal_size_max            0.2
_exptl_crystal_size_mid            0.13
_exptl_crystal_size_min            0.12
_exptl_transmission_factor_max     ?
_exptl_transmission_factor_min     ?
_diffrn_reflns_av_R_equivalents    0.0627
_diffrn_reflns_av_unetI/netI       0.0323
_diffrn_reflns_Laue_measured_fraction_full  0.999
_diffrn_reflns_Laue_measured_fraction_max  0.990
_diffrn_reflns_limit_h_max         34
_diffrn_reflns_limit_h_min         -33
_diffrn_reflns_limit_k_max         33
_diffrn_reflns_limit_k_min         -34
_diffrn_reflns_limit_l_max         15
_diffrn_reflns_limit_l_min         -14
_diffrn_reflns_number              324792
_diffrn_reflns_point_group_measured_fraction_full  0.998
_diffrn_reflns_point_group_measured_fraction_max  0.983
_diffrn_reflns_theta_full          53.594
_diffrn_reflns_theta_max           61.895
_diffrn_reflns_theta_min           3.428
_diffrn_ambient_temperature        200.15
_diffrn_detector_area_resol_mean   ?
_diffrn_measured_fraction_theta_full  0.999
_diffrn_measured_fraction_theta_max  0.990
_diffrn_measurement_device_type    'Bruker APEX-II CCD'
_diffrn_measurement_method         '\f and \w scans'
_diffrn_radiation_type             GaK\a
_diffrn_radiation_wavelength       1.34139
_diffrn_source                     ?
_diffrn_source_current             2.86
_diffrn_source_power               0.1997996
_diffrn_source_voltage             69.86
_diffrn_standards_number           0
_reflns_Friedel_coverage           0.986
_reflns_Friedel_fraction_full      0.998
_reflns_Friedel_fraction_max       0.976
_reflns_number_gt                  17164
_reflns_number_total               21507
_reflns_special_details
;
 Reflections were merged by SHELXL according to the crystal
 class for the calculation of statistics and refinement.
 
 _reflns_Friedel_fraction is defined as the number of unique
 Friedel pairs measured divided by the number that would be
 possible theoretically, ignoring centric projections and
 systematic absences.
;
_reflns_threshold_expression       'I > 2\s(I)'
_computing_cell_refinement         'SAINT V8.38A (Bruker, 2018)'
_computing_data_collection         ?
_computing_data_reduction          'SAINT V8.38A (Bruker, 2018)'
_computing_molecular_graphics      'Olex2 1.5 (Dolomanov et al., 2009)'
_computing_publication_material    'Olex2 1.5 (Dolomanov et al., 2009)'
_computing_structure_refinement    'SHELXL 2018/3 (Sheldrick, 2015)'
_computing_structure_solution      'SHELXT 2014/5 (Sheldrick, 2014)'
_refine_diff_density_max           0.128
_refine_diff_density_min           -0.178
_refine_diff_density_rms           0.035
_refine_ls_abs_structure_details
;
 Flack x determined using 6851 quotients [(I+)-(I-)]/[(I+)+(I-)]
 (Parsons, Flack and Wagner, Acta Cryst. B69 (2013) 249-259).
;
_refine_ls_abs_structure_Flack     0.05(4)
_refine_ls_extinction_coef         .
_refine_ls_extinction_method       none
_refine_ls_goodness_of_fit_ref     1.047
_refine_ls_hydrogen_treatment      constr
_refine_ls_matrix_type             full
_refine_ls_number_parameters       1050
_refine_ls_number_reflns           21507
_refine_ls_number_restraints       49
_refine_ls_R_factor_all            0.0628
_refine_ls_R_factor_gt             0.0413
_refine_ls_restrained_S_all        1.050
_refine_ls_shift/su_max            0.001
_refine_ls_shift/su_mean           0.000
_refine_ls_structure_factor_coef   Fsqd
_refine_ls_weighting_details      
 'w=1/[\s^2^(Fo^2^)+(0.0529P)^2^+0.5179P] where P=(Fo^2^+2Fc^2^)/3'
_refine_ls_weighting_scheme        calc
_refine_ls_wR_factor_gt            0.0923
_refine_ls_wR_factor_ref           0.1010
_refine_special_details            ?
_olex2_refinement_description
;
1. Fixed Uiso
 At 1.2 times of:
  All C(H) groups, All C(H,H) groups, All N(H,H) groups
 At 1.5 times of:
  All C(H,H,H) groups
2. Uiso/Uaniso restraints and constraints
C30 \\sim C31 \\sim C32 \\sim C33 \\sim C29: within 2A with sigma of 0.01 and
sigma for terminal atoms of 0.02 within 2A
C30 \\sim C31 \\sim C33 \\sim C32: within 2A with sigma of 0.01 and sigma for
terminal atoms of 0.02 within 2A
3. Rigid body (RIGU) restrains
 C30, C31, C32, C33, C29
 with sigma for 1-2 distances of 0.001 and sigma for 1-3 distances of 0.002
 C33, C32, C31, C30
 with sigma for 1-2 distances of 0.001 and sigma for 1-3 distances of 0.002
4.a Riding coordinates:
 C13B(H13G,H13H,H13I)
4.b Ternary CH refined with riding coordinates:
 C7B(H7B), C7A(H7AA), C7(H7A)
4.c Secondary CH2 refined with riding coordinates:
 C10B(H10E,H10F), C23B(H23A,H23B), C29B(H29E,H29F), C28B(H28E,H28F), C6B(H6BA,
 H6BB), C28A(H28C,H28D), C10A(H10C,H10D), C6A(H6AA,H6AB), C29A(H29C,H29D),
 C23A(H23F,H23G), C28(H28A,H28B), C23(H23D,H23E), C10(H10A,H10B), C6(H6C,H6D),
 C29(H29A,H29B)
4.d Aromatic/amide H refined with riding coordinates:
 C21B(H21B), C19B(H19B), C30B(H30B), C24B(H24B), C20B(H20B), C18B(H18B),
 C17B(H17B), C11B(H11B), C20A(H20D), C17A(H17A), C18A(H18A), C19A(H19D),
 C30A(H30A), C21A(H21A), C24A(H24D), C11A(H11C), C30(H30), C11(H11), C21(H21),
 C19(H19), C24(H24), C18(H18), C20(H20), C17(H17)
4.e X=CH2 refined with riding coordinates:
 N1B(H1BA,H1BB), N1A(H1AA,H1AB), N1(H1C,H1D)
4.f Idealised Me refined as rotating group:
 C34B(H34G,H34H,H34I), C33B(H33A,H33B,H33I), C26B(H26A,H26B,H26C), C14B(H14A,
 H14B,H14I), C27B(H27G,H27H,H27I), C32B(H32G,H32H,H32I), C22B(H22G,H22H,H22I),
 C34A(H34D,H34E,H34F), C22A(H22D,H22E,H22F), C27A(H27D,H27E,H27F), C14A(H14F,
 H14G,H14H), C13A(H13D,H13E,H13F), C32A(H32D,H32E,H32F), C33A(H33F,H33G,H33H),
 C26A(H26G,H26H,H26I), C34(H34A,H34B,H34C), C22(H22A,H22B,H22C), C26(H26D,H26E,
 H26F), C13(H13A,H13B,H13C), C32(H32A,H32B,H32C), C33(H33C,H33D,H33E), C27(H27A,
 H27B,H27C), C14(H14C,H14D,H14E)
;
_atom_sites_solution_hydrogens     mixed
_atom_sites_solution_primary       dual
_atom_sites_solution_secondary     ?
loop_
  _atom_site_label
  _atom_site_type_symbol
  _atom_site_fract_x
  _atom_site_fract_y
  _atom_site_fract_z
  _atom_site_U_iso_or_equiv
  _atom_site_adp_type
  _atom_site_occupancy
  _atom_site_site_symmetry_order
  _atom_site_calc_flag
  _atom_site_refinement_flags_posn
  _atom_site_refinement_flags_adp
  _atom_site_refinement_flags_occupancy
  _atom_site_disorder_assembly
  _atom_site_disorder_group
 O1B O 0.56559(6) 0.35179(7) -1.14250(13) 0.0403(3) Uani 1 1 d . . . . .
 O2B O 0.44794(8) 0.18108(8) -0.92719(17) 0.0582(5) Uani 1 1 d . . . . .
 O3B O 0.37561(8) 0.29278(9) -1.03470(16) 0.0557(4) Uani 1 1 d . . . . .
 N1B N 0.56078(9) 0.24032(9) -0.88824(18) 0.0473(5) Uani 1 1 d . . . . .
 H1BA H 0.526921 0.206663 -0.880030 0.057 Uiso 1 1 calc R U . . .
 H1BB H 0.593037 0.245549 -0.853285 0.057 Uiso 1 1 calc R U . . .
 C8B C 0.44354(9) 0.28292(10) -1.27087(18) 0.0387(5) Uani 1 1 d . . . . .
 C21B C 0.67304(10) 0.33442(11) -0.9799(2) 0.0444(5) Uani 1 1 d . . . . .
 H21B H 0.669113 0.297046 -0.999400 0.053 Uiso 1 1 calc R U . . .
 C19B C 0.73476(12) 0.43877(12) -0.9451(2) 0.0548(6) Uani 1 1 d . . . . .
 H19B H 0.773195 0.473265 -0.940996 0.066 Uiso 1 1 calc R U . . .
 C30B C 0.38882(12) 0.29641(13) -1.5232(2) 0.0566(6) Uani 1 1 d . . . . .
 H30B H 0.397749 0.336267 -1.510769 0.068 Uiso 1 1 calc R U . . .
 C10B C 0.47456(12) 0.37940(11) -1.1529(2) 0.0466(5) Uani 1 1 d . . . . .
 H10E H 0.505749 0.401240 -1.210532 0.056 Uiso 1 1 calc R U . . .
 H10F H 0.438181 0.379787 -1.177216 0.056 Uiso 1 1 calc R U . . .
 C23B C 0.49153(10) 0.21416(11) -1.2691(2) 0.0446(5) Uani 1 1 d . . . . .
 H23A H 0.517763 0.240594 -1.329740 0.054 Uiso 1 1 calc R U . . .
 H23B H 0.513321 0.227933 -1.196613 0.054 Uiso 1 1 calc R U . . .
 C24B C 0.47764(11) 0.15154(11) -1.2917(2) 0.0492(6) Uani 1 1 d . . . . .
 H24B H 0.453159 0.132694 -1.355616 0.059 Uiso 1 1 calc R U . . .
 C34B C 0.49118(11) 0.32076(12) -1.3585(2) 0.0469(5) Uani 1 1 d . . . . .
 H34G H 0.530778 0.332990 -1.327787 0.070 Uiso 1 1 calc R U . . .
 H34H H 0.488395 0.356220 -1.376528 0.070 Uiso 1 1 calc R U . . .
 H34I H 0.484804 0.297267 -1.427384 0.070 Uiso 1 1 calc R U . . .
 C7B C 0.43434(10) 0.21890(11) -1.26343(19) 0.0415(5) Uani 1 1 d . . . . .
 H7B H 0.412023 0.198782 -1.333920 0.050 Uiso 1 1 calc R U . . .
 C20B C 0.72902(11) 0.38466(12) -0.9756(2) 0.0508(6) Uani 1 1 d . . . . .
 H20B H 0.763357 0.381987 -0.993474 0.061 Uiso 1 1 calc R U . . .
 C29B C 0.35984(11) 0.25367(13) -1.4269(2) 0.0549(6) Uani 1 1 d . . . . .
 H29E H 0.364785 0.218624 -1.439728 0.066 Uiso 1 1 calc R U . . .
 H29F H 0.316580 0.239514 -1.428602 0.066 Uiso 1 1 calc R U . . .
 C25B C 0.49504(13) 0.11916(12) -1.2342(3) 0.0582(7) Uani 1 1 d . . . . .
 C18B C 0.68498(12) 0.44290(12) -0.9206(2) 0.0553(6) Uani 1 1 d . . . . .
 H18B H 0.689353 0.480299 -0.899768 0.066 Uiso 1 1 calc R U . . .
 C28B C 0.38338(11) 0.27820(13) -1.3077(2) 0.0484(6) Uani 1 1 d . . . . .
 H28E H 0.352470 0.252551 -1.252320 0.058 Uiso 1 1 calc R U . . .
 H28F H 0.388031 0.318452 -1.302312 0.058 Uiso 1 1 calc R U . . .
 C31B C 0.40328(13) 0.28473(15) -1.6233(2) 0.0612(7) Uani 1 1 d . . . . .
 C17B C 0.62839(11) 0.39286(11) -0.9260(2) 0.0463(5) Uani 1 1 d . . . . .
 H17B H 0.594179 0.396007 -0.909488 0.056 Uiso 1 1 calc R U . . .
 C12B C 0.54146(13) 0.46503(13) -1.0242(3) 0.0626(7) Uani 1 1 d . . . . .
 C16B C 0.62234(10) 0.33813(10) -0.95582(19) 0.0380(5) Uani 1 1 d . . . . .
 C33B C 0.39485(15) 0.22490(17) -1.6550(3) 0.0762(9) Uani 1 1 d . . . . .
 H33A H 0.395888 0.204047 -1.586715 0.114 Uiso 1 1 calc R U . . .
 H33B H 0.426864 0.230225 -1.706298 0.114 Uiso 1 1 calc R U . . .
 H33I H 0.356279 0.201356 -1.692790 0.114 Uiso 1 1 calc R U . . .
 C26B C 0.5343(2) 0.1413(2) -1.1316(4) 0.1000(13) Uani 1 1 d . . . . .
 H26A H 0.547179 0.183480 -1.119486 0.150 Uiso 1 1 calc R U . . .
 H26B H 0.569239 0.136751 -1.142953 0.150 Uiso 1 1 calc R U . . .
 H26C H 0.511957 0.118164 -1.065410 0.150 Uiso 1 1 calc R U . . .
 C1B C 0.46097(9) 0.31439(10) -1.14873(18) 0.0375(5) Uani 1 1 d . . . . .
 C11B C 0.49515(12) 0.41169(12) -1.0417(2) 0.0520(6) Uani 1 1 d . . . . .
 H11B H 0.472207 0.391320 -0.977123 0.062 Uiso 1 1 calc R U . . .
 C14B C 0.55493(17) 0.49166(17) -0.9066(4) 0.0858(11) Uani 1 1 d . . . . .
 H14A H 0.552806 0.528380 -0.906269 0.129 Uiso 1 1 calc R U . . .
 H14B H 0.595032 0.500743 -0.884144 0.129 Uiso 1 1 calc R U . . .
 H14I H 0.525684 0.463089 -0.853155 0.129 Uiso 1 1 calc R U . . .
 C27B C 0.4772(2) 0.05672(15) -1.2683(4) 0.0928(12) Uani 1 1 d . . . . .
 H27G H 0.448180 0.044025 -1.330019 0.139 Uiso 1 1 calc R U . . .
 H27H H 0.459304 0.030026 -1.203451 0.139 Uiso 1 1 calc R U . . .
 H27I H 0.512488 0.055276 -1.293546 0.139 Uiso 1 1 calc R U . . .
 C13B C 0.5835(2) 0.50361(18) -1.1153(4) 0.1069(15) Uani 1 1 d . . . . .
 H13G H 0.624460 0.515301 -1.093857 0.160 Uiso 1 1 d R U . . .
 H13H H 0.580090 0.539361 -1.124977 0.160 Uiso 1 1 d R U . . .
 H13I H 0.573390 0.481301 -1.186467 0.160 Uiso 1 1 d R U . . .
 C32B C 0.42856(19) 0.3311(2) -1.7155(3) 0.0970(13) Uani 1 1 d . . . . .
 H32G H 0.433472 0.368830 -1.686927 0.145 Uiso 1 1 calc R U . . .
 H32H H 0.401267 0.317727 -1.780170 0.145 Uiso 1 1 calc R U . . .
 H32I H 0.467356 0.336947 -1.739256 0.145 Uiso 1 1 calc R U . . .
 C15B C 0.56318(9) 0.28267(10) -0.95253(18) 0.0374(5) Uani 1 1 d . . . . .
 C3B C 0.51137(9) 0.27515(10) -1.01007(18) 0.0363(4) Uani 1 1 d . . . . .
 C4B C 0.45443(10) 0.22198(11) -0.9901(2) 0.0424(5) Uani 1 1 d . . . . .
 C2B C 0.51718(9) 0.31552(9) -1.10077(18) 0.0345(4) Uani 1 1 d . . . . .
 C22B C 0.34352(11) 0.17740(13) -0.9793(2) 0.0567(7) Uani 1 1 d . . . . .
 H22G H 0.339020 0.137994 -0.966305 0.085 Uiso 1 1 calc R U . . .
 H22H H 0.308215 0.172936 -1.018574 0.085 Uiso 1 1 calc R U . . .
 H22I H 0.347843 0.197294 -0.906537 0.085 Uiso 1 1 calc R U . . .
 C5B C 0.39893(10) 0.21486(11) -1.05164(19) 0.0422(5) Uani 1 1 d . . . . .
 C6B C 0.39173(10) 0.18244(11) -1.1668(2) 0.0450(5) Uani 1 1 d . . . . .
 H6BA H 0.396581 0.147451 -1.152478 0.054 Uiso 1 1 calc R U . . .
 H6BB H 0.350387 0.167174 -1.193503 0.054 Uiso 1 1 calc R U . . .
 C9B C 0.40848(9) 0.27622(11) -1.07357(18) 0.0406(5) Uani 1 1 d . . . . .
 O2A O 0.23151(8) -0.55933(7) -0.48766(17) 0.0563(5) Uani 1 1 d . . . . .
 O1A O 0.38679(7) -0.40855(6) -0.27761(14) 0.0417(3) Uani 1 1 d . . . . .
 O3A O 0.38069(8) -0.58079(7) -0.37803(16) 0.0509(4) Uani 1 1 d . . . . .
 N1A N 0.26190(9) -0.45004(9) -0.52923(19) 0.0488(5) Uani 1 1 d . . . . .
 H1AA H 0.234853 -0.487966 -0.536049 0.059 Uiso 1 1 calc R U . . .
 H1AB H 0.257324 -0.422798 -0.564953 0.059 Uiso 1 1 calc R U . . .
 C16A C 0.35187(10) -0.36899(10) -0.4636(2) 0.0399(5) Uani 1 1 d . . . . .
 C2A C 0.36120(9) -0.45934(9) -0.31745(19) 0.0355(4) Uani 1 1 d . . . . .
 C9A C 0.35170(10) -0.55950(10) -0.34118(19) 0.0392(5) Uani 1 1 d . . . . .
 C1A C 0.37731(9) -0.50465(9) -0.26707(19) 0.0370(4) Uani 1 1 d . . . . .
 C28A C 0.36263(11) -0.57418(10) -0.1018(2) 0.0439(5) Uani 1 1 d . . . . .
 H28C H 0.345413 -0.607751 -0.156063 0.053 Uiso 1 1 calc R U . . .
 H28D H 0.406461 -0.556540 -0.104310 0.053 Uiso 1 1 calc R U . . .
 C15A C 0.30911(10) -0.43409(10) -0.4657(2) 0.0394(5) Uani 1 1 d . . . . .
 C10A C 0.44646(10) -0.47352(11) -0.2651(2) 0.0452(5) Uani 1 1 d . . . . .
 H10C H 0.461825 -0.442329 -0.205901 0.054 Uiso 1 1 calc R U . . .
 H10D H 0.458205 -0.503230 -0.244254 0.054 Uiso 1 1 calc R U . . .
 C25A C 0.14505(12) -0.54130(12) -0.1853(2) 0.0520(6) Uani 1 1 d . . . . .
 C20A C 0.37021(12) -0.26865(11) -0.4425(2) 0.0512(6) Uani 1 1 d . . . . .
 H20D H 0.356303 -0.242018 -0.423982 0.061 Uiso 1 1 calc R U . . .
 C3A C 0.31731(9) -0.47758(9) -0.40716(19) 0.0371(4) Uani 1 1 d . . . . .
 C4A C 0.27594(10) -0.54027(10) -0.4259(2) 0.0417(5) Uani 1 1 d . . . . .
 C34A C 0.37382(12) -0.47467(11) -0.0602(2) 0.0461(5) Uani 1 1 d . . . . .
 H34D H 0.414927 -0.463902 -0.042064 0.069 Uiso 1 1 calc R U . . .
 H34E H 0.349820 -0.486863 0.009049 0.069 Uiso 1 1 calc R U . . .
 H34F H 0.373407 -0.440209 -0.093277 0.069 Uiso 1 1 calc R U . . .
 C5A C 0.28568(10) -0.58684(9) -0.3630(2) 0.0407(5) Uani 1 1 d . . . . .
 C17A C 0.41079(11) -0.34644(11) -0.4952(2) 0.0467(5) Uani 1 1 d . . . . .
 H17A H 0.425067 -0.372844 -0.513129 0.056 Uiso 1 1 calc R U . . .
 C8A C 0.34777(10) -0.52628(10) -0.14478(19) 0.0382(5) Uani 1 1 d . . . . .
 C18A C 0.44891(12) -0.28537(12) -0.5008(2) 0.0545(6) Uani 1 1 d . . . . .
 H18A H 0.489224 -0.270061 -0.522890 0.065 Uiso 1 1 calc R U . . .
 C22A C 0.26117(13) -0.64390(11) -0.4331(2) 0.0540(6) Uani 1 1 d . . . . .
 H22D H 0.280394 -0.634528 -0.507483 0.081 Uiso 1 1 calc R U . . .
 H22E H 0.218035 -0.661313 -0.442515 0.081 Uiso 1 1 calc R U . . .
 H22F H 0.269360 -0.672450 -0.394234 0.081 Uiso 1 1 calc R U . . .
 C19A C 0.42863(13) -0.24650(11) -0.4742(2) 0.0549(6) Uani 1 1 d . . . . .
 H19D H 0.454977 -0.204671 -0.477926 0.066 Uiso 1 1 calc R U . . .
 C27A C 0.08071(12) -0.57534(13) -0.1492(3) 0.0646(8) Uani 1 1 d . . . . .
 H27D H 0.067455 -0.547227 -0.128181 0.097 Uiso 1 1 calc R U . . .
 H27E H 0.076577 -0.600534 -0.084118 0.097 Uiso 1 1 calc R U . . .
 H27F H 0.056241 -0.600409 -0.211804 0.097 Uiso 1 1 calc R U . . .
 C31A C 0.35571(18) -0.55824(15) 0.2150(3) 0.0719(9) Uani 1 1 d . . . . .
 C14A C 0.54251(15) -0.36686(16) -0.5087(3) 0.0779(10) Uani 1 1 d . . . . .
 H14F H 0.538311 -0.332221 -0.526788 0.117 Uiso 1 1 calc R U . . .
 H14G H 0.520747 -0.398326 -0.564629 0.117 Uiso 1 1 calc R U . . .
 H14H H 0.584777 -0.355238 -0.510168 0.117 Uiso 1 1 calc R U . . .
 C30A C 0.37665(14) -0.56198(13) 0.1145(2) 0.0577(7) Uani 1 1 d . . . . .
 H30A H 0.418429 -0.537871 0.103410 0.069 Uiso 1 1 calc R U . . .
 C13A C 0.54303(18) -0.34270(17) -0.3042(4) 0.0998(13) Uani 1 1 d . . . . .
 H13D H 0.582410 -0.335891 -0.282097 0.150 Uiso 1 1 calc R U . . .
 H13E H 0.516590 -0.355880 -0.238312 0.150 Uiso 1 1 calc R U . . .
 H13F H 0.546831 -0.305574 -0.333564 0.150 Uiso 1 1 calc R U . . .
 C32A C 0.3976(3) -0.5216(2) 0.3093(3) 0.1030(14) Uani 1 1 d . . . . .
 H32D H 0.393512 -0.547796 0.372546 0.155 Uiso 1 1 calc R U . . .
 H32E H 0.387547 -0.491678 0.334840 0.155 Uiso 1 1 calc R U . . .
 H32F H 0.438709 -0.501599 0.281542 0.155 Uiso 1 1 calc R U . . .
 C33A C 0.2901(2) -0.5898(2) 0.2427(4) 0.1057(15) Uani 1 1 d . . . . .
 H33F H 0.266976 -0.600578 0.172506 0.159 Uiso 1 1 calc R U . . .
 H33G H 0.281246 -0.563372 0.287529 0.159 Uiso 1 1 calc R U . . .
 H33H H 0.279551 -0.625973 0.286160 0.159 Uiso 1 1 calc R U . . .
 C26A C 0.15713(18) -0.5028(2) -0.2860(4) 0.1027(15) Uani 1 1 d . . . . .
 H26G H 0.137915 -0.527722 -0.352349 0.154 Uiso 1 1 calc R U . . .
 H26H H 0.200239 -0.479225 -0.298605 0.154 Uiso 1 1 calc R U . . .
 H26I H 0.141236 -0.475976 -0.273416 0.154 Uiso 1 1 calc R U . . .
 C21A C 0.33155(11) -0.32965(10) -0.4375(2) 0.0456(5) Uani 1 1 d . . . . .
 H21A H 0.291143 -0.344701 -0.416333 0.055 Uiso 1 1 calc R U . . .
 C6A C 0.25205(10) -0.60205(10) -0.2477(2) 0.0435(5) Uani 1 1 d . . . . .
 H6AA H 0.210938 -0.610426 -0.262315 0.052 Uiso 1 1 calc R U . . .
 H6AB H 0.249059 -0.639371 -0.219137 0.052 Uiso 1 1 calc R U . . .
 C7A C 0.27855(10) -0.55521(10) -0.1528(2) 0.0406(5) Uani 1 1 d . . . . .
 H7AA H 0.263339 -0.578825 -0.081501 0.049 Uiso 1 1 calc R U . . .
 C24A C 0.18764(11) -0.54437(12) -0.1278(2) 0.0500(6) Uani 1 1 d . . . . .
 H24D H 0.174786 -0.570128 -0.064091 0.060 Uiso 1 1 calc R U . . .
 C11A C 0.47510(11) -0.44555(11) -0.3757(2) 0.0490(6) Uani 1 1 d . . . . .
 H11C H 0.461340 -0.470722 -0.440194 0.059 Uiso 1 1 calc R U . . .
 C12A C 0.51761(12) -0.38944(13) -0.3936(3) 0.0598(7) Uani 1 1 d . . . . .
 C29A C 0.34148(12) -0.60001(12) 0.0172(2) 0.0514(6) Uani 1 1 d . . . . .
 H29C H 0.299719 -0.609218 0.026093 0.062 Uiso 1 1 calc R U . . .
 H29D H 0.341402 -0.638201 0.022108 0.062 Uiso 1 1 calc R U . . .
 C23A C 0.25320(11) -0.51231(11) -0.1511(2) 0.0479(6) Uani 1 1 d . . . . .
 H23F H 0.274067 -0.481610 -0.092174 0.057 Uiso 1 1 calc R U . . .
 H23G H 0.260933 -0.491800 -0.224942 0.057 Uiso 1 1 calc R U . . .
 O3 O 0.23356(8) -1.06089(8) 0.59612(16) 0.0509(4) Uani 1 1 d . . . . .
 O1 O 0.07140(6) -1.05797(7) 0.46542(13) 0.0428(4) Uani 1 1 d . . . . .
 O2 O 0.22228(8) -0.90573(8) 0.68107(17) 0.0581(5) Uani 1 1 d . . . . .
 N1 N 0.11365(9) -0.93229(9) 0.71694(18) 0.0482(5) Uani 1 1 d . . . . .
 H1C H 0.151872 -0.906725 0.725807 0.058 Uiso 1 1 calc R U . . .
 H1D H 0.086948 -0.926066 0.750595 0.058 Uiso 1 1 calc R U . . .
 C1 C 0.16454(9) -1.05485(9) 0.46727(18) 0.0359(4) Uani 1 1 d . . . . .
 C3 C 0.13947(9) -0.99017(9) 0.59858(18) 0.0364(4) Uani 1 1 d . . . . .
 C15 C 0.09649(10) -0.97962(10) 0.65364(18) 0.0386(5) Uani 1 1 d . . . . .
 C9 C 0.21721(9) -1.03030(10) 0.54740(18) 0.0378(5) Uani 1 1 d . . . . .
 C16 C 0.03075(10) -1.02035(10) 0.64917(19) 0.0398(5) Uani 1 1 d . . . . .
 C4 C 0.20209(10) -0.95060(10) 0.61962(19) 0.0409(5) Uani 1 1 d . . . . .
 C30 C 0.23099(13) -1.07420(14) 0.1071(2) 0.0623(7) Uani 1 1 d . U . . .
 H30 H 0.211722 -1.114997 0.128431 0.075 Uiso 1 1 calc R U . . .
 C34 C 0.14197(11) -1.05466(11) 0.2547(2) 0.0457(5) Uani 1 1 d . . . . .
 H34A H 0.131179 -1.096130 0.240520 0.069 Uiso 1 1 calc R U . . .
 H34B H 0.156634 -1.031641 0.184654 0.069 Uiso 1 1 calc R U . . .
 H34C H 0.106828 -1.053299 0.281231 0.069 Uiso 1 1 calc R U . . .
 C11 C 0.10058(12) -1.15124(11) 0.5783(2) 0.0471(5) Uani 1 1 d . . . . .
 H11 H 0.124588 -1.137468 0.644347 0.057 Uiso 1 1 calc R U . . .
 C25 C 0.21077(11) -0.82337(11) 0.3682(2) 0.0490(6) Uani 1 1 d . . . . .
 C5 C 0.24790(9) -0.96347(10) 0.56211(19) 0.0386(5) Uani 1 1 d . . . . .
 C28 C 0.23937(11) -1.04492(12) 0.3162(2) 0.0493(6) Uani 1 1 d . . . . .
 H28A H 0.272219 -1.024722 0.371455 0.059 Uiso 1 1 calc R U . . .
 H28B H 0.221637 -1.088366 0.327944 0.059 Uiso 1 1 calc R U . . .
 C12 C 0.04361(11) -1.19302(10) 0.5933(2) 0.0474(5) Uani 1 1 d . . . . .
 C22 C 0.30361(11) -0.94048(12) 0.6354(2) 0.0510(6) Uani 1 1 d . . . . .
 H22A H 0.292268 -0.957546 0.711393 0.077 Uiso 1 1 calc R U . . .
 H22B H 0.323569 -0.896924 0.640140 0.077 Uiso 1 1 calc R U . . .
 H22C H 0.330770 -0.952219 0.601675 0.077 Uiso 1 1 calc R U . . .
 C21 C -0.00605(11) -0.99715(12) 0.6247(2) 0.0467(5) Uani 1 1 d . . . . .
 H21 H 0.010921 -0.956366 0.604440 0.056 Uiso 1 1 calc R U . . .
 C19 C -0.09186(12) -1.09195(14) 0.6600(2) 0.0600(7) Uani 1 1 d . . . . .
 H19 H -0.133958 -1.116543 0.663804 0.072 Uiso 1 1 calc R U . . .
 C24 C 0.21299(11) -0.86652(11) 0.3119(2) 0.0465(5) Uani 1 1 d . . . . .
 H24 H 0.239321 -0.854229 0.249077 0.056 Uiso 1 1 calc R U . . .
 C18 C -0.05577(12) -1.11568(12) 0.6852(2) 0.0568(7) Uani 1 1 d . . . . .
 H18 H -0.073090 -1.156349 0.706502 0.068 Uiso 1 1 calc R U . . .
 C23 C 0.17916(10) -0.93229(11) 0.3350(2) 0.0441(5) Uani 1 1 d . . . . .
 H23D H 0.150752 -0.952794 0.272509 0.053 Uiso 1 1 calc R U . . .
 H23E H 0.155860 -0.939781 0.405512 0.053 Uiso 1 1 calc R U . . .
 C26 C 0.24716(14) -0.75914(12) 0.3329(3) 0.0626(7) Uani 1 1 d . . . . .
 H26D H 0.273262 -0.735680 0.395311 0.094 Uiso 1 1 calc R U . . .
 H26E H 0.220483 -0.743865 0.313509 0.094 Uiso 1 1 calc R U . . .
 H26F H 0.271435 -0.756032 0.266956 0.094 Uiso 1 1 calc R U . . .
 C13 C 0.02033(15) -1.21734(13) 0.7086(3) 0.0629(7) Uani 1 1 d . . . . .
 H13A H 0.053238 -1.200363 0.763103 0.094 Uiso 1 1 calc R U . . .
 H13B H 0.002188 -1.260815 0.707638 0.094 Uiso 1 1 calc R U . . .
 H13C H -0.009666 -1.206741 0.730652 0.094 Uiso 1 1 calc R U . . .
 C31 C 0.22320(16) -1.0630(2) 0.0013(3) 0.0855(10) Uani 1 1 d . U . . .
 C32 C 0.2475(3) -1.0028(3) -0.0458(5) 0.139(2) Uani 1 1 d . U . . .
 H32A H 0.238589 -0.978567 0.005280 0.209 Uiso 1 1 calc R U . . .
 H32B H 0.229430 -1.005282 -0.119811 0.209 Uiso 1 1 calc R U . . .
 H32C H 0.290807 -0.984522 -0.054405 0.209 Uiso 1 1 calc R U . . .
 C33 C 0.1871(2) -1.1124(3) -0.0805(4) 0.155(3) Uani 1 1 d . U . . .
 H33C H 0.212669 -1.111053 -0.142852 0.233 Uiso 1 1 calc R U . . .
 H33D H 0.154528 -1.107535 -0.110464 0.233 Uiso 1 1 calc R U . . .
 H33E H 0.170574 -1.150850 -0.041657 0.233 Uiso 1 1 calc R U . . .
 C2 C 0.12105(9) -1.03438(9) 0.50938(18) 0.0347(4) Uani 1 1 d . . . . .
 C10 C 0.13072(11) -1.12374(10) 0.4687(2) 0.0444(5) Uani 1 1 d . . . . .
 H10A H 0.100290 -1.138416 0.408061 0.053 Uiso 1 1 calc R U . . .
 H10B H 0.159239 -1.137478 0.450817 0.053 Uiso 1 1 calc R U . . .
 C8 C 0.19079(10) -1.02795(10) 0.34491(19) 0.0387(5) Uani 1 1 d . . . . .
 C6 C 0.26574(10) -0.93122(10) 0.4460(2) 0.0425(5) Uani 1 1 d . . . . .
 H6C H 0.273917 -0.889939 0.457419 0.051 Uiso 1 1 calc R U . . .
 H6D H 0.303637 -0.928578 0.422291 0.051 Uiso 1 1 calc R U . . .
 C29 C 0.26663(12) -1.03004(13) 0.1970(2) 0.0577(6) Uani 1 1 d . U . . .
 H29A H 0.272330 -0.990687 0.174672 0.069 Uiso 1 1 calc R U . . .
 H29B H 0.306513 -1.026377 0.200113 0.069 Uiso 1 1 calc R U . . .
 C7 C 0.22105(10) -0.95864(10) 0.34708(19) 0.0405(5) Uani 1 1 d . . . . .
 H7A H 0.246372 -0.945179 0.277548 0.049 Uiso 1 1 calc R U . . .
 C20 C -0.06728(12) -1.03314(13) 0.6297(2) 0.0546(6) Uani 1 1 d . . . . .
 H20 H -0.092340 -1.017204 0.612235 0.066 Uiso 1 1 calc R U . . .
 C17 C 0.00561(11) -1.08011(11) 0.6791(2) 0.0468(5) Uani 1 1 d . . . . .
 H17 H 0.030469 -1.096415 0.695425 0.056 Uiso 1 1 calc R U . . .
 C27 C 0.17301(16) -0.83326(15) 0.4704(3) 0.0717(8) Uani 1 1 d . . . . .
 H27A H 0.148840 -0.876096 0.485430 0.108 Uiso 1 1 calc R U . . .
 H27B H 0.146774 -0.816743 0.457192 0.108 Uiso 1 1 calc R U . . .
 H27C H 0.198668 -0.813406 0.535690 0.108 Uiso 1 1 calc R U . . .
 C14 C -0.00154(13) -1.21948(15) 0.5008(3) 0.0702(8) Uani 1 1 d . . . . .
 H14C H 0.014305 -1.195537 0.432051 0.105 Uiso 1 1 calc R U . . .
 H14D H -0.038105 -1.219901 0.523722 0.105 Uiso 1 1 calc R U . . .
 H14E H -0.010433 -1.260338 0.486043 0.105 Uiso 1 1 calc R U . . .

loop_
  _atom_site_aniso_label
  _atom_site_aniso_U_11
  _atom_site_aniso_U_22
  _atom_site_aniso_U_33
  _atom_site_aniso_U_23
  _atom_site_aniso_U_13
  _atom_site_aniso_U_12
 O1B 0.0316(8) 0.0414(8) 0.0451(8) -0.0010(7) -0.0017(6) 0.0161(7)
 O2B 0.0443(9) 0.0524(10) 0.0659(12) 0.0147(9) -0.0016(8) 0.0152(8)
 O3B 0.0433(9) 0.0715(12) 0.0598(11) -0.0142(9) 0.0030(8) 0.0346(9)
 N1B 0.0402(10) 0.0445(11) 0.0552(12) 0.0044(9) -0.0062(9) 0.0197(9)
 C8B 0.0326(11) 0.0485(12) 0.0361(11) -0.0069(9) -0.0037(8) 0.0210(10)
 C21B 0.0385(12) 0.0465(13) 0.0507(13) -0.0019(10) -0.0034(10) 0.0231(11)
 C19B 0.0448(14) 0.0518(15) 0.0511(14) -0.0013(12) -0.0125(11) 0.0117(12)
 C30B 0.0574(15) 0.0639(16) 0.0526(15) -0.0034(12) -0.0136(12) 0.0333(14)
 C10B 0.0489(13) 0.0480(13) 0.0529(14) -0.0088(11) -0.0083(11) 0.0317(11)
 C23B 0.0367(12) 0.0448(13) 0.0513(13) -0.0117(10) 0.0002(10) 0.0196(10)
 C24B 0.0452(13) 0.0469(13) 0.0527(14) -0.0130(11) 0.0011(11) 0.0208(11)
 C34B 0.0410(12) 0.0600(15) 0.0412(12) -0.0016(11) 0.0008(10) 0.0264(11)
 C7B 0.0335(11) 0.0477(13) 0.0409(12) -0.0116(10) -0.0026(9) 0.0183(10)
 C20B 0.0374(12) 0.0569(15) 0.0543(14) 0.0036(11) -0.0059(10) 0.0207(11)
 C29B 0.0428(13) 0.0725(18) 0.0448(13) -0.0056(12) -0.0103(11) 0.0254(13)
 C25B 0.0625(16) 0.0499(15) 0.0642(17) -0.0039(12) 0.0082(13) 0.0296(13)
 C18B 0.0593(16) 0.0430(13) 0.0568(15) -0.0133(11) -0.0141(12) 0.0206(12)
 C28B 0.0377(12) 0.0689(16) 0.0425(12) -0.0067(11) -0.0053(10) 0.0298(12)
 C31B 0.0515(15) 0.082(2) 0.0451(14) -0.0001(13) -0.0086(11) 0.0292(15)
 C17B 0.0463(13) 0.0452(13) 0.0498(13) -0.0115(10) -0.0108(10) 0.0248(11)
 C12B 0.0542(16) 0.0559(16) 0.085(2) -0.0248(15) -0.0124(14) 0.0333(14)
 C16B 0.0364(11) 0.0403(12) 0.0372(11) -0.0055(9) -0.0073(9) 0.0192(9)
 C33B 0.0644(19) 0.093(2) 0.0594(18) -0.0186(17) -0.0022(15) 0.0307(18)
 C26B 0.135(4) 0.103(3) 0.092(3) -0.017(2) -0.039(3) 0.082(3)
 C1B 0.0330(10) 0.0445(12) 0.0396(11) -0.0078(9) -0.0038(8) 0.0229(10)
 C11B 0.0531(15) 0.0510(14) 0.0619(15) -0.0139(12) -0.0091(12) 0.0335(13)
 C14B 0.082(2) 0.081(2) 0.104(3) -0.051(2) -0.028(2) 0.048(2)
 C27B 0.121(3) 0.0511(18) 0.106(3) 0.0033(18) 0.021(2) 0.043(2)
 C13B 0.086(3) 0.070(2) 0.123(4) -0.024(2) 0.011(3) 0.008(2)
 C32B 0.094(3) 0.125(3) 0.064(2) 0.028(2) 0.0008(19) 0.048(3)
 C15B 0.0369(11) 0.0409(11) 0.0378(11) -0.0063(9) -0.0028(9) 0.0219(10)
 C3B 0.0312(10) 0.0387(11) 0.0387(11) -0.0051(9) -0.0028(8) 0.0172(9)
 C4B 0.0351(11) 0.0462(13) 0.0425(12) -0.0033(10) -0.0003(9) 0.0177(10)
 C2B 0.0317(10) 0.0364(11) 0.0372(11) -0.0085(8) -0.0032(8) 0.0183(9)
 C22B 0.0354(12) 0.0683(17) 0.0515(14) -0.0017(12) 0.0072(11) 0.0148(12)
 C5B 0.0317(11) 0.0498(13) 0.0401(12) -0.0057(10) 0.0012(9) 0.0167(10)
 C6B 0.0346(11) 0.0472(13) 0.0452(12) -0.0108(10) -0.0005(9) 0.0145(10)
 C9B 0.0328(11) 0.0539(13) 0.0364(11) -0.0132(10) -0.0060(9) 0.0226(10)
 O2A 0.0514(10) 0.0384(9) 0.0720(12) -0.0053(8) -0.0248(9) 0.0172(8)
 O1A 0.0425(8) 0.0302(8) 0.0509(9) -0.0047(6) -0.0047(7) 0.0170(7)
 O3A 0.0542(10) 0.0464(9) 0.0626(10) -0.0086(8) 0.0018(8) 0.0330(8)
 N1A 0.0455(11) 0.0377(10) 0.0621(13) 0.0033(9) -0.0121(9) 0.0200(9)
 C16A 0.0401(12) 0.0339(11) 0.0446(12) 0.0037(9) -0.0017(9) 0.0177(10)
 C2A 0.0320(10) 0.0296(10) 0.0453(11) -0.0010(9) 0.0018(9) 0.0157(9)
 C9A 0.0435(12) 0.0331(10) 0.0446(12) 0.0001(9) 0.0002(9) 0.0219(10)
 C1A 0.0352(11) 0.0327(11) 0.0467(12) -0.0029(9) -0.0034(9) 0.0196(9)
 C28A 0.0487(13) 0.0418(12) 0.0512(13) -0.0026(10) -0.0053(10) 0.0301(11)
 C15A 0.0383(11) 0.0362(11) 0.0463(12) 0.0003(9) -0.0005(9) 0.0206(9)
 C10A 0.0350(11) 0.0469(13) 0.0566(14) -0.0057(11) -0.0063(10) 0.0225(10)
 C25A 0.0518(14) 0.0481(14) 0.0665(16) 0.0015(12) 0.0009(12) 0.0328(12)
 C20A 0.0594(15) 0.0368(12) 0.0596(15) 0.0011(11) -0.0032(12) 0.0256(12)
 C3A 0.0351(11) 0.0314(10) 0.0460(12) -0.0010(9) -0.0025(9) 0.0176(9)
 C4A 0.0401(12) 0.0335(11) 0.0503(13) -0.0032(9) -0.0066(10) 0.0176(10)
 C34A 0.0517(13) 0.0428(13) 0.0502(13) -0.0075(10) -0.0065(11) 0.0284(11)
 C5A 0.0404(12) 0.0293(10) 0.0515(13) -0.0037(9) -0.0060(10) 0.0167(9)
 C17A 0.0464(13) 0.0411(12) 0.0535(14) 0.0062(10) 0.0062(10) 0.0225(11)
 C8A 0.0407(11) 0.0346(11) 0.0450(12) -0.0022(9) -0.0030(9) 0.0232(10)
 C18A 0.0444(13) 0.0467(14) 0.0610(16) 0.0093(12) 0.0088(11) 0.0142(11)
 C22A 0.0606(16) 0.0318(12) 0.0660(16) -0.0105(11) -0.0128(13) 0.0203(11)
 C19A 0.0620(16) 0.0371(13) 0.0550(15) 0.0068(11) -0.0009(12) 0.0168(12)
 C27A 0.0485(15) 0.0552(16) 0.098(2) -0.0048(15) 0.0002(14) 0.0320(13)
 C31A 0.115(3) 0.0679(19) 0.0542(17) 0.0102(14) 0.0082(17) 0.062(2)
 C14A 0.0623(19) 0.069(2) 0.104(3) 0.0179(18) 0.0331(18) 0.0341(16)
 C30A 0.0686(17) 0.0647(17) 0.0554(16) 0.0043(13) -0.0041(13) 0.0450(15)
 C13A 0.075(2) 0.066(2) 0.119(3) -0.026(2) 0.012(2) 0.0053(18)
 C32A 0.173(4) 0.107(3) 0.057(2) -0.0115(19) -0.023(2) 0.091(3)
 C33A 0.136(4) 0.090(3) 0.087(3) 0.016(2) 0.051(3) 0.053(3)
 C26A 0.079(2) 0.135(4) 0.107(3) 0.055(3) 0.005(2) 0.063(3)
 C21A 0.0432(13) 0.0397(12) 0.0571(14) 0.0032(10) 0.0001(10) 0.0230(10)
 C6A 0.0380(11) 0.0326(11) 0.0589(14) 0.0042(10) -0.0020(10) 0.0169(9)
 C7A 0.0391(12) 0.0377(11) 0.0497(13) 0.0045(9) 0.0030(9) 0.0228(10)
 C24A 0.0504(14) 0.0515(14) 0.0585(15) 0.0109(11) 0.0104(11) 0.0333(12)
 C11A 0.0389(12) 0.0502(14) 0.0600(15) -0.0045(11) 0.0023(11) 0.0237(11)
 C12A 0.0413(13) 0.0523(15) 0.083(2) -0.0029(14) 0.0099(13) 0.0216(12)
 C29A 0.0583(15) 0.0502(14) 0.0577(15) 0.0062(11) 0.0016(12) 0.0362(13)
 C23A 0.0473(13) 0.0457(13) 0.0613(15) 0.0053(11) 0.0066(11) 0.0313(11)
 O3 0.0465(9) 0.0502(10) 0.0633(11) -0.0029(8) -0.0085(8) 0.0295(8)
 O1 0.0313(8) 0.0498(9) 0.0455(8) -0.0113(7) -0.0054(6) 0.0189(7)
 O2 0.0468(10) 0.0501(10) 0.0716(12) -0.0311(9) -0.0077(8) 0.0199(8)
 N1 0.0464(11) 0.0482(11) 0.0542(12) -0.0135(9) 0.0024(9) 0.0267(9)
 C1 0.0321(10) 0.0337(11) 0.0415(11) -0.0087(9) -0.0015(9) 0.0161(9)
 C3 0.0346(11) 0.0366(11) 0.0394(11) -0.0070(9) -0.0028(9) 0.0189(9)
 C15 0.0409(12) 0.0381(11) 0.0402(11) -0.0024(9) 0.0005(9) 0.0223(10)
 C9 0.0325(10) 0.0404(11) 0.0434(12) -0.0056(9) 0.0004(9) 0.0203(9)
 C16 0.0408(12) 0.0440(12) 0.0376(11) -0.0008(9) 0.0060(9) 0.0235(10)
 C4 0.0387(12) 0.0393(12) 0.0449(12) -0.0109(10) -0.0052(9) 0.0196(10)
 C30 0.0639(16) 0.0614(16) 0.0575(13) -0.0110(12) 0.0154(12) 0.0282(14)
 C34 0.0424(12) 0.0512(13) 0.0437(12) -0.0130(10) -0.0056(10) 0.0236(11)
 C11 0.0535(14) 0.0398(12) 0.0489(13) -0.0062(10) -0.0029(11) 0.0239(11)
 C25 0.0484(13) 0.0499(14) 0.0526(14) -0.0046(11) -0.0120(11) 0.0276(12)
 C5 0.0320(10) 0.0390(11) 0.0439(12) -0.0093(9) -0.0055(9) 0.0170(9)
 C28 0.0457(13) 0.0597(15) 0.0506(14) -0.0096(11) 0.0018(11) 0.0323(12)
 C12 0.0502(14) 0.0349(12) 0.0577(15) -0.0014(10) 0.0018(11) 0.0216(11)
 C22 0.0385(12) 0.0544(15) 0.0556(14) -0.0106(11) -0.0115(11) 0.0197(11)
 C21 0.0458(13) 0.0532(14) 0.0488(13) 0.0007(11) 0.0039(10) 0.0304(12)
 C19 0.0382(13) 0.0732(19) 0.0595(16) -0.0029(14) 0.0070(11) 0.0211(13)
 C24 0.0444(13) 0.0488(13) 0.0460(12) 0.0024(10) -0.0022(10) 0.0230(11)
 C18 0.0541(15) 0.0483(14) 0.0568(15) 0.0042(12) 0.0109(12) 0.0171(12)
 C23 0.0394(12) 0.0452(13) 0.0489(13) -0.0014(10) -0.0021(10) 0.0221(10)
 C26 0.0674(18) 0.0482(15) 0.0714(18) -0.0057(13) -0.0211(14) 0.0282(14)
 C13 0.0725(19) 0.0479(15) 0.0652(17) 0.0105(13) 0.0106(14) 0.0278(14)
 C31 0.074(2) 0.120(3) 0.0581(15) -0.0102(16) 0.0101(15) 0.045(2)
 C32 0.141(4) 0.173(4) 0.096(3) 0.053(3) 0.019(3) 0.074(4)
 C33 0.105(3) 0.227(6) 0.085(3) -0.075(4) -0.005(3) 0.047(4)
 C2 0.0316(10) 0.0345(10) 0.0376(10) -0.0039(8) -0.0012(8) 0.0163(9)
 C10 0.0428(12) 0.0348(11) 0.0521(13) -0.0111(10) 0.0009(10) 0.0169(10)
 C8 0.0357(11) 0.0423(12) 0.0404(11) -0.0091(9) -0.0021(9) 0.0211(10)
 C6 0.0323(11) 0.0412(12) 0.0497(13) -0.0049(10) -0.0035(9) 0.0152(10)
 C29 0.0520(14) 0.0633(16) 0.0588(15) -0.0099(12) 0.0125(12) 0.0296(13)
 C7 0.0348(11) 0.0416(12) 0.0434(12) -0.0036(9) -0.0015(9) 0.0179(10)
 C20 0.0443(14) 0.0716(18) 0.0545(14) -0.0018(13) 0.0030(11) 0.0339(13)
 C17 0.0470(13) 0.0467(13) 0.0474(13) 0.0024(10) 0.0063(10) 0.0238(11)
 C27 0.085(2) 0.0686(19) 0.071(2) -0.0082(15) 0.0098(16) 0.0458(18)
 C14 0.0494(16) 0.0641(18) 0.0748(19) 0.0035(15) -0.0055(14) 0.0115(14)

_geom_special_details
;
 All esds (except the esd in the dihedral angle between two l.s. planes)
 are estimated using the full covariance matrix.  The cell esds are taken
 into account individually in the estimation of esds in distances, angles
 and torsion angles; correlations between esds in cell parameters are only
 used when they are defined by crystal symmetry.  An approximate (isotropic)
 treatment of cell esds is used for estimating esds involving l.s. planes.
;
loop_
  _geom_bond_atom_site_label_1
  _geom_bond_atom_site_label_2
  _geom_bond_distance
  _geom_bond_site_symmetry_2
  _geom_bond_publ_flag
 O1B C2B 1.233(3) . ?
 O2B C4B 1.236(3) . ?
 O3B C9B 1.219(3) . ?
 N1B H1BA 0.8800 . ?
 N1B H1BB 0.8800 . ?
 N1B C15B 1.311(3) . ?
 C8B C34B 1.533(3) . ?
 C8B C7B 1.555(3) . ?
 C8B C28B 1.563(3) . ?
 C8B C1B 1.609(3) . ?
 C21B H21B 0.9500 . ?
 C21B C20B 1.383(4) . ?
 C21B C16B 1.393(3) . ?
 C19B H19B 0.9500 . ?
 C19B C20B 1.382(4) . ?
 C19B C18B 1.377(4) . ?
 C30B H30B 0.9500 . ?
 C30B C29B 1.502(4) . ?
 C30B C31B 1.323(4) . ?
 C10B H10E 0.9900 . ?
 C10B H10F 0.9900 . ?
 C10B C1B 1.539(3) . ?
 C10B C11B 1.506(4) . ?
 C23B H23A 0.9900 . ?
 C23B H23B 0.9900 . ?
 C23B C24B 1.500(3) . ?
 C23B C7B 1.548(3) . ?
 C24B H24B 0.9500 . ?
 C24B C25B 1.322(4) . ?
 C34B H34G 0.9800 . ?
 C34B H34H 0.9800 . ?
 C34B H34I 0.9800 . ?
 C7B H7B 1.0000 . ?
 C7B C6B 1.541(3) . ?
 C20B H20B 0.9500 . ?
 C29B H29E 0.9900 . ?
 C29B H29F 0.9900 . ?
 C29B C28B 1.541(3) . ?
 C25B C26B 1.501(5) . ?
 C25B C27B 1.498(4) . ?
 C18B H18B 0.9500 . ?
 C18B C17B 1.390(4) . ?
 C28B H28E 0.9900 . ?
 C28B H28F 0.9900 . ?
 C31B C33B 1.501(5) . ?
 C31B C32B 1.508(5) . ?
 C17B H17B 0.9500 . ?
 C17B C16B 1.392(3) . ?
 C12B C11B 1.317(4) . ?
 C12B C14B 1.515(5) . ?
 C12B C13B 1.503(6) . ?
 C16B C15B 1.488(3) . ?
 C33B H33A 0.9800 . ?
 C33B H33B 0.9800 . ?
 C33B H33I 0.9800 . ?
 C26B H26A 0.9800 . ?
 C26B H26B 0.9800 . ?
 C26B H26C 0.9800 . ?
 C1B C2B 1.549(3) . ?
 C1B C9B 1.508(3) . ?
 C11B H11B 0.9500 . ?
 C14B H14A 0.9800 . ?
 C14B H14B 0.9800 . ?
 C14B H14I 0.9800 . ?
 C27B H27G 0.9800 . ?
 C27B H27H 0.9800 . ?
 C27B H27I 0.9800 . ?
 C13B H13G 0.9801 . ?
 C13B H13H 0.9800 . ?
 C13B H13I 0.9799 . ?
 C32B H32G 0.9800 . ?
 C32B H32H 0.9800 . ?
 C32B H32I 0.9800 . ?
 C15B C3B 1.429(3) . ?
 C3B C4B 1.448(3) . ?
 C3B C2B 1.453(3) . ?
 C4B C5B 1.538(3) . ?
 C22B H22G 0.9800 . ?
 C22B H22H 0.9800 . ?
 C22B H22I 0.9800 . ?
 C22B C5B 1.530(3) . ?
 C5B C6B 1.562(3) . ?
 C5B C9B 1.504(4) . ?
 C6B H6BA 0.9900 . ?
 C6B H6BB 0.9900 . ?
 O2A C4A 1.239(3) . ?
 O1A C2A 1.233(3) . ?
 O3A C9A 1.213(3) . ?
 N1A H1AA 0.8800 . ?
 N1A H1AB 0.8800 . ?
 N1A C15A 1.314(3) . ?
 C16A C15A 1.484(3) . ?
 C16A C17A 1.386(3) . ?
 C16A C21A 1.396(3) . ?
 C2A C1A 1.548(3) . ?
 C2A C3A 1.451(3) . ?
 C9A C1A 1.512(3) . ?
 C9A C5A 1.511(3) . ?
 C1A C10A 1.554(3) . ?
 C1A C8A 1.601(3) . ?
 C28A H28C 0.9900 . ?
 C28A H28D 0.9900 . ?
 C28A C8A 1.557(3) . ?
 C28A C29A 1.537(4) . ?
 C15A C3A 1.426(3) . ?
 C10A H10C 0.9900 . ?
 C10A H10D 0.9900 . ?
 C10A C11A 1.500(4) . ?
 C25A C27A 1.506(4) . ?
 C25A C26A 1.483(4) . ?
 C25A C24A 1.332(4) . ?
 C20A H20D 0.9500 . ?
 C20A C19A 1.375(4) . ?
 C20A C21A 1.386(4) . ?
 C3A C4A 1.447(3) . ?
 C4A C5A 1.541(3) . ?
 C34A H34D 0.9800 . ?
 C34A H34E 0.9800 . ?
 C34A H34F 0.9800 . ?
 C34A C8A 1.531(3) . ?
 C5A C22A 1.529(3) . ?
 C5A C6A 1.559(3) . ?
 C17A H17A 0.9500 . ?
 C17A C18A 1.386(4) . ?
 C8A C7A 1.563(3) . ?
 C18A H18A 0.9500 . ?
 C18A C19A 1.385(4) . ?
 C22A H22D 0.9800 . ?
 C22A H22E 0.9800 . ?
 C22A H22F 0.9800 . ?
 C19A H19D 0.9500 . ?
 C27A H27D 0.9800 . ?
 C27A H27E 0.9800 . ?
 C27A H27F 0.9800 . ?
 C31A C30A 1.331(4) . ?
 C31A C32A 1.514(5) . ?
 C31A C33A 1.508(6) . ?
 C14A H14F 0.9800 . ?
 C14A H14G 0.9800 . ?
 C14A H14H 0.9800 . ?
 C14A C12A 1.496(5) . ?
 C30A H30A 0.9500 . ?
 C30A C29A 1.492(4) . ?
 C13A H13D 0.9800 . ?
 C13A H13E 0.9800 . ?
 C13A H13F 0.9800 . ?
 C13A C12A 1.490(5) . ?
 C32A H32D 0.9800 . ?
 C32A H32E 0.9800 . ?
 C32A H32F 0.9800 . ?
 C33A H33F 0.9800 . ?
 C33A H33G 0.9800 . ?
 C33A H33H 0.9800 . ?
 C26A H26G 0.9800 . ?
 C26A H26H 0.9800 . ?
 C26A H26I 0.9800 . ?
 C21A H21A 0.9500 . ?
 C6A H6AA 0.9900 . ?
 C6A H6AB 0.9900 . ?
 C6A C7A 1.540(3) . ?
 C7A H7AA 1.0000 . ?
 C7A C23A 1.548(3) . ?
 C24A H24D 0.9500 . ?
 C24A C23A 1.497(3) . ?
 C11A H11C 0.9500 . ?
 C11A C12A 1.330(4) . ?
 C29A H29C 0.9900 . ?
 C29A H29D 0.9900 . ?
 C23A H23F 0.9900 . ?
 C23A H23G 0.9900 . ?
 O3 C9 1.215(3) . ?
 O1 C2 1.230(2) . ?
 O2 C4 1.243(3) . ?
 N1 H1C 0.8800 . ?
 N1 H1D 0.8800 . ?
 N1 C15 1.310(3) . ?
 C1 C9 1.516(3) . ?
 C1 C2 1.548(3) . ?
 C1 C10 1.546(3) . ?
 C1 C8 1.603(3) . ?
 C3 C15 1.429(3) . ?
 C3 C4 1.443(3) . ?
 C3 C2 1.451(3) . ?
 C15 C16 1.490(3) . ?
 C9 C5 1.511(3) . ?
 C16 C21 1.388(3) . ?
 C16 C17 1.392(3) . ?
 C4 C5 1.542(3) . ?
 C30 H30 0.9500 . ?
 C30 C31 1.322(5) . ?
 C30 C29 1.495(4) . ?
 C34 H34A 0.9800 . ?
 C34 H34B 0.9800 . ?
 C34 H34C 0.9800 . ?
 C34 C8 1.530(3) . ?
 C11 H11 0.9500 . ?
 C11 C12 1.336(4) . ?
 C11 C10 1.498(4) . ?
 C25 C24 1.327(4) . ?
 C25 C26 1.504(4) . ?
 C25 C27 1.495(4) . ?
 C5 C22 1.526(3) . ?
 C5 C6 1.553(3) . ?
 C28 H28A 0.9900 . ?
 C28 H28B 0.9900 . ?
 C28 C8 1.564(3) . ?
 C28 C29 1.538(4) . ?
 C12 C13 1.498(4) . ?
 C12 C14 1.494(4) . ?
 C22 H22A 0.9800 . ?
 C22 H22B 0.9800 . ?
 C22 H22C 0.9800 . ?
 C21 H21 0.9500 . ?
 C21 C20 1.382(4) . ?
 C19 H19 0.9500 . ?
 C19 C18 1.384(4) . ?
 C19 C20 1.373(4) . ?
 C24 H24 0.9500 . ?
 C24 C23 1.501(3) . ?
 C18 H18 0.9500 . ?
 C18 C17 1.385(4) . ?
 C23 H23D 0.9900 . ?
 C23 H23E 0.9900 . ?
 C23 C7 1.551(3) . ?
 C26 H26D 0.9800 . ?
 C26 H26E 0.9800 . ?
 C26 H26F 0.9800 . ?
 C13 H13A 0.9800 . ?
 C13 H13B 0.9800 . ?
 C13 H13C 0.9800 . ?
 C31 C32 1.468(7) . ?
 C31 C33 1.501(6) . ?
 C32 H32A 0.9800 . ?
 C32 H32B 0.9800 . ?
 C32 H32C 0.9800 . ?
 C33 H33C 0.9800 . ?
 C33 H33D 0.9800 . ?
 C33 H33E 0.9800 . ?
 C10 H10A 0.9900 . ?
 C10 H10B 0.9900 . ?
 C8 C7 1.559(3) . ?
 C6 H6C 0.9900 . ?
 C6 H6D 0.9900 . ?
 C6 C7 1.547(3) . ?
 C29 H29A 0.9900 . ?
 C29 H29B 0.9900 . ?
 C7 H7A 1.0000 . ?
 C20 H20 0.9500 . ?
 C17 H17 0.9500 . ?
 C27 H27A 0.9800 . ?
 C27 H27B 0.9800 . ?
 C27 H27C 0.9800 . ?
 C14 H14C 0.9800 . ?
 C14 H14D 0.9800 . ?
 C14 H14E 0.9800 . ?

loop_
  _geom_angle_atom_site_label_1
  _geom_angle_atom_site_label_2
  _geom_angle_atom_site_label_3
  _geom_angle
  _geom_angle_site_symmetry_1
  _geom_angle_site_symmetry_3
  _geom_angle_publ_flag
 H1BA N1B H1BB 120.0 . . ?
 C15B N1B H1BA 120.0 . . ?
 C15B N1B H1BB 120.0 . . ?
 C34B C8B C7B 111.43(18) . . ?
 C34B C8B C28B 108.28(19) . . ?
 C34B C8B C1B 110.58(18) . . ?
 C7B C8B C28B 108.49(19) . . ?
 C7B C8B C1B 110.12(18) . . ?
 C28B C8B C1B 107.83(17) . . ?
 C20B C21B H21B 119.7 . . ?
 C20B C21B C16B 120.6(2) . . ?
 C16B C21B H21B 119.7 . . ?
 C20B C19B H19B 119.9 . . ?
 C18B C19B H19B 119.9 . . ?
 C18B C19B C20B 120.3(2) . . ?
 C29B C30B H30B 116.4 . . ?
 C31B C30B H30B 116.4 . . ?
 C31B C30B C29B 127.3(3) . . ?
 H10E C10B H10F 107.7 . . ?
 C1B C10B H10E 108.8 . . ?
 C1B C10B H10F 108.8 . . ?
 C11B C10B H10E 108.8 . . ?
 C11B C10B H10F 108.8 . . ?
 C11B C10B C1B 113.8(2) . . ?
 H23A C23B H23B 107.9 . . ?
 C24B C23B H23A 109.2 . . ?
 C24B C23B H23B 109.2 . . ?
 C24B C23B C7B 111.85(19) . . ?
 C7B C23B H23A 109.2 . . ?
 C7B C23B H23B 109.2 . . ?
 C23B C24B H24B 115.8 . . ?
 C25B C24B C23B 128.4(3) . . ?
 C25B C24B H24B 115.8 . . ?
 C8B C34B H34G 109.5 . . ?
 C8B C34B H34H 109.5 . . ?
 C8B C34B H34I 109.5 . . ?
 H34G C34B H34H 109.5 . . ?
 H34G C34B H34I 109.5 . . ?
 H34H C34B H34I 109.5 . . ?
 C8B C7B H7B 104.4 . . ?
 C23B C7B C8B 116.08(19) . . ?
 C23B C7B H7B 104.4 . . ?
 C6B C7B C8B 112.11(18) . . ?
 C6B C7B C23B 113.8(2) . . ?
 C6B C7B H7B 104.4 . . ?
 C21B C20B H20B 120.2 . . ?
 C19B C20B C21B 119.7(2) . . ?
 C19B C20B H20B 120.2 . . ?
 C30B C29B H29E 108.2 . . ?
 C30B C29B H29F 108.2 . . ?
 C30B C29B C28B 116.2(2) . . ?
 H29E C29B H29F 107.4 . . ?
 C28B C29B H29E 108.2 . . ?
 C28B C29B H29F 108.2 . . ?
 C24B C25B C26B 123.6(3) . . ?
 C24B C25B C27B 121.9(3) . . ?
 C27B C25B C26B 114.5(3) . . ?
 C19B C18B H18B 119.7 . . ?
 C19B C18B C17B 120.6(2) . . ?
 C17B C18B H18B 119.7 . . ?
 C8B C28B H28E 107.9 . . ?
 C8B C28B H28F 107.9 . . ?
 C29B C28B C8B 117.4(2) . . ?
 C29B C28B H28E 107.9 . . ?
 C29B C28B H28F 107.9 . . ?
 H28E C28B H28F 107.2 . . ?
 C30B C31B C33B 123.3(3) . . ?
 C30B C31B C32B 121.7(3) . . ?
 C33B C31B C32B 115.0(3) . . ?
 C18B C17B H17B 120.3 . . ?
 C18B C17B C16B 119.4(2) . . ?
 C16B C17B H17B 120.3 . . ?
 C11B C12B C14B 120.3(3) . . ?
 C11B C12B C13B 124.2(3) . . ?
 C13B C12B C14B 115.5(3) . . ?
 C21B C16B C15B 119.4(2) . . ?
 C17B C16B C21B 119.5(2) . . ?
 C17B C16B C15B 120.9(2) . . ?
 C31B C33B H33A 109.5 . . ?
 C31B C33B H33B 109.5 . . ?
 C31B C33B H33I 109.5 . . ?
 H33A C33B H33B 109.5 . . ?
 H33A C33B H33I 109.5 . . ?
 H33B C33B H33I 109.5 . . ?
 C25B C26B H26A 109.5 . . ?
 C25B C26B H26B 109.5 . . ?
 C25B C26B H26C 109.5 . . ?
 H26A C26B H26B 109.5 . . ?
 H26A C26B H26C 109.5 . . ?
 H26B C26B H26C 109.5 . . ?
 C10B C1B C8B 112.21(19) . . ?
 C10B C1B C2B 107.01(17) . . ?
 C2B C1B C8B 111.19(16) . . ?
 C9B C1B C8B 105.36(17) . . ?
 C9B C1B C10B 111.99(18) . . ?
 C9B C1B C2B 109.11(18) . . ?
 C10B C11B H11B 116.4 . . ?
 C12B C11B C10B 127.2(3) . . ?
 C12B C11B H11B 116.4 . . ?
 C12B C14B H14A 109.5 . . ?
 C12B C14B H14B 109.5 . . ?
 C12B C14B H14I 109.5 . . ?
 H14A C14B H14B 109.5 . . ?
 H14A C14B H14I 109.5 . . ?
 H14B C14B H14I 109.5 . . ?
 C25B C27B H27G 109.5 . . ?
 C25B C27B H27H 109.5 . . ?
 C25B C27B H27I 109.5 . . ?
 H27G C27B H27H 109.5 . . ?
 H27G C27B H27I 109.5 . . ?
 H27H C27B H27I 109.5 . . ?
 C12B C13B H13G 109.4 . . ?
 C12B C13B H13H 109.5 . . ?
 C12B C13B H13I 109.4 . . ?
 H13G C13B H13H 109.5 . . ?
 H13G C13B H13I 109.5 . . ?
 H13H C13B H13I 109.5 . . ?
 C31B C32B H32G 109.5 . . ?
 C31B C32B H32H 109.5 . . ?
 C31B C32B H32I 109.5 . . ?
 H32G C32B H32H 109.5 . . ?
 H32G C32B H32I 109.5 . . ?
 H32H C32B H32I 109.5 . . ?
 N1B C15B C16B 114.72(19) . . ?
 N1B C15B C3B 121.0(2) . . ?
 C3B C15B C16B 124.3(2) . . ?
 C15B C3B C4B 119.5(2) . . ?
 C15B C3B C2B 120.12(19) . . ?
 C4B C3B C2B 119.66(19) . . ?
 O2B C4B C3B 123.4(2) . . ?
 O2B C4B C5B 117.7(2) . . ?
 C3B C4B C5B 118.9(2) . . ?
 O1B C2B C1B 117.13(19) . . ?
 O1B C2B C3B 122.95(18) . . ?
 C3B C2B C1B 119.93(18) . . ?
 H22G C22B H22H 109.5 . . ?
 H22G C22B H22I 109.5 . . ?
 H22H C22B H22I 109.5 . . ?
 C5B C22B H22G 109.5 . . ?
 C5B C22B H22H 109.5 . . ?
 C5B C22B H22I 109.5 . . ?
 C4B C5B C6B 109.29(19) . . ?
 C22B C5B C4B 109.6(2) . . ?
 C22B C5B C6B 108.97(19) . . ?
 C9B C5B C4B 107.75(18) . . ?
 C9B C5B C22B 111.9(2) . . ?
 C9B C5B C6B 109.28(19) . . ?
 C7B C6B C5B 117.47(19) . . ?
 C7B C6B H6BA 107.9 . . ?
 C7B C6B H6BB 107.9 . . ?
 C5B C6B H6BA 107.9 . . ?
 C5B C6B H6BB 107.9 . . ?
 H6BA C6B H6BB 107.2 . . ?
 O3B C9B C1B 123.5(2) . . ?
 O3B C9B C5B 122.1(2) . . ?
 C5B C9B C1B 114.38(18) . . ?
 H1AA N1A H1AB 120.0 . . ?
 C15A N1A H1AA 120.0 . . ?
 C15A N1A H1AB 120.0 . . ?
 C17A C16A C15A 120.9(2) . . ?
 C17A C16A C21A 119.3(2) . . ?
 C21A C16A C15A 119.6(2) . . ?
 O1A C2A C1A 117.19(19) . . ?
 O1A C2A C3A 122.88(19) . . ?
 C3A C2A C1A 119.94(18) . . ?
 O3A C9A C1A 123.7(2) . . ?
 O3A C9A C5A 122.6(2) . . ?
 C5A C9A C1A 113.68(18) . . ?
 C2A C1A C10A 106.86(18) . . ?
 C2A C1A C8A 110.51(16) . . ?
 C9A C1A C2A 109.36(18) . . ?
 C9A C1A C10A 110.29(18) . . ?
 C9A C1A C8A 106.66(17) . . ?
 C10A C1A C8A 113.16(18) . . ?
 H28C C28A H28D 107.1 . . ?
 C8A C28A H28C 107.8 . . ?
 C8A C28A H28D 107.8 . . ?
 C29A C28A H28C 107.8 . . ?
 C29A C28A H28D 107.8 . . ?
 C29A C28A C8A 118.03(19) . . ?
 N1A C15A C16A 114.55(19) . . ?
 N1A C15A C3A 120.8(2) . . ?
 C3A C15A C16A 124.6(2) . . ?
 C1A C10A H10C 108.8 . . ?
 C1A C10A H10D 108.8 . . ?
 H10C C10A H10D 107.7 . . ?
 C11A C10A C1A 113.6(2) . . ?
 C11A C10A H10C 108.8 . . ?
 C11A C10A H10D 108.8 . . ?
 C26A C25A C27A 114.9(3) . . ?
 C24A C25A C27A 121.8(3) . . ?
 C24A C25A C26A 123.2(3) . . ?
 C19A C20A H20D 119.9 . . ?
 C19A C20A C21A 120.3(2) . . ?
 C21A C20A H20D 119.9 . . ?
 C15A C3A C2A 120.00(19) . . ?
 C15A C3A C4A 119.5(2) . . ?
 C4A C3A C2A 119.83(19) . . ?
 O2A C4A C3A 123.8(2) . . ?
 O2A C4A C5A 117.11(19) . . ?
 C3A C4A C5A 119.03(19) . . ?
 H34D C34A H34E 109.5 . . ?
 H34D C34A H34F 109.5 . . ?
 H34E C34A H34F 109.5 . . ?
 C8A C34A H34D 109.5 . . ?
 C8A C34A H34E 109.5 . . ?
 C8A C34A H34F 109.5 . . ?
 C9A C5A C4A 107.80(18) . . ?
 C9A C5A C22A 111.81(19) . . ?
 C9A C5A C6A 109.10(19) . . ?
 C4A C5A C6A 109.30(18) . . ?
 C22A C5A C4A 110.11(19) . . ?
 C22A C5A C6A 108.7(2) . . ?
 C16A C17A H17A 120.0 . . ?
 C16A C17A C18A 120.0(2) . . ?
 C18A C17A H17A 120.0 . . ?
 C28A C8A C1A 107.99(17) . . ?
 C28A C8A C7A 108.62(18) . . ?
 C34A C8A C1A 111.13(18) . . ?
 C34A C8A C28A 107.79(18) . . ?
 C34A C8A C7A 110.96(18) . . ?
 C7A C8A C1A 110.24(18) . . ?
 C17A C18A H18A 119.8 . . ?
 C19A C18A C17A 120.4(2) . . ?
 C19A C18A H18A 119.8 . . ?
 C5A C22A H22D 109.5 . . ?
 C5A C22A H22E 109.5 . . ?
 C5A C22A H22F 109.5 . . ?
 H22D C22A H22E 109.5 . . ?
 H22D C22A H22F 109.5 . . ?
 H22E C22A H22F 109.5 . . ?
 C20A C19A C18A 119.8(2) . . ?
 C20A C19A H19D 120.1 . . ?
 C18A C19A H19D 120.1 . . ?
 C25A C27A H27D 109.5 . . ?
 C25A C27A H27E 109.5 . . ?
 C25A C27A H27F 109.5 . . ?
 H27D C27A H27E 109.5 . . ?
 H27D C27A H27F 109.5 . . ?
 H27E C27A H27F 109.5 . . ?
 C30A C31A C32A 120.9(4) . . ?
 C30A C31A C33A 123.0(3) . . ?
 C33A C31A C32A 116.1(3) . . ?
 H14F C14A H14G 109.5 . . ?
 H14F C14A H14H 109.5 . . ?
 H14G C14A H14H 109.5 . . ?
 C12A C14A H14F 109.5 . . ?
 C12A C14A H14G 109.5 . . ?
 C12A C14A H14H 109.5 . . ?
 C31A C30A H30A 116.6 . . ?
 C31A C30A C29A 126.9(3) . . ?
 C29A C30A H30A 116.6 . . ?
 H13D C13A H13E 109.5 . . ?
 H13D C13A H13F 109.5 . . ?
 H13E C13A H13F 109.5 . . ?
 C12A C13A H13D 109.5 . . ?
 C12A C13A H13E 109.5 . . ?
 C12A C13A H13F 109.5 . . ?
 C31A C32A H32D 109.5 . . ?
 C31A C32A H32E 109.5 . . ?
 C31A C32A H32F 109.5 . . ?
 H32D C32A H32E 109.5 . . ?
 H32D C32A H32F 109.5 . . ?
 H32E C32A H32F 109.5 . . ?
 C31A C33A H33F 109.5 . . ?
 C31A C33A H33G 109.5 . . ?
 C31A C33A H33H 109.5 . . ?
 H33F C33A H33G 109.5 . . ?
 H33F C33A H33H 109.5 . . ?
 H33G C33A H33H 109.5 . . ?
 C25A C26A H26G 109.5 . . ?
 C25A C26A H26H 109.5 . . ?
 C25A C26A H26I 109.5 . . ?
 H26G C26A H26H 109.5 . . ?
 H26G C26A H26I 109.5 . . ?
 H26H C26A H26I 109.5 . . ?
 C16A C21A H21A 119.9 . . ?
 C20A C21A C16A 120.1(2) . . ?
 C20A C21A H21A 119.9 . . ?
 C5A C6A H6AA 107.9 . . ?
 C5A C6A H6AB 107.9 . . ?
 H6AA C6A H6AB 107.2 . . ?
 C7A C6A C5A 117.78(18) . . ?
 C7A C6A H6AA 107.9 . . ?
 C7A C6A H6AB 107.9 . . ?
 C8A C7A H7AA 104.4 . . ?
 C6A C7A C8A 112.01(18) . . ?
 C6A C7A H7AA 104.4 . . ?
 C6A C7A C23A 113.2(2) . . ?
 C23A C7A C8A 116.86(19) . . ?
 C23A C7A H7AA 104.4 . . ?
 C25A C24A H24D 115.9 . . ?
 C25A C24A C23A 128.1(2) . . ?
 C23A C24A H24D 115.9 . . ?
 C10A C11A H11C 116.4 . . ?
 C12A C11A C10A 127.3(3) . . ?
 C12A C11A H11C 116.4 . . ?
 C13A C12A C14A 113.5(3) . . ?
 C11A C12A C14A 122.1(3) . . ?
 C11A C12A C13A 124.3(3) . . ?
 C28A C29A H29C 108.1 . . ?
 C28A C29A H29D 108.1 . . ?
 C30A C29A C28A 116.8(2) . . ?
 C30A C29A H29C 108.1 . . ?
 C30A C29A H29D 108.1 . . ?
 H29C C29A H29D 107.3 . . ?
 C7A C23A H23F 109.2 . . ?
 C7A C23A H23G 109.2 . . ?
 C24A C23A C7A 112.0(2) . . ?
 C24A C23A H23F 109.2 . . ?
 C24A C23A H23G 109.2 . . ?
 H23F C23A H23G 107.9 . . ?
 H1C N1 H1D 120.0 . . ?
 C15 N1 H1C 120.0 . . ?
 C15 N1 H1D 120.0 . . ?
 C9 C1 C2 108.16(16) . . ?
 C9 C1 C10 110.47(19) . . ?
 C9 C1 C8 106.56(17) . . ?
 C2 C1 C8 111.40(17) . . ?
 C10 C1 C2 107.61(17) . . ?
 C10 C1 C8 112.57(17) . . ?
 C15 C3 C4 119.49(18) . . ?
 C15 C3 C2 120.14(19) . . ?
 C4 C3 C2 119.69(18) . . ?
 N1 C15 C3 120.5(2) . . ?
 N1 C15 C16 114.58(19) . . ?
 C3 C15 C16 124.91(19) . . ?
 O3 C9 C1 123.9(2) . . ?
 O3 C9 C5 122.5(2) . . ?
 C5 C9 C1 113.60(18) . . ?
 C21 C16 C15 119.3(2) . . ?
 C21 C16 C17 119.6(2) . . ?
 C17 C16 C15 120.8(2) . . ?
 O2 C4 C3 124.3(2) . . ?
 O2 C4 C5 116.78(19) . . ?
 C3 C4 C5 118.94(18) . . ?
 C31 C30 H30 116.2 . . ?
 C31 C30 C29 127.5(3) . . ?
 C29 C30 H30 116.2 . . ?
 H34A C34 H34B 109.5 . . ?
 H34A C34 H34C 109.5 . . ?
 H34B C34 H34C 109.5 . . ?
 C8 C34 H34A 109.5 . . ?
 C8 C34 H34B 109.5 . . ?
 C8 C34 H34C 109.5 . . ?
 C12 C11 H11 116.5 . . ?
 C12 C11 C10 127.0(2) . . ?
 C10 C11 H11 116.5 . . ?
 C24 C25 C26 121.7(3) . . ?
 C24 C25 C27 124.2(3) . . ?
 C27 C25 C26 114.1(2) . . ?
 C9 C5 C4 106.12(17) . . ?
 C9 C5 C22 111.44(19) . . ?
 C9 C5 C6 111.04(18) . . ?
 C4 C5 C6 109.15(18) . . ?
 C22 C5 C4 110.18(18) . . ?
 C22 C5 C6 108.87(19) . . ?
 H28A C28 H28B 107.2 . . ?
 C8 C28 H28A 107.9 . . ?
 C8 C28 H28B 107.9 . . ?
 C29 C28 H28A 107.9 . . ?
 C29 C28 H28B 107.9 . . ?
 C29 C28 C8 117.5(2) . . ?
 C11 C12 C13 120.7(3) . . ?
 C11 C12 C14 124.7(3) . . ?
 C14 C12 C13 114.6(2) . . ?
 C5 C22 H22A 109.5 . . ?
 C5 C22 H22B 109.5 . . ?
 C5 C22 H22C 109.5 . . ?
 H22A C22 H22B 109.5 . . ?
 H22A C22 H22C 109.5 . . ?
 H22B C22 H22C 109.5 . . ?
 C16 C21 H21 119.9 . . ?
 C20 C21 C16 120.3(2) . . ?
 C20 C21 H21 119.9 . . ?
 C18 C19 H19 119.7 . . ?
 C20 C19 H19 119.7 . . ?
 C20 C19 C18 120.5(2) . . ?
 C25 C24 H24 115.9 . . ?
 C25 C24 C23 128.2(2) . . ?
 C23 C24 H24 115.9 . . ?
 C19 C18 H18 120.0 . . ?
 C19 C18 C17 120.0(3) . . ?
 C17 C18 H18 120.0 . . ?
 C24 C23 H23D 109.2 . . ?
 C24 C23 H23E 109.2 . . ?
 C24 C23 C7 112.12(19) . . ?
 H23D C23 H23E 107.9 . . ?
 C7 C23 H23D 109.2 . . ?
 C7 C23 H23E 109.2 . . ?
 C25 C26 H26D 109.5 . . ?
 C25 C26 H26E 109.5 . . ?
 C25 C26 H26F 109.5 . . ?
 H26D C26 H26E 109.5 . . ?
 H26D C26 H26F 109.5 . . ?
 H26E C26 H26F 109.5 . . ?
 C12 C13 H13A 109.5 . . ?
 C12 C13 H13B 109.5 . . ?
 C12 C13 H13C 109.5 . . ?
 H13A C13 H13B 109.5 . . ?
 H13A C13 H13C 109.5 . . ?
 H13B C13 H13C 109.5 . . ?
 C30 C31 C32 124.1(4) . . ?
 C30 C31 C33 121.5(5) . . ?
 C32 C31 C33 114.4(5) . . ?
 C31 C32 H32A 109.5 . . ?
 C31 C32 H32B 109.5 . . ?
 C31 C32 H32C 109.5 . . ?
 H32A C32 H32B 109.5 . . ?
 H32A C32 H32C 109.5 . . ?
 H32B C32 H32C 109.5 . . ?
 C31 C33 H33C 109.5 . . ?
 C31 C33 H33D 109.5 . . ?
 C31 C33 H33E 109.5 . . ?
 H33C C33 H33D 109.5 . . ?
 H33C C33 H33E 109.5 . . ?
 H33D C33 H33E 109.5 . . ?
 O1 C2 C1 116.95(18) . . ?
 O1 C2 C3 123.30(19) . . ?
 C3 C2 C1 119.73(17) . . ?
 C1 C10 H10A 108.6 . . ?
 C1 C10 H10B 108.6 . . ?
 C11 C10 C1 114.71(19) . . ?
 C11 C10 H10A 108.6 . . ?
 C11 C10 H10B 108.6 . . ?
 H10A C10 H10B 107.6 . . ?
 C34 C8 C1 110.98(18) . . ?
 C34 C8 C28 108.72(18) . . ?
 C34 C8 C7 110.97(19) . . ?
 C28 C8 C1 107.47(18) . . ?
 C7 C8 C1 110.20(17) . . ?
 C7 C8 C28 108.39(18) . . ?
 C5 C6 H6C 107.8 . . ?
 C5 C6 H6D 107.8 . . ?
 H6C C6 H6D 107.2 . . ?
 C7 C6 C5 117.97(18) . . ?
 C7 C6 H6C 107.8 . . ?
 C7 C6 H6D 107.8 . . ?
 C30 C29 C28 115.5(2) . . ?
 C30 C29 H29A 108.4 . . ?
 C30 C29 H29B 108.4 . . ?
 C28 C29 H29A 108.4 . . ?
 C28 C29 H29B 108.4 . . ?
 H29A C29 H29B 107.5 . . ?
 C23 C7 C8 116.49(18) . . ?
 C23 C7 H7A 104.6 . . ?
 C8 C7 H7A 104.6 . . ?
 C6 C7 C23 113.28(19) . . ?
 C6 C7 C8 111.79(19) . . ?
 C6 C7 H7A 104.6 . . ?
 C21 C20 H20 120.0 . . ?
 C19 C20 C21 119.9(2) . . ?
 C19 C20 H20 120.0 . . ?
 C16 C17 H17 120.1 . . ?
 C18 C17 C16 119.7(2) . . ?
 C18 C17 H17 120.1 . . ?
 C25 C27 H27A 109.5 . . ?
 C25 C27 H27B 109.5 . . ?
 C25 C27 H27C 109.5 . . ?
 H27A C27 H27B 109.5 . . ?
 H27A C27 H27C 109.5 . . ?
 H27B C27 H27C 109.5 . . ?
 C12 C14 H14C 109.5 . . ?
 C12 C14 H14D 109.5 . . ?
 C12 C14 H14E 109.5 . . ?
 H14C C14 H14D 109.5 . . ?
 H14C C14 H14E 109.5 . . ?
 H14D C14 H14E 109.5 . . ?

loop_
  _geom_torsion_atom_site_label_1
  _geom_torsion_atom_site_label_2
  _geom_torsion_atom_site_label_3
  _geom_torsion_atom_site_label_4
  _geom_torsion
  _geom_torsion_site_symmetry_1
  _geom_torsion_site_symmetry_2
  _geom_torsion_site_symmetry_3
  _geom_torsion_site_symmetry_4
  _geom_torsion_publ_flag
 O2B C4B C5B C22B 30.6(3) . . . . ?
 O2B C4B C5B C6B -88.8(3) . . . . ?
 O2B C4B C5B C9B 152.6(2) . . . . ?
 N1B C15B C3B C4B 4.9(3) . . . . ?
 N1B C15B C3B C2B -165.3(2) . . . . ?
 C8B C7B C6B C5B -42.0(3) . . . . ?
 C8B C1B C2B O1B 74.8(2) . . . . ?
 C8B C1B C2B C3B -105.5(2) . . . . ?
 C8B C1B C9B O3B -112.1(2) . . . . ?
 C8B C1B C9B C5B 66.8(2) . . . . ?
 C21B C16B C15B N1B 51.5(3) . . . . ?
 C21B C16B C15B C3B -130.8(2) . . . . ?
 C19B C18B C17B C16B 0.4(4) . . . . ?
 C30B C29B C28B C8B -78.4(3) . . . . ?
 C10B C1B C2B O1B -48.0(3) . . . . ?
 C10B C1B C2B C3B 131.6(2) . . . . ?
 C10B C1B C9B O3B 10.2(3) . . . . ?
 C10B C1B C9B C5B -170.95(18) . . . . ?
 C23B C24B C25B C26B -0.6(5) . . . . ?
 C23B C24B C25B C27B -179.9(3) . . . . ?
 C23B C7B C6B C5B 92.3(3) . . . . ?
 C24B C23B C7B C8B -165.1(2) . . . . ?
 C24B C23B C7B C6B 62.5(3) . . . . ?
 C34B C8B C7B C23B 40.5(3) . . . . ?
 C34B C8B C7B C6B 173.71(18) . . . . ?
 C34B C8B C28B C29B 55.8(3) . . . . ?
 C34B C8B C1B C10B 52.7(2) . . . . ?
 C34B C8B C1B C2B -67.1(2) . . . . ?
 C34B C8B C1B C9B 174.84(19) . . . . ?
 C7B C8B C28B C29B -65.3(3) . . . . ?
 C7B C8B C1B C10B 176.31(18) . . . . ?
 C7B C8B C1B C2B 56.5(2) . . . . ?
 C7B C8B C1B C9B -61.6(2) . . . . ?
 C7B C23B C24B C25B -127.3(3) . . . . ?
 C20B C21B C16B C17B -0.7(4) . . . . ?
 C20B C21B C16B C15B -175.4(2) . . . . ?
 C20B C19B C18B C17B 0.1(4) . . . . ?
 C29B C30B C31B C33B -2.9(4) . . . . ?
 C29B C30B C31B C32B 175.8(3) . . . . ?
 C18B C19B C20B C21B -0.9(4) . . . . ?
 C18B C17B C16B C21B -0.1(4) . . . . ?
 C18B C17B C16B C15B 174.5(2) . . . . ?
 C28B C8B C7B C23B 159.65(19) . . . . ?
 C28B C8B C7B C6B -67.2(2) . . . . ?
 C28B C8B C1B C10B -65.5(2) . . . . ?
 C28B C8B C1B C2B 174.70(19) . . . . ?
 C28B C8B C1B C9B 56.6(2) . . . . ?
 C31B C30B C29B C28B 140.1(3) . . . . ?
 C17B C16B C15B N1B -123.0(2) . . . . ?
 C17B C16B C15B C3B 54.6(3) . . . . ?
 C16B C21B C20B C19B 1.2(4) . . . . ?
 C16B C15B C3B C4B -172.6(2) . . . . ?
 C16B C15B C3B C2B 17.1(3) . . . . ?
 C1B C8B C7B C23B -82.6(2) . . . . ?
 C1B C8B C7B C6B 50.6(2) . . . . ?
 C1B C8B C28B C29B 175.5(2) . . . . ?
 C1B C10B C11B C12B 132.2(3) . . . . ?
 C11B C10B C1B C8B -176.02(19) . . . . ?
 C11B C10B C1B C2B -53.8(3) . . . . ?
 C11B C10B C1B C9B 65.7(3) . . . . ?
 C14B C12B C11B C10B 178.4(3) . . . . ?
 C13B C12B C11B C10B -1.0(5) . . . . ?
 C15B C3B C4B O2B -2.0(3) . . . . ?
 C15B C3B C4B C5B 179.31(19) . . . . ?
 C15B C3B C2B O1B 10.3(3) . . . . ?
 C15B C3B C2B C1B -169.32(19) . . . . ?
 C3B C4B C5B C22B -150.6(2) . . . . ?
 C3B C4B C5B C6B 90.0(3) . . . . ?
 C3B C4B C5B C9B -28.6(3) . . . . ?
 C4B C3B C2B O1B -160.0(2) . . . . ?
 C4B C3B C2B C1B 20.4(3) . . . . ?
 C4B C5B C6B C7B -75.1(3) . . . . ?
 C4B C5B C9B O3B -119.1(2) . . . . ?
 C4B C5B C9B C1B 62.0(2) . . . . ?
 C2B C1B C9B O3B 128.4(2) . . . . ?
 C2B C1B C9B C5B -52.7(2) . . . . ?
 C2B C3B C4B O2B 168.4(2) . . . . ?
 C2B C3B C4B C5B -10.4(3) . . . . ?
 C22B C5B C6B C7B 165.1(2) . . . . ?
 C22B C5B C9B O3B 1.4(3) . . . . ?
 C22B C5B C9B C1B -177.49(19) . . . . ?
 C6B C5B C9B O3B 122.2(2) . . . . ?
 C6B C5B C9B C1B -56.7(2) . . . . ?
 C9B C1B C2B O1B -169.41(18) . . . . ?
 C9B C1B C2B C3B 10.2(3) . . . . ?
 C9B C5B C6B C7B 42.5(3) . . . . ?
 O2A C4A C5A C9A 153.3(2) . . . . ?
 O2A C4A C5A C22A 31.1(3) . . . . ?
 O2A C4A C5A C6A -88.3(3) . . . . ?
 O1A C2A C1A C9A -168.49(19) . . . . ?
 O1A C2A C1A C10A -49.1(3) . . . . ?
 O1A C2A C1A C8A 74.4(2) . . . . ?
 O1A C2A C3A C15A 10.2(3) . . . . ?
 O1A C2A C3A C4A -160.6(2) . . . . ?
 O3A C9A C1A C2A 128.2(2) . . . . ?
 O3A C9A C1A C10A 10.9(3) . . . . ?
 O3A C9A C1A C8A -112.3(2) . . . . ?
 O3A C9A C5A C4A -119.8(2) . . . . ?
 O3A C9A C5A C22A 1.4(3) . . . . ?
 O3A C9A C5A C6A 121.6(2) . . . . ?
 N1A C15A C3A C2A -165.3(2) . . . . ?
 N1A C15A C3A C4A 5.6(3) . . . . ?
 C16A C15A C3A C2A 16.2(3) . . . . ?
 C16A C15A C3A C4A -172.9(2) . . . . ?
 C16A C17A C18A C19A 0.4(4) . . . . ?
 C2A C1A C10A C11A -50.1(3) . . . . ?
 C2A C1A C8A C28A 176.91(18) . . . . ?
 C2A C1A C8A C34A -65.1(2) . . . . ?
 C2A C1A C8A C7A 58.4(2) . . . . ?
 C2A C3A C4A O2A 168.1(2) . . . . ?
 C2A C3A C4A C5A -9.8(3) . . . . ?
 C9A C1A C10A C11A 68.7(3) . . . . ?
 C9A C1A C8A C28A 58.1(2) . . . . ?
 C9A C1A C8A C34A 176.17(18) . . . . ?
 C9A C1A C8A C7A -60.4(2) . . . . ?
 C9A C5A C6A C7A 44.1(3) . . . . ?
 C1A C2A C3A C15A -170.2(2) . . . . ?
 C1A C2A C3A C4A 19.0(3) . . . . ?
 C1A C9A C5A C4A 61.8(2) . . . . ?
 C1A C9A C5A C22A -177.0(2) . . . . ?
 C1A C9A C5A C6A -56.8(2) . . . . ?
 C1A C10A C11A C12A 126.3(3) . . . . ?
 C1A C8A C7A C6A 49.4(2) . . . . ?
 C1A C8A C7A C23A -83.5(2) . . . . ?
 C28A C8A C7A C6A -68.7(2) . . . . ?
 C28A C8A C7A C23A 158.4(2) . . . . ?
 C15A C16A C17A C18A 175.2(2) . . . . ?
 C15A C16A C21A C20A -175.8(2) . . . . ?
 C15A C3A C4A O2A -2.8(4) . . . . ?
 C15A C3A C4A C5A 179.4(2) . . . . ?
 C10A C1A C8A C28A -63.3(2) . . . . ?
 C10A C1A C8A C34A 54.7(2) . . . . ?
 C10A C1A C8A C7A 178.18(18) . . . . ?
 C10A C11A C12A C14A -179.9(3) . . . . ?
 C10A C11A C12A C13A -2.7(5) . . . . ?
 C25A C24A C23A C7A -129.7(3) . . . . ?
 C3A C2A C1A C9A 11.9(3) . . . . ?
 C3A C2A C1A C10A 131.3(2) . . . . ?
 C3A C2A C1A C8A -105.2(2) . . . . ?
 C3A C4A C5A C9A -28.7(3) . . . . ?
 C3A C4A C5A C22A -150.9(2) . . . . ?
 C3A C4A C5A C6A 89.7(3) . . . . ?
 C4A C5A C6A C7A -73.6(2) . . . . ?
 C34A C8A C7A C6A 172.96(19) . . . . ?
 C34A C8A C7A C23A 40.1(3) . . . . ?
 C5A C9A C1A C2A -53.4(2) . . . . ?
 C5A C9A C1A C10A -170.66(19) . . . . ?
 C5A C9A C1A C8A 66.1(2) . . . . ?
 C5A C6A C7A C8A -42.5(3) . . . . ?
 C5A C6A C7A C23A 92.2(2) . . . . ?
 C17A C16A C15A N1A -122.6(3) . . . . ?
 C17A C16A C15A C3A 55.9(3) . . . . ?
 C17A C16A C21A C20A -0.5(4) . . . . ?
 C17A C18A C19A C20A -0.2(4) . . . . ?
 C8A C1A C10A C11A -171.93(19) . . . . ?
 C8A C28A C29A C30A -77.3(3) . . . . ?
 C8A C7A C23A C24A -164.6(2) . . . . ?
 C22A C5A C6A C7A 166.2(2) . . . . ?
 C19A C20A C21A C16A 0.6(4) . . . . ?
 C27A C25A C24A C23A -178.3(3) . . . . ?
 C31A C30A C29A C28A 145.1(3) . . . . ?
 C32A C31A C30A C29A 174.6(3) . . . . ?
 C33A C31A C30A C29A -5.0(5) . . . . ?
 C26A C25A C24A C23A -0.9(5) . . . . ?
 C21A C16A C15A N1A 52.6(3) . . . . ?
 C21A C16A C15A C3A -128.8(3) . . . . ?
 C21A C16A C17A C18A 0.0(4) . . . . ?
 C21A C20A C19A C18A -0.3(4) . . . . ?
 C6A C7A C23A C24A 63.1(3) . . . . ?
 C29A C28A C8A C1A 177.2(2) . . . . ?
 C29A C28A C8A C34A 57.1(3) . . . . ?
 C29A C28A C8A C7A -63.2(3) . . . . ?
 O3 C9 C5 C4 -114.8(2) . . . . ?
 O3 C9 C5 C22 5.2(3) . . . . ?
 O3 C9 C5 C6 126.7(2) . . . . ?
 O2 C4 C5 C9 150.7(2) . . . . ?
 O2 C4 C5 C22 29.9(3) . . . . ?
 O2 C4 C5 C6 -89.6(2) . . . . ?
 N1 C15 C16 C21 50.5(3) . . . . ?
 N1 C15 C16 C17 -123.7(2) . . . . ?
 C1 C9 C5 C4 64.9(2) . . . . ?
 C1 C9 C5 C22 -175.14(19) . . . . ?
 C1 C9 C5 C6 -53.6(2) . . . . ?
 C1 C8 C7 C23 -81.9(2) . . . . ?
 C1 C8 C7 C6 50.5(2) . . . . ?
 C3 C15 C16 C21 -131.8(2) . . . . ?
 C3 C15 C16 C17 54.0(3) . . . . ?
 C3 C4 C5 C9 -29.9(3) . . . . ?
 C3 C4 C5 C22 -150.7(2) . . . . ?
 C3 C4 C5 C6 89.8(2) . . . . ?
 C15 C3 C4 O2 -2.3(4) . . . . ?
 C15 C3 C4 C5 178.4(2) . . . . ?
 C15 C3 C2 O1 11.2(3) . . . . ?
 C15 C3 C2 C1 -167.5(2) . . . . ?
 C15 C16 C21 C20 -174.4(2) . . . . ?
 C15 C16 C17 C18 173.6(2) . . . . ?
 C9 C1 C2 O1 -168.60(19) . . . . ?
 C9 C1 C2 C3 10.1(3) . . . . ?
 C9 C1 C10 C11 66.3(3) . . . . ?
 C9 C1 C8 C34 174.54(18) . . . . ?
 C9 C1 C8 C28 55.8(2) . . . . ?
 C9 C1 C8 C7 -62.1(2) . . . . ?
 C9 C5 C6 C7 40.6(3) . . . . ?
 C16 C21 C20 C19 0.6(4) . . . . ?
 C4 C3 C15 N1 4.5(3) . . . . ?
 C4 C3 C15 C16 -173.1(2) . . . . ?
 C4 C3 C2 O1 -159.3(2) . . . . ?
 C4 C3 C2 C1 22.0(3) . . . . ?
 C4 C5 C6 C7 -76.1(2) . . . . ?
 C34 C8 C7 C23 41.4(3) . . . . ?
 C34 C8 C7 C6 173.84(18) . . . . ?
 C25 C24 C23 C7 -125.9(3) . . . . ?
 C5 C6 C7 C23 93.3(2) . . . . ?
 C5 C6 C7 C8 -40.7(3) . . . . ?
 C28 C8 C7 C23 160.7(2) . . . . ?
 C28 C8 C7 C6 -66.9(2) . . . . ?
 C12 C11 C10 C1 127.8(3) . . . . ?
 C22 C5 C6 C7 163.6(2) . . . . ?
 C21 C16 C17 C18 -0.5(4) . . . . ?
 C19 C18 C17 C16 0.8(4) . . . . ?
 C24 C23 C7 C8 -167.1(2) . . . . ?
 C24 C23 C7 C6 61.1(3) . . . . ?
 C18 C19 C20 C21 -0.3(4) . . . . ?
 C26 C25 C24 C23 -179.1(2) . . . . ?
 C31 C30 C29 C28 141.4(3) . . . . ?
 C2 C1 C9 O3 124.6(2) . . . . ?
 C2 C1 C9 C5 -55.1(2) . . . . ?
 C2 C1 C10 C11 -51.6(3) . . . . ?
 C2 C1 C8 C34 -67.7(2) . . . . ?
 C2 C1 C8 C28 173.57(17) . . . . ?
 C2 C1 C8 C7 55.7(2) . . . . ?
 C2 C3 C15 N1 -166.0(2) . . . . ?
 C2 C3 C15 C16 16.4(3) . . . . ?
 C2 C3 C4 O2 168.2(2) . . . . ?
 C2 C3 C4 C5 -11.1(3) . . . . ?
 C10 C1 C9 O3 7.1(3) . . . . ?
 C10 C1 C9 C5 -172.63(18) . . . . ?
 C10 C1 C2 O1 -49.2(3) . . . . ?
 C10 C1 C2 C3 129.5(2) . . . . ?
 C10 C1 C8 C34 53.3(2) . . . . ?
 C10 C1 C8 C28 -65.4(2) . . . . ?
 C10 C1 C8 C7 176.64(18) . . . . ?
 C10 C11 C12 C13 178.4(2) . . . . ?
 C10 C11 C12 C14 -1.3(4) . . . . ?
 C8 C1 C9 O3 -115.5(2) . . . . ?
 C8 C1 C9 C5 64.8(2) . . . . ?
 C8 C1 C2 O1 74.6(2) . . . . ?
 C8 C1 C2 C3 -106.7(2) . . . . ?
 C8 C1 C10 C11 -174.7(2) . . . . ?
 C8 C28 C29 C30 -82.5(3) . . . . ?
 C29 C30 C31 C32 -2.4(6) . . . . ?
 C29 C30 C31 C33 178.5(4) . . . . ?
 C29 C28 C8 C1 173.5(2) . . . . ?
 C29 C28 C8 C34 53.3(3) . . . . ?
 C29 C28 C8 C7 -67.5(3) . . . . ?
 C20 C19 C18 C17 -0.4(4) . . . . ?
 C17 C16 C21 C20 -0.2(4) . . . . ?
 C27 C25 C24 C23 1.0(4) . . . . ?

loop_
  _diffrn_refln_index_h
  _diffrn_refln_index_k
  _diffrn_refln_index_l
  _diffrn_refln_intensity_net
  _diffrn_refln_intensity_u
 0 0 1 1 0.3
 0 0 -1 -0.1 0.2
 0 0 2 800.52 33.2
 0 0 2 643.74 33.3
 0 0 2 793.92 33.2
 0 0 2 705.63 33.3
 0 0 -2 671.03 33.2
 0 0 -2 688.53 33.2
 0 0 -2 684.63 33.3
 0 0 -2 826.82 33.3
 0 0 -2 714.53 33.6
 0 0 -2 761.82 33.2
 0 0 -2 828.72 33.3
 0 0 3 1594.14 66.39
 0 0 3 1603.44 66.49
 0 0 3 1565.14 66.69
 0 0 3 1359.06 66.59
 0 0 3 1343.67 66.49
 0 0 -3 1411.86 66.49
 0 0 -3 1649.54 66.59
 0 0 -3 1465.05 66.29
 0 0 -3 1309.57 66.49
 0 0 -3 1356.16 66.89
 0 0 -3 1645.84 66.69
 0 0 -3 1642.74 66.69
 0 0 -3 1300.17 66.39
 0 0 4 2242.08 116.89
 0 0 4 2699.13 116.89
 0 0 4 2511.85 116.99
 0 0 -4 2687.23 117.09
 0 0 -4 2698.63 116.79
 0 0 -4 2588.04 116.59
 0 0 -4 2685.23 117.59
 0 0 -4 2731.73 116.79
 0 0 5 1925.71 81.79
 0 0 5 1668.73 81.49
 0 0 5 1549.64 81.79
 0 0 -5 1908.41 81.79
 0 0 -5 1903.11 82.59
 0 0 -5 1883.51 81.69
 0 0 -5 1737.33 81.89
 0 0 -5 1945.21 81.99
 0 0 -6 9083.19 406.96
 0 0 7 2462.75 113.89
 0 0 7 2399.46 113.19
 0 0 7 2562.74 112.99
 0 0 -7 2672.13 113.29
 0 0 -7 2559.84 113.99
 0 0 -7 2365.76 113.29
 0 0 -7 2451.05 112.79
 0 0 -7 2487.35 112.89
 0 0 -7 2565.94 112.89
 0 0 -7 2461.85 112.49
 0 0 -7 2475.65 113.49
 0 0 -7 2571.24 112.79
 0 0 -7 2508.35 112.99
 0 0 -7 2597.14 112.99
 0 0 -7 2477.05 112.79
 0 0 8 206.18 9.9
 0 0 8 201.68 9.5
 0 0 8 187.98 11.9
 0 0 8 164.68 9.8
 0 0 -8 159.08 9.4
 0 0 -8 187.08 9.3
 0 0 -8 165.08 9.8
 0 0 -8 200.38 11.4
 0 0 -8 187.78 9.4
 0 0 -8 188.38 9.8
 0 0 -8 205.78 10.3
 0 0 -8 195.58 9.5
 0 0 -8 187.58 9.5
 0 0 -8 204.48 9.9
 0 0 -8 188.58 9.7
 0 0 -8 150.28 10.1
 0 0 9 3530.55 159.08
 0 0 9 3077.09 157.88
 0 0 9 3585.34 157.38
 0 0 -9 3599.34 157.28
 0 0 -9 3710.33 158.18
 0 0 -9 3882.01 158.18
 0 0 -9 3728.93 158.78
 0 0 -9 3606.44 157.58
 0 0 -9 3620.04 158.88
 0 0 -9 3486.85 157.38
 0 0 -9 3095.39 157.68
 0 0 -9 3079.19 158.08
 0 0 -9 3693.73 157.48
 0 0 -9 3702.03 157.78
 0 0 -9 3148.28 157.58
 0 0 10 618.94 31.1
 0 0 10 529.55 29.4
 0 0 10 656.93 29.4
 0 0 10 636.44 28.8
 0 0 10 576.94 31.1
 0 0 -10 624.54 28.8
 0 0 -10 639.54 30.2
 0 0 -10 652.13 29.7
 0 0 -10 676.63 28.8
 0 0 -10 640.34 28.9
 0 0 -10 601.84 28.5
 0 0 -10 565.14 29.1
 0 0 -10 636.04 30.4
 0 0 -10 632.54 28.8
 0 0 -10 531.65 29.1
 0 0 -10 620.94 28
 0 0 -10 620.74 31.8
 0 0 -10 620.54 29
 0 0 11 279.77 13.9
 0 0 11 254.67 17.2
 0 0 11 292.07 14.6
 0 0 11 274.37 16.8
 0 0 -11 284.97 15.8
 0 0 -11 275.47 14.3
 0 0 -11 294.27 15.3
 0 0 -11 279.67 13.9
 0 0 -11 263.97 13.5
 0 0 -11 263.47 12.8
 0 0 -11 281.37 16.5
 0 0 -11 268.37 13.7
 0 0 -11 259.77 14
 0 0 -11 273.57 15.7
 0 0 -11 265.97 13.9
 0 0 -11 291.27 13.8
 0 0 12 198.88 14.8
 0 0 12 180.48 10.5
 0 0 12 190.18 10.1
 0 0 12 178.78 11.2
 0 0 -12 178.38 11.9
 0 0 -12 175.38 9.6
 0 0 -12 182.28 11.8
 0 0 -12 180.38 10.5
 0 0 -12 167.48 9.7
 0 0 -12 177.88 9.7
 0 0 -12 162.98 12
 0 0 -12 168.18 10
 0 0 -12 173.68 9.5
 0 0 -12 169.78 9.7
 0 0 -12 183.48 10.7
 0 0 -12 177.28 8.6
 0 0 -12 184.18 10.4
 0 0 13 95.79 13.3
 0 0 13 118.29 8.2
 0 0 13 135.39 12.3
 0 0 13 121.59 7.5
 0 0 13 101.99 8.9
 0 0 -13 96.89 7
 0 0 -13 96.69 7.3
 0 0 -13 117.89 10.3
 0 0 -13 120.19 8.2
 0 0 -13 111.89 7.1
 0 0 -13 105.39 7.4
 0 0 -13 117.39 9.8
 0 0 -13 113.49 7.5
 0 0 -13 112.19 5.7
 0 0 -13 115.09 8.2
 0 0 -13 112.89 7.9
 0 0 -13 110.39 7.6
 0 0 14 434.96 22.6
 0 0 14 404.26 24.9
 0 0 14 443.16 20.8
 0 0 14 420.86 21.4
 0 0 -14 421.36 20.5
 0 0 -14 430.06 21.3
 0 0 -14 393.36 20.7
 0 0 -14 407.16 20.4
 0 0 -14 394.16 20.6
 0 0 -14 422.36 20.5
 0 0 -14 398.96 19.5
 0 0 -14 423.16 22.9
 0 0 -14 437.56 21.5
 0 0 -14 418.86 22.2
 0 0 -14 394.66 20.1
 0 0 -14 402.06 19.1
 0 0 -14 422.26 21.4
 0 0 15 66.29 8
 0 0 15 48.5 6.5
 0 0 15 49.1 9.4
 0 0 15 55.79 5.9
 0 0 -15 59.29 6.9
 0 0 -15 48 5.2
 0 0 -15 61.69 5.7
 0 0 -15 48.7 6.3
 0 0 -15 61.09 6.9
 0 0 -15 49.8 3.6
 0 0 -15 51.29 8.7
 0 0 -15 50.59 6.8
 0 0 -15 55.69 8.3
 0 0 -15 45.7 5.4
 0 0 -15 62.29 9
 0 0 -15 64.09 6.6
 0 0 16 55.59 7.7
 0 0 16 46 6.2
 0 0 16 44.3 8.9
 0 0 16 44.4 9.5
 0 0 -16 39.5 7.8
 0 0 -16 41.7 7.2
 0 0 -16 46.4 5.3
 0 0 -16 43.1 7.3
 0 0 -16 41.6 6.3
 0 0 -16 49.99 5.6
 0 0 -16 42.2 6.5
 0 0 -16 50.29 5.8
 0 0 -16 47.3 6.9
 0 0 -16 36.5 8
 0 0 17 56.49 11.5
 0 0 17 41 7.1
 0 0 17 41.3 6.6
 0 0 17 33.8 8
 0 0 -17 34.3 6.6
 0 0 -17 48 6.3
 0 0 -17 40.4 8.1
 0 0 -17 41.3 6
 0 0 -17 43.7 6.9
 0 0 -17 67.89 11.1
 0 0 -17 44.7 6.2
 0 0 -17 42.8 6.9
 0 0 18 192.58 13.6
 0 0 18 220.58 13.1
 0 0 18 197.08 16.6
 0 0 18 192.68 20.5
 0 0 -18 189.88 12.7
 0 0 -18 187.68 12.8
 0 0 -18 214.48 14.4
 0 0 -18 182.38 11.9
 0 0 -18 185.98 13.2
 0 0 -18 187.88 12.2
 0 0 -18 176.78 16.4
 0 0 -18 186.08 11.9
 0 0 19 160.98 13.3
 0 0 19 193.18 12.5
 0 0 19 201.68 21.3
 0 0 19 172.58 16.5
 0 0 19 180.58 23.3
 0 0 -19 154.38 12
 0 0 -19 175.58 12.1
 0 0 -19 162.98 11.6
 0 0 -19 169.98 12.7
 0 0 -19 178.98 13.7
 0 0 -19 172.78 11.4
 0 0 -19 163.28 11.9
 0 0 -19 168.48 17
 0 0 20 25.8 6.4
 0 0 20 18.5 6.2
 0 0 20 36.2 12.8
 0 0 20 17.4 5.8
 0 0 20 20.5 9.7
 0 0 -20 16.5 7.1
 0 0 -20 21.2 5.7
 0 0 -20 23.4 6.1
 0 0 -20 16.7 5.3
 0 0 -20 25.6 10.1
 0 0 -20 32.3 6.2
 0 0 -20 17.9 5.9
 0 0 21 -1.6 8.9
 0 0 21 3.2 5.4
 0 0 21 7.2 5.8
 0 0 21 -3.2 13.7
 0 0 -21 0.3 5.4
 0 0 -21 1 5.1
 0 0 -21 -1 5.5
 0 0 -21 -7.6 6.3
 0 0 -21 2 6.5
 0 0 -21 -6.8 8.7
 0 0 -21 1.7 6.1
 0 0 22 55.59 9.9
 0 0 22 38.7 16
 0 0 22 31.1 12.6
 0 0 22 36.2 8.3
 0 0 22 59.09 10
 0 0 -22 67.09 9.2
 0 0 -22 78.79 10.3
 0 0 -22 64.59 12.5
 0 0 -22 70.39 11.7
 0 0 -22 42.4 7.9
 0 0 23 25 7.1
 0 0 23 27.7 9.5
 0 0 23 43.8 17.5
 0 0 23 29.9 7.3
 0 0 23 30.7 12.6
 0 0 -23 21 9.1
 0 0 -23 24.8 6.4
 0 0 -23 22.7 6.5
 0 0 -23 33.3 10.6
 0 0 24 13.6 11.7
 0 0 24 2.7 6
 0 0 24 -6.7 7.5
 0 0 24 1.2 17
 0 0 24 9.9 11.3
 0 0 -24 -0.6 6.3
 0 0 -24 0.6 8.6
 0 0 -24 3.9 5.4
 0 0 25 42.3 8.2
 0 0 25 46 10.1
 0 0 25 37.1 18.7
 0 0 25 52.29 15
 0 0 -25 51.29 10.4
 0 0 -25 36.6 8.6
 0 0 -25 58.09 9.7
 0 0 26 57.29 21.4
 0 0 26 -4.3 11.7
 0 0 26 13.4 10
 0 0 26 13.5 13.5
 0 0 -26 15.4 9.6
 0 0 -26 16.1 6.1
 0 0 27 4.4 12.9
 0 0 27 -2.8 7.5
 0 0 -27 1.1 5.8
 0 0 -27 5.3 9.9
 0 0 28 -5.5 11.7
 0 0 28 -1 10.4
 0 0 -28 4.6 9.9
 0 0 -28 -10.4 6.5
 0 0 29 -1 13.7
 0 0 -29 32.6 11.8
 0 -1 -28 0 6
 0 -1 -28 5.2 14.5
 0 1 28 -6.8 17.3
 0 -1 -27 -4.5 5.6
 0 -1 -27 -7.8 9.4
 0 1 27 12.6 12.1
 0 1 27 -12.3 13.1
 0 -1 -26 3.1 9.1
 0 -1 -26 2.1 5.5
 0 1 26 -2.8 7.4
 0 1 26 7.5 19.4
 0 1 26 21.2 21.3
 0 -1 -25 29.5 10
 0 -1 -25 30.9 6.7
 0 1 25 76.99 24.2
 0 1 25 63.69 15.7
 0 1 25 34.4 8.1
 0 -1 -24 35.3 9.7
 0 -1 -24 77.19 10.3
 0 -1 -24 53.39 11.2
 0 1 24 39.6 13.2
 0 1 24 41.8 7.9
 0 1 24 37.4 9.7
 0 1 24 28.6 19.1
 0 -1 -23 51.69 10
 0 -1 -23 43.2 10.1
 0 -1 -23 64.89 10.3
 0 1 23 38.6 18.3
 0 1 23 78.49 15.3
 0 1 23 45.2 7.7
 0 1 23 37.2 13.2
 0 -1 -22 37.3 7.5
 0 -1 -22 34.3 9.3
 0 -1 -22 32.1 6.5
 0 -1 -22 40 12.2
 0 -1 -22 41.6 9.4
 0 1 22 27.6 11.6
 0 1 22 23.2 8.3
 0 1 22 30 7.5
 0 1 22 34.2 10.7
 0 -1 -21 100.59 12
 0 -1 -21 60.99 9
 0 -1 -21 80.89 11.5
 0 -1 -21 74.19 10.3
 0 -1 -21 67.49 9.7
 0 -1 -21 64.99 12.3
 0 -1 -21 74.69 9.2
 0 1 21 88.69 10.4
 0 1 21 86.99 10.5
 0 1 21 66.19 13.5
 0 1 21 62.89 16.8
 0 1 21 42.1 9.2
 0 -1 -20 29.1 10.6
 0 -1 -20 32.2 8
 0 -1 -20 14.8 6.1
 0 -1 -20 19.6 5.9
 0 -1 -20 21.7 5.7
 0 -1 -20 36.1 6.5
 0 -1 -20 23.5 5.6
 0 1 20 21.5 10
 0 1 20 19.5 6.2
 0 1 20 25.9 6.4
 0 1 20 23 16.4
 0 1 20 -10.7 12.1
 0 1 20 7.7 6.4
 0 -1 -19 61.49 8.1
 0 -1 -19 46.9 7.6
 0 -1 -19 32.5 9.7
 0 -1 -19 30.7 6.1
 0 -1 -19 66.29 8.8
 0 -1 -19 52.89 7.5
 0 -1 -19 53.99 10.2
 0 1 19 40.6 12.6
 0 1 19 49.2 10.4
 0 1 19 49.8 9.2
 0 -1 -18 106.99 9
 0 -1 -18 95.39 10.6
 0 -1 -18 130.79 11.3
 0 -1 -18 98.09 8.5
 0 -1 -18 127.99 10.4
 0 -1 -18 104.69 9.8
 0 -1 -18 110.59 9.2
 0 -1 -18 132.79 14.7
 0 1 18 106.69 9.6
 0 1 18 115.49 17.9
 0 1 18 115.89 13.1
 0 1 18 109.09 10.4
 0 -1 -17 538.95 26.8
 0 -1 -17 499.85 26.7
 0 -1 -17 553.44 26.9
 0 -1 -17 510.25 27.5
 0 -1 -17 571.64 31
 0 -1 -17 571.64 27.7
 0 -1 -17 543.85 28.1
 0 -1 -17 572.44 28.6
 0 1 17 558.64 27.5
 0 1 17 497.65 33.7
 0 1 17 541.85 28.3
 0 1 17 531.45 30.3
 0 -1 -16 19.3 4.9
 0 -1 -16 21.5 5.8
 0 -1 -16 20.5 6.1
 0 -1 -16 16.6 6.2
 0 -1 -16 20.8 4
 0 -1 -16 11.9 6.9
 0 -1 -16 17.7 4.3
 0 -1 -16 22.9 4.2
 0 1 16 19.2 4.5
 0 1 16 21.8 5.1
 0 1 16 13.8 8.3
 0 1 16 20.8 8.2
 0 -1 -15 1.9 4.2
 0 -1 -15 -0.2 3.6
 0 -1 -15 5.7 3
 0 -1 -15 -1.5 3.6
 0 -1 -15 0.9 3.1
 0 -1 -15 -1 3
 0 -1 -15 -5.9 4.1
 0 -1 -15 -2.4 10.4
 0 -1 -15 -5.6 5.4
 0 -1 -15 7.5 4.1
 0 1 15 7.7 5
 0 1 15 -1.2 3.6
 0 1 15 5.3 7
 0 1 15 5.5 3.5
 0 -1 -14 72.79 7.1
 0 -1 -14 85.39 9.2
 0 -1 -14 56.59 6.4
 0 -1 -14 72.89 6.8
 0 -1 -14 74.99 6.9
 0 -1 -14 83.39 7.5
 0 -1 -14 74.99 6
 0 -1 -14 67.59 4.1
 0 -1 -14 57.99 6.8
 0 -1 -14 76.39 5.9
 0 -1 -14 70.49 9.7
 0 -1 -14 72.99 6.1
 0 1 14 67.69 11.5
 0 1 14 72.59 8.7
 0 1 14 76.69 14.4
 0 1 14 77.09 6.4
 0 1 14 79.79 7.3
 0 -1 -13 24.6 6.3
 0 -1 -13 33.8 4.2
 0 -1 -13 33.6 4.9
 0 -1 -13 24.2 4.8
 0 -1 -13 34.1 5.5
 0 -1 -13 33.4 5.5
 0 -1 -13 24 4.8
 0 -1 -13 33 2.6
 0 -1 -13 37 5.6
 0 -1 -13 29.7 5.8
 0 -1 -13 43.3 7.7
 0 -1 -13 31.6 4.3
 0 1 13 37.8 5.3
 0 1 13 32.3 7.1
 0 1 13 28.8 4.6
 0 1 13 34.5 6.4
 0 1 13 28.7 8.9
 0 -1 -12 178.78 9.5
 0 -1 -12 195.18 13.1
 0 -1 -12 192.48 10.6
 0 -1 -12 170.48 9.8
 0 -1 -12 167.98 10
 0 -1 -12 165.38 9.5
 0 -1 -12 189.98 11.3
 0 -1 -12 160.88 9.6
 0 -1 -12 174.38 10.7
 0 -1 -12 170.88 10.3
 0 -1 -12 170.28 12.1
 0 -1 -12 173.28 12
 0 -1 -12 168.08 8.5
 0 -1 -12 171.58 9.8
 0 1 12 184.08 13.9
 0 1 12 171.68 14.7
 0 1 12 189.88 10.8
 0 1 12 177.98 10
 0 1 12 171.38 11.1
 0 -1 -11 2135.79 96.09
 0 -1 -11 2136.49 96.79
 0 -1 -11 2065.09 97.39
 0 -1 -11 2113.49 97.49
 0 -1 -11 2033 95.19
 0 -1 -11 2033.5 96.29
 0 -1 -11 2156.78 96.59
 0 -1 -11 2112.99 96.09
 0 -1 -11 2092.29 96.09
 0 -1 -11 2000.2 95.69
 0 -1 -11 2085.09 95.79
 0 -1 -11 2200.18 97.09
 0 -1 -11 2093.39 97.69
 0 -1 -11 2204.88 95.99
 0 -1 -11 2194.28 96.59
 0 1 11 2131.29 96.19
 0 1 11 2170.18 96.69
 0 1 11 2064.79 98.49
 0 1 11 2181.88 98.79
 0 1 11 2228.48 97.19
 0 -1 -10 834.92 38.2
 0 -1 -10 794.12 37.3
 0 -1 -10 780.02 37.8
 0 -1 -10 784.52 37.6
 0 -1 -10 797.82 37.5
 0 -1 -10 807.22 37.1
 0 -1 -10 784.12 38.9
 0 -1 -10 797.42 37.2
 0 -1 -10 810.02 38.5
 0 -1 -10 802.32 37.2
 0 -1 -10 824.42 37.7
 0 1 10 822.42 37.3
 0 1 10 791.12 39.7
 0 1 10 784.92 38
 0 1 10 812.32 39.4
 0 1 10 831.82 37.8
 0 -1 -9 1275.27 55.99
 0 -1 -9 1298.87 57.89
 0 -1 -9 1281.77 56.19
 0 -1 -9 1310.77 56.59
 0 -1 -9 1289.27 56.29
 0 -1 -9 1258.97 56.39
 0 -1 -9 1041.5 56.79
 0 -1 -9 1347.87 56.99
 0 -1 -9 1261.37 58.09
 0 -1 -9 1270.47 55.79
 0 -1 -9 1051.99 56.39
 0 -1 -9 1098.89 56.29
 0 -1 -9 1339.17 56.19
 0 1 9 1043.3 56.49
 0 1 9 1188.18 58.09
 0 1 9 1256.57 57.99
 0 1 9 1271.87 56.19
 0 1 9 1280.67 56.59
 0 -1 -8 781.42 34.3
 0 -1 -8 815.42 34.6
 0 -1 -8 689.23 35
 0 -1 -8 629.74 34.7
 0 -1 -8 784.02 34.6
 0 -1 -8 786.02 36.2
 0 -1 -8 745.73 34.5
 0 -1 -8 747.33 34.2
 0 -1 -8 807.52 35
 0 -1 -8 806.62 35.2
 0 -1 -8 770.22 34.8
 0 -1 -8 662.63 35.2
 0 1 8 776.52 34.9
 0 1 8 768.92 34.5
 0 1 8 663.23 34.8
 0 -1 -7 1570.24 71.39
 0 -1 -7 1515.85 71.69
 0 -1 -7 1594.64 71.39
 0 -1 -7 1595.64 72.79
 0 -1 -7 1542.25 71.39
 0 -1 -7 1535.65 71.39
 0 -1 -7 1645.34 71.89
 0 -1 -7 1576.14 71.59
 0 -1 -7 1540.75 71.49
 0 1 7 1601.34 71.79
 0 1 7 1678.63 71.69
 0 1 7 1586.44 71.29
 0 1 7 1538.65 75.39
 0 -1 -6 556.24 27.8
 0 -1 -6 599.14 27.8
 0 -1 -6 596.74 28.1
 0 -1 -6 595.54 27.9
 0 -1 -6 566.94 27.3
 0 -1 -6 600.54 27.6
 0 -1 -6 593.94 27.7
 0 -1 -6 610.44 27.6
 0 -1 -6 590.84 29
 0 -1 -6 643.54 28
 0 1 6 625.04 28
 0 1 6 607.54 27.5
 0 1 6 572.14 28.3
 0 1 6 631.44 27.8
 0 1 6 587.74 28
 0 1 6 594.04 28
 0 -1 -5 226.08 10.8
 0 -1 -5 234.28 11
 0 -1 -5 208.38 10.9
 0 -1 -5 216.98 12.8
 0 -1 -5 207.88 10.1
 0 -1 -5 226.58 10.5
 0 -1 -5 221.18 10.5
 0 1 5 180.58 10.7
 0 1 5 228.88 11.4
 0 1 5 181.68 10.2
 0 1 5 215.38 10.9
 0 1 5 227.68 10.7
 0 -1 -3 3123.59 137.29
 0 -1 -3 2975.1 137.39
 0 -1 -3 3222.28 137.49
 0 -1 -3 2743.43 137.29
 0 -1 -3 3029 137.99
 0 -1 -3 3180.48 137.49
 0 1 3 3192.68 137.69
 0 1 3 3068.89 137.59
 0 -1 -2 3216.58 142.79
 0 1 2 3148.59 142.59
 0 -1 0 3.5 0.5
 0 1 0 0 0.2
 0 1 -1 1.1 0.3
 0 -1 4 4129.29 188.78
 0 1 -4 4300.27 189.08
 0 1 -5 6662.23 298.57
 0 -1 6 765.42 35.7
 0 -1 6 804.82 35.6
 0 -1 6 688.63 35.3
 0 1 -6 795.02 35.8
 0 1 -6 793.12 35.6
 0 1 -6 791.92 35.3
 0 1 -6 791.02 35.5
 0 1 -6 785.42 35.4
 0 -1 7 2914.21 134.19
 0 -1 7 3120.49 134.09
 0 -1 7 3094.19 133.79
 0 -1 7 2862.01 134.19
 0 1 -7 2931.41 133.69
 0 1 -7 3094.09 134.29
 0 1 -7 3007.3 134.69
 0 1 -7 3020.9 133.79
 0 1 -7 2956.8 133.39
 0 1 -7 3046.9 133.79
 0 1 -7 2862.41 134.39
 0 1 -7 2971.7 133.99
 0 1 -7 3033.5 133.89
 0 1 -7 2935.71 133.99
 0 1 -7 2846.62 134.09
 0 -1 8 720.53 32.5
 0 -1 8 681.73 34
 0 -1 8 725.13 32.7
 0 -1 8 702.63 33
 0 1 -8 733.73 33
 0 1 -8 713.63 32.4
 0 1 -8 711.93 33.5
 0 1 -8 684.73 32.4
 0 1 -8 698.23 32.7
 0 1 -8 719.93 32.9
 0 1 -8 692.33 32.4
 0 1 -8 689.03 32.4
 0 1 -8 715.73 32.8
 0 1 -8 692.93 32.4
 0 1 -8 724.93 32.6
 0 1 -8 699.33 32
 0 1 -8 693.03 33.2
 0 -1 9 1401.56 64.89
 0 -1 9 1212.98 63.59
 0 -1 9 1446.36 63.19
 0 -1 9 1483.35 63.59
 0 1 -9 1419.56 63.09
 0 1 -9 1348.77 64.49
 0 1 -9 1488.75 63.89
 0 1 -9 1458.75 64.29
 0 1 -9 1296.87 63.59
 0 1 -9 1388.06 62.89
 0 1 -9 1454.45 63.49
 0 1 -9 1432.16 63.29
 0 1 -9 1199.58 63.29
 0 1 -9 1377.96 63.09
 0 1 -9 1397.76 62.59
 0 1 -9 1459.45 64.59
 0 1 -9 1396.96 63.09
 0 -1 10 1102.49 55.79
 0 -1 10 1230.48 55.49
 0 -1 10 1238.98 55.19
 0 1 -10 1290.17 54.99
 0 1 -10 1227.98 54.39
 0 1 -10 1030.3 55.29
 0 1 -10 1049.3 55.29
 0 1 -10 1245.98 55.29
 0 1 -10 1206.78 54.99
 0 1 -10 1264.27 55.39
 0 1 -10 1283.87 55.49
 0 1 -10 1272.47 56.49
 0 1 -10 1193.78 56.19
 0 1 -10 1197.18 54.79
 0 1 -10 1277.07 56.39
 0 1 -10 1263.57 55.89
 0 1 -10 1165.18 54.99
 0 -1 11 1642.54 78.69
 0 -1 11 1688.33 76.29
 0 -1 11 1754.42 76.89
 0 -1 11 1685.03 77.29
 0 1 -11 1700.33 76.59
 0 1 -11 1598.34 75.89
 0 1 -11 1681.63 76.29
 0 1 -11 1694.93 77.49
 0 1 -11 1661.53 75.49
 0 1 -11 1647.74 76.79
 0 1 -11 1660.53 77.49
 0 1 -11 1647.24 76.39
 0 1 -11 1701.53 76.19
 0 1 -11 1739.53 76.79
 0 1 -11 1671.03 76.19
 0 1 -11 1712.03 76.29
 0 1 -11 1669.83 77.59
 0 -1 12 133.39 9.6
 0 -1 12 118.99 7.7
 0 -1 12 128.79 8.2
 0 -1 12 134.29 11.6
 0 1 -12 127.69 7.6
 0 1 -12 124.49 8.4
 0 1 -12 137.49 8.3
 0 1 -12 132.29 7.5
 0 1 -12 124.69 9.9
 0 1 -12 118.49 7.7
 0 1 -12 128.19 7.6
 0 1 -12 119.89 10
 0 1 -12 131.89 8.4
 0 1 -12 126.09 6.4
 0 1 -12 129.79 7.6
 0 1 -12 127.39 7.2
 0 -1 13 99.69 11.7
 0 -1 13 101.99 7.7
 0 -1 13 98.19 8.6
 0 -1 13 101.89 7.1
 0 1 -13 116.69 7.7
 0 1 -13 114.29 6.8
 0 1 -13 103.19 5.4
 0 1 -13 110.19 7.2
 0 1 -13 94.29 7
 0 1 -13 107.39 6.9
 0 1 -13 102.39 9.4
 0 1 -13 106.19 6.6
 0 1 -13 103.49 5.7
 0 1 -13 103.19 7.7
 0 1 -13 111.69 7.8
 0 1 -13 103.39 9.1
 0 1 -13 97.39 6.7
 0 -1 14 118.49 9.9
 0 -1 14 116.19 12.5
 0 -1 14 118.89 7.8
 0 -1 14 124.49 8.6
 0 1 -14 120.79 9.8
 0 1 -14 117.99 8.7
 0 1 -14 121.09 8.6
 0 1 -14 108.39 6.2
 0 1 -14 112.29 6.3
 0 1 -14 105.69 7.7
 0 1 -14 108.29 7.7
 0 1 -14 126.49 8.3
 0 1 -14 119.99 7.6
 0 1 -14 105.69 7.3
 0 1 -14 120.19 10.5
 0 1 -14 109.89 7.3
 0 1 -14 123.89 7.3
 0 -1 15 75.19 9
 0 -1 15 75.79 6.2
 0 -1 15 75.19 7.1
 0 -1 15 65.99 11.7
 0 1 -15 62.19 6.2
 0 1 -15 48.8 9.2
 0 1 -15 62.39 6.8
 0 1 -15 51.09 6.4
 0 1 -15 60.09 6.6
 0 1 -15 73.49 8
 0 1 -15 70.19 5.6
 0 1 -15 67.49 7.1
 0 1 -15 67.09 5.7
 0 1 -15 65.09 6.5
 0 1 -15 65.89 5.9
 0 1 -15 55.89 6.2
 0 -1 16 10.3 5.6
 0 -1 16 5.1 3.3
 0 -1 16 10.2 7.9
 0 -1 16 6.8 3.8
 0 1 -16 15.8 6.5
 0 1 -16 5 3.2
 0 1 -16 8.1 4.8
 0 1 -16 9.4 4.6
 0 1 -16 10.3 3.9
 0 1 -16 7.3 4.3
 0 1 -16 13.3 3.4
 0 1 -16 10.4 3.5
 0 1 -16 7.7 3.9
 0 1 -16 4.2 4
 0 -1 17 388.26 21.7
 0 -1 17 383.46 20.9
 0 -1 17 422.16 27.1
 0 1 -17 394.36 21.2
 0 1 -17 422.16 24.1
 0 1 -17 422.46 21.3
 0 1 -17 390.66 20.3
 0 1 -17 398.96 20.5
 0 1 -17 401.96 26
 0 1 -17 424.56 20.9
 0 -1 18 413.96 25.3
 0 -1 18 404.06 21.7
 0 -1 18 411.06 22.6
 0 -1 18 356.66 28.1
 0 -1 18 420.76 28.6
 0 1 -18 393.96 21.3
 0 1 -18 387.86 21
 0 1 -18 407.16 21
 0 1 -18 421.56 21.5
 0 1 -18 424.76 21.8
 0 1 -18 409.26 24.9
 0 1 -18 432.86 22.5
 0 1 -18 441.26 23.4
 0 -1 19 346.87 19
 0 -1 19 345.17 23.4
 0 -1 19 322.07 19.8
 0 -1 19 320.57 30.3
 0 -1 19 348.07 26.8
 0 1 -19 341.87 19.4
 0 1 -19 336.77 18.8
 0 1 -19 348.57 18.3
 0 1 -19 314.77 22.4
 0 1 -19 343.77 18.8
 0 1 -19 366.36 20.8
 0 1 -19 310.27 18
 0 1 -19 328.47 18.1
 0 -1 20 170.88 21.1
 0 -1 20 140.79 16.7
 0 -1 20 116.89 11.9
 0 -1 20 135.39 11.7
 0 1 -20 119.69 10.4
 0 1 -20 158.48 13.6
 0 1 -20 142.59 16.1
 0 1 -20 142.39 10.5
 0 1 -20 130.69 11.5
 0 1 -20 136.19 10.7
 0 1 -20 121.99 10.8
 0 -1 21 9.4 6.2
 0 -1 21 5.7 5.8
 0 -1 21 11.7 5.8
 0 -1 21 -4.2 11.8
 0 -1 21 10.5 9.7
 0 1 -21 8.1 5.7
 0 1 -21 4.3 5.1
 0 1 -21 14.1 6.1
 0 1 -21 16.7 9.8
 0 1 -21 8.3 5.3
 0 1 -21 4.5 5.2
 0 1 -21 -0.5 6.5
 0 -1 22 60.69 9.9
 0 -1 22 29 7.8
 0 -1 22 35 11.7
 0 -1 22 71.29 17.2
 0 -1 22 37 7
 0 1 -22 40.7 8.2
 0 1 -22 61.69 9.4
 0 1 -22 58.49 9
 0 1 -22 42 7.8
 0 1 -22 58.99 11.2
 0 1 -22 46.3 9.2
 0 -1 23 17.8 6.6
 0 -1 23 18.6 8.5
 0 -1 23 13.7 10.9
 0 -1 23 1.8 6.9
 0 1 -23 3.9 5.7
 0 1 -23 13.3 8.2
 0 1 -23 5.9 7.9
 0 1 -23 10.3 5.8
 0 -1 24 80.39 16.2
 0 -1 24 83.09 11.7
 0 -1 24 80.29 19.9
 0 1 -24 90.99 10.7
 0 1 -24 86.79 14.9
 0 1 -24 91.59 15.7
 0 -1 25 12.5 6.6
 0 -1 25 15.5 8.3
 0 -1 25 4.7 11.8
 0 -1 25 -8.1 17.7
 0 1 -25 6.1 5.7
 0 1 -25 -0.4 8.4
 0 -1 26 20.5 7.3
 0 -1 26 34.2 14.3
 0 1 -26 16.8 10.1
 0 1 -26 15.4 6
 0 -1 27 -9 7.1
 0 -1 27 8.9 17.4
 0 1 -27 4.5 5.8
 0 1 -27 2.7 10.2
 0 -1 28 -6.1 12.1
 0 -1 28 22.4 8.2
 0 1 -28 17 10.2
 0 1 -28 9.8 6
 0 -1 29 35.4 20.3
 0 1 -29 4.6 6.4
 0 -2 -28 48.1 20.7
 0 2 28 13.7 13.2
 0 -2 -27 7.7 9.8
 0 -2 -27 8 7.2
 0 2 27 12.7 13.3
 0 2 27 35.6 10.5
 0 -2 -26 22.2 6.2
 0 -2 -26 17.9 9.9
 0 2 26 43.1 14.3
 0 2 26 -1.8 21.3
 0 2 26 17 8.6
 0 -2 -25 74.69 14.6
 0 -2 -25 64.89 10
 0 2 25 54.69 14.4
 0 2 25 51.39 9.8
 0 2 25 89.39 21.9
 0 -2 -24 20.2 13.4
 0 -2 -24 21.6 6.5
 0 -2 -24 14.8 9
 0 2 24 10.9 16.9
 0 2 24 24.2 7.4
 0 2 24 17.5 10.3
 0 2 24 9.9 11.8
 0 -2 -23 0.9 5.8
 0 -2 -23 -9.9 6.4
 0 -2 -23 -3.1 7.8
 0 2 23 4.6 16.5
 0 2 23 1.4 6
 0 2 23 -6.2 7.6
 0 2 23 -8.2 10.4
 0 2 23 6.7 11.7
 0 -2 -22 124.39 14.8
 0 -2 -22 117.39 18.3
 0 -2 -22 103.39 11.1
 0 -2 -22 104.29 11.7
 0 2 22 126.19 12.7
 0 2 22 116.59 18.3
 0 2 22 113.59 11.7
 0 2 22 95.99 19.4
 0 2 22 103.79 15.3
 0 -2 -21 37.4 7.7
 0 -2 -21 47.2 11.7
 0 -2 -21 36.6 6.6
 0 -2 -21 53.39 9.5
 0 -2 -21 31.9 8.9
 0 -2 -21 48.5 9.1
 0 2 21 38.8 14.5
 0 2 21 57.09 9.6
 0 2 21 44 16.3
 0 2 21 45.2 9
 0 2 21 42.2 7.6
 0 -2 -20 81.59 9.8
 0 -2 -20 87.69 12
 0 -2 -20 65.49 9.1
 0 -2 -20 95.79 15.8
 0 -2 -20 72.39 9.5
 0 -2 -20 58.79 10.1
 0 -2 -20 58.69 10.6
 0 2 20 76.09 14.2
 0 2 20 81.19 17.2
 0 2 20 50.69 9.6
 0 2 20 57.19 18.1
 0 2 20 46.9 11
 0 -2 -19 30.9 6.2
 0 -2 -19 30.3 6.1
 0 -2 -19 27.9 7.4
 0 -2 -19 42.1 7.5
 0 -2 -19 47 8.2
 0 -2 -19 20.6 9.2
 0 -2 -19 45.8 8.1
 0 2 19 47.9 10.8
 0 2 19 46.4 9.4
 0 2 19 39 13.2
 0 2 19 29.6 6.4
 0 -2 -18 19.3 4.9
 0 -2 -18 20.5 5.3
 0 -2 -18 18.1 5.7
 0 -2 -18 29.6 6.9
 0 -2 -18 17.6 8.8
 0 2 18 3.8 10.7
 0 2 18 27.6 5.5
 0 2 18 17.1 6.1
 0 2 18 22 8.4
 0 -2 -17 18.8 6.9
 0 -2 -17 16.1 4.3
 0 -2 -17 11.7 5.8
 0 -2 -17 13.7 5.1
 0 -2 -17 10.6 4.3
 0 -2 -17 12.4 5.1
 0 -2 -17 10.9 4.3
 0 -2 -17 6.1 7.3
 0 2 17 18.2 7.1
 0 2 17 11.3 4.7
 0 2 17 14.4 9.7
 0 2 17 7.4 4.9
 0 -2 -16 55.19 7.5
 0 -2 -16 44.1 8.9
 0 -2 -16 41.7 7.5
 0 -2 -16 51.79 6.2
 0 -2 -16 42.9 6.1
 0 -2 -16 49.99 7.4
 0 -2 -16 42.9 6.3
 0 -2 -16 55.09 9.9
 0 2 16 50.19 7.8
 0 2 16 49.6 9.2
 0 2 16 61.69 7.4
 0 2 16 33.7 10.8
 0 -2 -15 40.6 10.1
 0 -2 -15 76.59 8.6
 0 -2 -15 69.19 10.7
 0 -2 -15 93.79 8.3
 0 -2 -15 96.79 11.3
 0 -2 -15 70.69 6.6
 0 -2 -15 72.59 6.6
 0 -2 -15 60.99 7.6
 0 -2 -15 73.29 8
 0 -2 -15 74.89 6.7
 0 2 15 93.59 12.7
 0 2 15 104.09 13.9
 0 2 15 90.89 9.8
 0 2 15 80.09 7.1
 0 2 15 82.99 13.7
 0 -2 -14 114.19 8.7
 0 -2 -14 137.39 9
 0 -2 -14 120.69 11
 0 -2 -14 109.99 6.4
 0 -2 -14 108.59 8.8
 0 -2 -14 121.39 9
 0 -2 -14 105.59 12
 0 -2 -14 109.09 9.9
 0 -2 -14 122.69 7.8
 0 -2 -14 107.69 7.6
 0 -2 -14 117.69 10.2
 0 -2 -14 110.89 7.8
 0 -2 -14 128.59 9.4
 0 2 14 96.09 12.9
 0 2 14 115.39 8.2
 0 2 14 104.09 15.5
 0 2 14 131.09 10.4
 0 2 14 122.89 9.1
 0 -2 -13 670.03 32.3
 0 -2 -13 639.04 30.8
 0 -2 -13 653.03 31.7
 0 -2 -13 691.53 31.1
 0 -2 -13 610.64 29.4
 0 -2 -13 641.14 30.8
 0 -2 -13 625.84 30.9
 0 -2 -13 671.13 33.3
 0 -2 -13 614.14 30.5
 0 -2 -13 678.83 31.7
 0 -2 -13 659.03 33
 0 -2 -13 603.04 31
 0 -2 -13 662.13 31.4
 0 -2 -13 616.74 32.3
 0 2 13 660.83 32.4
 0 2 13 669.93 31.7
 0 2 13 645.24 34.9
 0 2 13 672.43 35
 0 2 13 638.34 30.9
 0 -2 -12 797.72 38
 0 -2 -12 807.52 37.7
 0 -2 -12 790.82 38
 0 -2 -12 831.02 40.2
 0 -2 -12 826.32 39.2
 0 -2 -12 805.92 36.8
 0 -2 -12 767.52 38.2
 0 -2 -12 853.91 38.7
 0 -2 -12 800.92 39.7
 0 -2 -12 805.42 39.7
 0 -2 -12 822.52 38
 0 -2 -12 761.22 37.6
 0 -2 -12 856.01 38.7
 0 -2 -12 855.61 38.9
 0 2 12 826.92 38.7
 0 2 12 761.52 41.3
 0 2 12 812.92 38.7
 0 2 12 817.12 41.4
 0 2 12 835.92 39.3
 0 -2 -11 1000.1 45.9
 0 -2 -11 923.21 46.3
 0 -2 -11 969.4 46.5
 0 -2 -11 962.5 45.3
 0 -2 -11 1032.3 46.5
 0 -2 -11 995.8 45.6
 0 -2 -11 1052.69 45.7
 0 -2 -11 956 45.9
 0 -2 -11 981.6 46.4
 0 -2 -11 1030.1 46.9
 0 -2 -11 980.2 47.2
 0 -2 -11 1007.5 49.7
 0 -2 -11 932.71 46
 0 -2 -11 994.8 47.6
 0 2 11 1018.7 46.5
 0 2 11 1010.3 48.6
 0 2 11 1008.1 46
 0 2 11 1009.9 46.9
 0 -2 -10 744.73 35.1
 0 -2 -10 828.32 38.9
 0 -2 -10 823.42 37.9
 0 -2 -10 744.83 35.3
 0 -2 -10 759.72 35
 0 -2 -10 735.93 35.1
 0 -2 -10 714.43 34.7
 0 -2 -10 794.12 35.8
 0 -2 -10 729.03 35.4
 0 -2 -10 766.12 35.3
 0 -2 -10 768.92 35.6
 0 -2 -10 782.42 34.9
 0 -2 -10 754.82 35.9
 0 -2 -10 726.93 37.1
 0 2 10 749.82 37.4
 0 2 10 783.42 35.8
 0 2 10 677.33 37.7
 0 2 10 730.63 36.5
 0 2 10 759.72 35.2
 0 -2 -9 63.89 4.8
 0 -2 -9 66.29 5.4
 0 -2 -9 74.59 5.9
 0 -2 -9 59.69 4.7
 0 -2 -9 51.89 9.3
 0 -2 -9 48.3 5.5
 0 -2 -9 55.39 8.3
 0 -2 -9 55.39 4.3
 0 -2 -9 57.29 4.1
 0 -2 -9 61.29 4.9
 0 -2 -9 55.79 6.3
 0 -2 -9 50.19 4.7
 0 -2 -9 60.99 5.6
 0 2 9 49.6 5.1
 0 2 9 52.39 7.1
 0 2 9 69.09 5.5
 0 2 9 59.39 4.7
 0 -2 -8 2992.5 133.69
 0 -2 -8 3233.88 134.29
 0 -2 -8 3083.99 133.79
 0 -2 -8 3056.29 133.69
 0 -2 -8 3135.79 134.09
 0 -2 -8 2949.51 133.29
 0 -2 -8 2656.23 133.99
 0 -2 -8 3152.58 135.39
 0 -2 -8 3102.89 133.69
 0 -2 -8 2557.14 133.69
 0 -2 -8 3039.4 133.39
 0 2 8 3017.5 135.39
 0 2 8 3093.59 133.59
 0 2 8 2728.53 133.99
 0 2 8 2734.93 134.79
 0 -2 -7 293.67 14.2
 0 -2 -7 235.38 15.1
 0 -2 -7 292.17 14.3
 0 -2 -7 271.27 14.1
 0 -2 -7 299.37 16
 0 -2 -7 292.97 14
 0 -2 -7 283.87 13.8
 0 -2 -7 269.67 15.1
 0 -2 -7 270.27 13.4
 0 -2 -7 287.47 13.5
 0 -2 -7 305.67 14.4
 0 -2 -7 296.07 13.9
 0 2 7 300.17 14.1
 0 2 7 238.48 14.7
 0 2 7 269.67 16.3
 0 2 7 295.57 13.7
 0 2 7 306.87 14.5
 0 -2 -6 2602.94 114.49
 0 -2 -6 2583.94 114.69
 0 -2 -6 2610.34 114.89
 0 -2 -6 2555.14 114.49
 0 -2 -6 2765.72 114.89
 0 -2 -6 2474.85 114.49
 0 -2 -6 2542.95 115.39
 0 -2 -6 2535.55 114.79
 0 -2 -6 2438.56 115.29
 0 -2 -6 2509.25 114.49
 0 -2 -6 2609.84 115.79
 0 -2 -6 2483.45 114.49
 0 2 6 2578.64 114.79
 0 2 6 2426.76 115.99
 0 2 6 2654.83 114.69
 0 2 6 2547.84 115.29
 0 2 6 2553.24 114.89
 0 2 6 2608.54 114.49
 0 2 6 2370.06 114.89
 0 2 6 2433.46 114.49
 0 2 6 2554.54 115.09
 0 2 6 2522.55 114.59
 0 -2 -5 3284.67 146.89
 0 -2 -5 3231.58 147.09
 0 -2 -5 3495.45 147.09
 0 -2 -5 3134.59 147.19
 0 -2 -5 3250.17 146.79
 0 -2 -5 3216.78 146.99
 0 -2 -5 3254.47 146.79
 0 -2 -5 3375.86 147.19
 0 -2 -5 3187.98 146.59
 0 2 5 3172.98 147.49
 0 2 5 3309.07 147.09
 0 2 5 3334.07 146.79
 0 2 5 3388.46 146.99
 0 2 5 3240.88 147.09
 0 2 5 3285.37 147.29
 0 2 5 3204.18 146.59
 0 2 5 3285.47 146.69
 0 2 5 3224.58 147.39
 0 -2 -4 1705.53 75.89
 0 -2 -4 1666.63 75.69
 0 -2 -4 1665.53 76.69
 0 -2 -4 1851.31 75.99
 0 -2 -4 1739.13 75.69
 0 -2 -4 1738.83 75.89
 0 -2 -4 1650.23 75.49
 0 2 4 1723.33 75.69
 0 2 4 1723.93 75.89
 0 2 4 1773.22 75.59
 0 2 4 1468.25 75.39
 0 2 4 1714.23 76.19
 0 2 4 1416.56 75.79
 0 -2 -2 839.02 41.9
 0 -2 -2 992.9 42.1
 0 -2 -2 998.6 42.1
 0 -2 -2 952.1 41.8
 0 -2 -2 1046.7 42.1
 0 -2 -2 889.01 42.4
 0 -2 -2 796.12 41.9
 0 2 2 975.1 42.2
 0 2 2 979.6 41.8
 0 2 2 927.11 42
 0 2 2 807.12 42
 0 2 2 1027 42
 0 2 2 944.21 42.1
 0 2 2 955.3 42.1
 0 2 2 796.92 41.8
 0 -2 0 791.92 32.9
 0 -2 0 759.92 32.9
 0 -2 0 843.82 33
 0 -2 0 692.33 32.9
 0 -2 0 672.23 32.9
 0 -2 0 666.33 33
 0 -2 0 669.63 33
 0 2 0 779.52 33
 0 2 0 704.83 32.9
 0 2 0 673.93 32.9
 0 2 0 786.52 32.9
 0 2 0 661.83 32.9
 0 2 0 681.33 32.9
 0 2 0 806.72 33
 0 2 0 782.52 33
 0 -2 2 792.52 33.5
 0 -2 2 742.43 33.6
 0 -2 2 785.52 33.5
 0 2 -2 699.73 33.5
 0 2 -2 809.42 33.5
 0 2 -2 667.73 33.5
 0 2 -2 737.33 33.5
 0 2 -2 703.73 33.5
 0 2 -2 767.72 33.6
 0 -2 4 819.62 43.3
 0 -2 4 1008.3 43.2
 0 -2 4 971.7 43.3
 0 -2 4 1047.5 43.3
 0 2 -4 851.81 43.1
 0 2 -4 1005.5 43.1
 0 2 -4 961.8 43.2
 0 2 -4 869.91 43.1
 0 2 -4 1046.1 43.2
 0 2 -4 996.3 43
 0 -2 5 92.69 5.2
 0 -2 5 84.39 5.1
 0 -2 5 103.99 5.5
 0 -2 5 85.79 5.4
 0 2 -5 96.69 4.7
 0 2 -5 101.29 5.1
 0 2 -5 103.39 5.1
 0 2 -5 102.09 5.4
 0 2 -5 100.09 4.9
 0 2 -5 100.29 5
 0 -2 6 1449.06 73.89
 0 -2 6 1644.04 74.29
 0 -2 6 1688.33 74.19
 0 2 -6 1635.64 73.99
 0 2 -6 1673.23 74.09
 0 2 -6 1598.24 73.79
 0 2 -6 1701.33 74.69
 0 2 -6 1707.53 74.19
 0 2 -6 1731.83 73.99
 0 2 -6 1609.84 73.69
 0 -2 7 1482.55 68.29
 0 -2 7 1548.25 67.89
 0 -2 7 1423.86 67.99
 0 -2 7 1544.85 67.69
 0 2 -7 1487.35 67.99
 0 2 -7 1404.06 68.69
 0 2 -7 1533.95 67.89
 0 2 -7 1555.24 68.49
 0 2 -7 1432.76 67.89
 0 2 -7 1453.05 67.59
 0 2 -7 1569.34 67.79
 0 2 -7 1513.05 67.69
 0 2 -7 1515.95 67.49
 0 2 -7 1526.25 67.69
 0 -2 8 1599.74 70.99
 0 -2 8 1523.15 71.49
 0 -2 8 1596.34 71.19
 0 2 -8 1642.24 71.19
 0 2 -8 1618.44 70.59
 0 2 -8 1581.24 70.89
 0 2 -8 1510.75 70.89
 0 2 -8 1569.64 71.19
 0 2 -8 1523.15 70.89
 0 2 -8 1525.55 71.79
 0 2 -8 1548.55 71.29
 0 2 -8 1601.54 71.09
 0 2 -8 1597.94 71.79
 0 2 -8 1534.75 71.29
 0 2 -8 1586.04 70.99
 0 -2 9 678.93 29.8
 0 -2 9 672.93 30.1
 0 -2 9 628.34 31.5
 0 -2 9 616.34 31
 0 2 -9 692.23 31
 0 2 -9 553.34 30.5
 0 2 -9 653.63 29.8
 0 2 -9 647.14 29.1
 0 2 -9 635.34 29.6
 0 2 -9 626.34 29.4
 0 2 -9 632.74 29.7
 0 2 -9 645.64 29.9
 0 2 -9 645.14 30.7
 0 2 -9 657.73 29.8
 0 -2 10 1183.58 63.59
 0 -2 10 1457.65 62.99
 0 -2 10 1385.76 64.99
 0 -2 10 1476.25 63.89
 0 2 -10 1401.06 62.99
 0 2 -10 1414.16 62.89
 0 2 -10 1361.66 62.59
 0 2 -10 1442.36 63.19
 0 2 -10 1297.07 63.89
 0 2 -10 1494.45 63.39
 0 2 -10 1444.06 62.89
 0 2 -10 1168.88 63.09
 0 2 -10 1489.45 64.09
 0 2 -10 1224.68 63.19
 0 2 -10 1453.15 62.29
 0 2 -10 1452.75 62.99
 0 -2 11 63.29 5
 0 -2 11 56.79 8.4
 0 -2 11 62.59 5.4
 0 -2 11 52.09 6.1
 0 2 -11 57.09 6.9
 0 2 -11 63.29 4.8
 0 2 -11 54.79 5.4
 0 2 -11 67.39 4.7
 0 2 -11 62.89 4.9
 0 2 -11 61.49 5.5
 0 2 -11 55.99 4.3
 0 2 -11 62.39 3.5
 0 2 -11 65.59 4.8
 0 2 -11 62.89 7.2
 0 2 -11 61.59 4.8
 0 2 -11 52.99 5.2
 0 -2 12 1236.28 56.49
 0 -2 12 1277.27 56.99
 0 -2 12 1146.59 58.29
 0 -2 12 1193.98 59.09
 0 2 -12 1242.58 56.39
 0 2 -12 1268.57 57.09
 0 2 -12 1246.38 57.49
 0 2 -12 1221.88 55.59
 0 2 -12 1212.78 55.99
 0 2 -12 1260.07 56.49
 0 2 -12 1326.37 56.89
 0 2 -12 1267.27 57.09
 0 2 -12 1224.18 56.39
 0 2 -12 1200.28 56.49
 0 2 -12 1174.08 55.59
 0 2 -12 1210.78 56.39
 0 2 -12 1252.87 57.99
 0 -2 13 95.79 7
 0 -2 13 108.29 11.2
 0 -2 13 90.89 6.3
 0 -2 13 81.69 8.4
 0 2 -13 87.29 5.8
 0 2 -13 102.89 8.4
 0 2 -13 93.99 6.4
 0 2 -13 93.49 7.2
 0 2 -13 87.89 6.1
 0 2 -13 92.39 5
 0 2 -13 91.09 7.1
 0 2 -13 83.29 5
 0 2 -13 85.99 5.7
 0 2 -13 81.69 8.9
 0 2 -13 77.79 6.2
 0 2 -13 93.09 6.7
 0 2 -13 85.39 6.2
 0 -2 14 727.23 35.3
 0 -2 14 705.03 37.1
 0 -2 14 723.03 34
 0 2 -14 708.73 34.1
 0 2 -14 665.23 33.2
 0 2 -14 687.43 32.2
 0 2 -14 695.63 35.2
 0 2 -14 698.93 33.9
 0 2 -14 739.13 33.7
 0 2 -14 686.23 33.1
 0 2 -14 757.02 34.3
 0 2 -14 640.04 32.6
 0 2 -14 703.43 33.2
 0 2 -14 726.53 33.3
 0 2 -14 718.83 33.2
 0 -2 15 77.89 7
 0 -2 15 84.29 6.6
 0 -2 15 84.69 9.1
 0 -2 15 81.99 11.8
 0 2 -15 72.79 4.4
 0 2 -15 76.59 7.9
 0 2 -15 64.49 6.4
 0 2 -15 75.69 7.4
 0 2 -15 76.69 5.6
 0 2 -15 77.09 6.6
 0 2 -15 67.69 6.3
 0 2 -15 73.29 6.3
 0 2 -15 66.39 6.2
 0 2 -15 71.99 5.8
 0 2 -15 78.19 9.6
 0 2 -15 71.89 5.8
 0 2 -15 81.29 7.1
 0 -2 16 53.99 6.6
 0 -2 16 39 9.2
 0 -2 16 53.69 8.5
 0 -2 16 51.69 6
 0 2 -16 54.69 6.5
 0 2 -16 58.09 5.8
 0 2 -16 61.59 9.4
 0 2 -16 51.49 5.2
 0 2 -16 50.89 6.6
 0 2 -16 51.19 6.5
 0 2 -16 47.4 3.8
 0 2 -16 55.59 7.4
 0 2 -16 59.69 6.2
 0 2 -16 49.3 5.3
 0 2 -16 57.09 7.6
 0 -2 17 34.8 11.5
 0 -2 17 22.1 8.7
 0 -2 17 22.3 4.5
 0 -2 17 27.1 7.4
 0 2 -17 12.3 3.7
 0 2 -17 10.1 3.9
 0 2 -17 23.3 3.9
 0 2 -17 23.4 5.2
 0 2 -17 18.6 3.3
 0 2 -17 19.8 4.7
 0 2 -17 9.4 6.7
 0 2 -17 14 5.1
 0 2 -17 8.3 4.8
 0 2 -17 20.1 4.3
 0 -2 18 370.06 21.1
 0 -2 18 422.36 24.2
 0 -2 18 380.96 26.7
 0 -2 18 378.76 20.3
 0 -2 18 356.06 28.7
 0 2 -18 381.56 20.3
 0 2 -18 397.96 23.9
 0 2 -18 405.56 21.1
 0 2 -18 402.06 21.7
 0 2 -18 393.56 19.7
 0 2 -18 363.46 20
 0 2 -18 369.16 19.8
 0 2 -18 346.47 19.5
 0 -2 19 150.38 21.6
 0 -2 19 151.68 11.8
 0 -2 19 155.38 15.9
 0 -2 19 145.19 12
 0 -2 19 167.78 11.5
 0 2 -19 169.98 11.4
 0 2 -19 168.18 12
 0 2 -19 131.39 14.7
 0 2 -19 161.88 13.3
 0 2 -19 168.38 10.7
 0 2 -19 143.29 10.5
 0 2 -19 152.88 10.9
 0 -2 20 268.17 16
 0 -2 20 265.87 24.6
 0 -2 20 271.17 16.7
 0 -2 20 229.68 16.6
 0 -2 20 267.27 21.4
 0 2 -20 266.67 16
 0 2 -20 261.67 15.8
 0 2 -20 269.77 20.4
 0 2 -20 263.27 16.5
 0 2 -20 299.17 18.5
 0 2 -20 253.17 15.1
 0 2 -20 233.18 16
 0 -2 21 163.58 12.8
 0 -2 21 179.08 13.4
 0 -2 21 192.78 19.3
 0 -2 21 168.48 14.1
 0 -2 21 155.18 22.9
 0 2 -21 168.38 12.9
 0 2 -21 176.08 12.6
 0 2 -21 170.08 12
 0 2 -21 193.48 15.8
 0 2 -21 164.38 12.3
 0 2 -21 189.98 13.5
 0 -2 22 86.99 10.1
 0 -2 22 79.19 14.2
 0 -2 22 121.49 23
 0 -2 22 55.99 12.4
 0 -2 22 74.59 9.8
 0 2 -22 59.49 8.8
 0 2 -22 61.69 9.4
 0 2 -22 66.39 12.6
 0 2 -22 57.49 10.5
 0 2 -22 74.99 10.3
 0 2 -22 62.39 9.4
 0 -2 23 19.8 7.1
 0 -2 23 13.1 11.9
 0 -2 23 26.7 7
 0 -2 23 29.1 15.4
 0 -2 23 24 8
 0 2 -23 24.8 8
 0 2 -23 30.4 6.3
 0 2 -23 13.8 8
 0 2 -23 21.6 9.6
 0 2 -23 32.6 7
 0 -2 24 18.8 7.5
 0 -2 24 23.8 9.6
 0 -2 24 -17.7 16.8
 0 -2 24 26.7 7.4
 0 -2 24 28.8 13
 0 2 -24 21.3 6.2
 0 2 -24 31.7 9.7
 0 2 -24 15.5 8.8
 0 2 -24 24.7 6.5
 0 -2 25 20.1 11.8
 0 -2 25 28.8 18.7
 0 -2 25 10.2 8.2
 0 -2 25 8.7 7
 0 -2 25 8.5 12.4
 0 2 -25 16 10.5
 0 2 -25 2.7 6
 0 2 -25 1.8 7
 0 2 -25 -0.1 8.6
 0 -2 26 38.7 8.3
 0 -2 26 49.1 21.5
 0 -2 26 75.69 16
 0 -2 26 52.29 11.2
 0 2 -26 56.29 9.6
 0 2 -26 65.99 12.3
 0 2 -26 54.39 13.9
 0 -2 27 31.1 14.1
 0 -2 27 15.9 20.6
 0 2 -27 40.6 11
 0 2 -27 19.6 6.5
 0 -2 28 -1.2 12.3
 0 -2 28 15.5 8.4
 0 2 -28 11.6 9.5
 0 2 -28 8.3 5.7
 0 -2 29 12.1 13.1
 0 -2 29 16.9 9.3
 0 2 -29 30.6 7.7
 0 2 -29 21.8 10.4
 0 -2 30 12.2 13
 0 2 -30 23.2 12
 0 -3 -27 -5.6 6.5
 0 -3 -27 9.5 11.9
 0 3 27 -3 17.8
 0 -3 -26 3.3 10.3
 0 -3 -26 21 6.2
 0 3 26 3 12.8
 0 3 26 15.6 39.9
 0 -3 -25 10.1 6
 0 -3 -25 23.3 10.1
 0 3 25 28.7 20.5
 0 3 25 11.1 7.8
 0 3 25 17.6 12.6
 0 -3 -24 12.3 5.8
 0 -3 -24 23.4 10
 0 3 24 -7.4 18.3
 0 3 24 17.2 7
 0 3 24 23.5 12
 0 -3 -23 107.09 14.9
 0 -3 -23 74.09 12.7
 0 -3 -23 94.89 11
 0 3 23 73.49 15.5
 0 3 23 49.9 9.9
 0 3 23 43.4 17.9
 0 3 23 77.79 11.5
 0 -3 -22 8.6 8.2
 0 -3 -22 20.7 6.7
 0 -3 -22 21.8 6.7
 0 -3 -22 18.9 11
 0 3 22 18.1 15
 0 3 22 37.4 7.2
 0 3 22 34.7 12.1
 0 -3 -21 26.2 6.5
 0 -3 -21 31 11.6
 0 -3 -21 40 6.8
 0 -3 -21 15.1 7.7
 0 3 21 26 11.3
 0 3 21 14.1 6.3
 0 3 21 23.7 14.2
 0 3 21 24.9 7.4
 0 3 21 12.9 8.2
 0 -3 -20 3.3 6
 0 -3 -20 28.1 8.1
 0 -3 -20 3.7 9.5
 0 -3 -20 5.1 9
 0 -3 -20 -1.6 7.3
 0 -3 -20 6.9 5.8
 0 3 20 15.3 6.2
 0 3 20 5.9 7.1
 0 3 20 9 12.7
 0 3 20 7.5 17.6
 0 3 20 -2.9 8.4
 0 -3 -19 35.4 6.1
 0 -3 -19 58.29 10
 0 -3 -19 39.6 7.2
 0 -3 -19 36.2 7.2
 0 -3 -19 31.9 10.5
 0 -3 -19 52.59 8.7
 0 -3 -19 63.19 8.5
 0 3 19 44.7 13.4
 0 3 19 42.5 8.2
 0 3 19 39.5 10.4
 0 3 19 48.1 8.8
 0 -3 -18 31.4 5.8
 0 -3 -18 44.9 8
 0 -3 -18 33.7 6.6
 0 -3 -18 45.1 10.6
 0 -3 -18 34.9 6.1
 0 -3 -18 35.8 6
 0 -3 -18 45.4 7.9
 0 3 18 25.7 8.5
 0 3 18 31.8 10.3
 0 3 18 41.5 7.5
 0 3 18 30.7 11.9
 0 -3 -17 84.09 9.6
 0 -3 -17 83.19 8.9
 0 -3 -17 75.99 12.4
 0 -3 -17 83.39 9.6
 0 -3 -17 74.29 7.9
 0 -3 -17 74.29 8
 0 3 17 99.79 12.3
 0 3 17 67.49 9.3
 0 3 17 80.79 8.7
 0 3 17 100.99 16.8
 0 -3 -16 541.05 28.1
 0 -3 -16 539.75 27.2
 0 -3 -16 529.15 26.9
 0 -3 -16 594.94 28.9
 0 -3 -16 538.05 27.3
 0 -3 -16 561.64 28.9
 0 -3 -16 564.74 31.2
 0 -3 -16 597.24 28.9
 0 3 16 549.15 30.4
 0 3 16 471.85 34.2
 0 3 16 562.24 34
 0 3 16 564.74 27.9
 0 3 16 538.05 28.6
 0 -3 -15 153.38 14
 0 -3 -15 144.99 10
 0 -3 -15 176.58 15
 0 -3 -15 175.68 11.5
 0 -3 -15 155.58 10.3
 0 -3 -15 167.38 10.1
 0 3 15 170.38 12
 0 3 15 165.08 16.7
 0 3 15 140.69 19.6
 0 3 15 184.28 13.2
 0 3 15 161.58 10.9
 0 -3 -14 54.69 5.6
 0 -3 -14 50.79 5.6
 0 -3 -14 58.79 8.9
 0 -3 -14 45 5.6
 0 -3 -14 69.39 10.1
 0 -3 -14 51.49 6.8
 0 -3 -14 49.5 6.9
 0 -3 -14 48.6 7.6
 0 -3 -14 65.89 7
 0 -3 -14 37.2 7.3
 0 -3 -14 39.9 8.5
 0 3 14 65.79 8.2
 0 3 14 55.89 6.3
 0 3 14 56.49 7.1
 0 3 14 59.29 11.8
 0 3 14 57.79 9.9
 0 -3 -13 99.19 7
 0 -3 -13 95.69 7
 0 -3 -13 105.59 8.1
 0 -3 -13 118.79 10.3
 0 -3 -13 93.39 8
 0 -3 -13 100.19 8
 0 -3 -13 103.49 8.3
 0 -3 -13 96.29 8.9
 0 -3 -13 111.89 12.4
 0 -3 -13 102.79 7.2
 0 -3 -13 96.89 5.4
 0 -3 -13 96.49 8.1
 0 -3 -13 99.69 8.5
 0 3 13 92.69 14.1
 0 3 13 109.59 7.6
 0 3 13 107.79 11.7
 0 3 13 114.49 9
 0 3 13 101.39 8
 0 -3 -12 64.29 11.4
 0 -3 -12 59.99 5.7
 0 -3 -12 63.79 5.5
 0 -3 -12 65.39 6.5
 0 -3 -12 71.69 9
 0 -3 -12 60.19 6.3
 0 -3 -12 59.99 6.8
 0 -3 -12 74.79 7.3
 0 -3 -12 66.29 5.3
 0 -3 -12 47.8 8.4
 0 -3 -12 67.59 6.3
 0 -3 -12 60.39 6.2
 0 3 12 69.99 5.8
 0 3 12 68.39 11.7
 0 3 12 60.59 6.1
 0 3 12 67.29 6.8
 0 3 12 66.59 10.1
 0 -3 -11 1019.8 51.29
 0 -3 -11 1087.89 49.6
 0 -3 -11 1036.5 52.29
 0 -3 -11 1115.99 52.19
 0 -3 -11 1124.59 50.89
 0 -3 -11 1122.09 50.69
 0 -3 -11 1014.3 50.19
 0 -3 -11 1025.1 49.3
 0 -3 -11 1145.39 50.59
 0 -3 -11 1154.48 51.19
 0 -3 -11 1064.49 50.09
 0 -3 -11 1052.49 49.99
 0 -3 -11 1032.9 50.29
 0 3 11 1088.89 53.19
 0 3 11 1112.79 50.09
 0 3 11 1080.49 50.59
 0 3 11 1112.99 50.99
 0 3 11 1120.99 52.89
 0 -3 -10 1218.68 55.39
 0 -3 -10 1245.68 55.89
 0 -3 -10 1228.48 57.39
 0 -3 -10 1217.68 56.59
 0 -3 -10 1107.49 54.69
 0 -3 -10 1180.28 54.99
 0 -3 -10 1272.57 55.19
 0 -3 -10 1143.09 54.79
 0 -3 -10 1252.47 56.39
 0 -3 -10 1248.78 56.19
 0 -3 -10 1166.48 55.59
 0 -3 -10 1226.38 55.39
 0 -3 -10 1137.89 55.39
 0 -3 -10 1215.68 55.69
 0 -3 -10 1250.77 57.79
 0 3 10 1218.58 57.79
 0 3 10 1225.48 55.39
 0 3 10 1237.98 56.19
 0 3 10 1200.88 55.89
 0 3 10 1153.98 57.99
 0 -3 -9 478.55 22.1
 0 -3 -9 445.56 21.5
 0 -3 -9 456.75 22.8
 0 -3 -9 441.56 21
 0 -3 -9 436.96 21.5
 0 -3 -9 464.85 22.3
 0 -3 -9 449.16 21.3
 0 -3 -9 446.46 21
 0 -3 -9 449.66 22.3
 0 -3 -9 449.06 21.7
 0 -3 -9 440.56 21.5
 0 -3 -9 443.36 24
 0 -3 -9 413.86 20.8
 0 3 9 446.36 21.9
 0 3 9 446.16 23.6
 0 3 9 468.55 22.2
 0 3 9 451.65 21.4
 0 3 9 418.56 24
 0 -3 -8 2420.96 108.09
 0 -3 -8 2603.34 108.79
 0 -3 -8 2434.16 109.99
 0 -3 -8 2393.16 108.99
 0 -3 -8 2538.85 110.19
 0 -3 -8 2076.29 108.69
 0 -3 -8 2524.55 108.29
 0 -3 -8 2332.77 107.69
 0 -3 -8 2405.96 108.09
 0 -3 -8 2499.15 109.59
 0 -3 -8 2455.25 107.99
 0 -3 -8 2406.36 108.09
 0 -3 -8 2323.97 108.49
 0 -3 -8 2013.4 108.29
 0 3 8 2353.96 109.99
 0 3 8 2514.95 109.49
 0 3 8 2461.85 108.39
 0 3 8 2471.85 109.59
 0 3 8 2490.05 111.19
 0 3 8 2047 108.39
 0 3 8 2512.15 107.99
 0 -3 -7 891.61 39.4
 0 -3 -7 891.01 39.7
 0 -3 -7 862.21 41.5
 0 -3 -7 750.52 39.6
 0 -3 -7 864.31 39.4
 0 -3 -7 855.01 38.9
 0 -3 -7 901.71 39.8
 0 -3 -7 891.11 39.5
 0 -3 -7 915.21 39.4
 0 -3 -7 870.21 39.3
 0 -3 -7 729.73 39.8
 0 -3 -7 873.21 39.8
 0 -3 -7 899.81 41.2
 0 -3 -7 866.41 39
 0 3 7 781.22 39
 0 3 7 745.43 40
 0 3 7 895.71 39.2
 0 3 7 871.61 41.1
 0 3 7 921.71 39.7
 0 3 7 756.22 39.7
 0 3 7 869.51 40.4
 0 3 7 901.51 39.9
 0 3 7 835.52 41.5
 0 -3 -6 500.35 22.4
 0 -3 -6 489.75 22.5
 0 -3 -6 475.25 22.1
 0 -3 -6 406.46 22.3
 0 -3 -6 487.85 22.1
 0 -3 -6 479.55 21.7
 0 -3 -6 480.45 22.4
 0 -3 -6 412.76 22.5
 0 -3 -6 481.55 23.2
 0 -3 -6 479.95 22.4
 0 -3 -6 476.95 22.1
 0 -3 -6 469.05 23.8
 0 3 6 388.46 22.5
 0 3 6 476.15 22.9
 0 3 6 496.35 22.2
 0 3 6 475.45 22.4
 0 3 6 412.16 22.3
 0 3 6 478.55 24
 0 3 6 487.95 21.9
 0 3 6 495.95 22
 0 3 6 468.65 23.6
 0 3 6 479.55 21.8
 0 -3 -5 862.51 38.5
 0 -3 -5 847.62 39.5
 0 -3 -5 856.11 38.7
 0 -3 -5 879.11 38.7
 0 -3 -5 806.12 38.4
 0 -3 -5 860.11 38.5
 0 -3 -5 849.02 38.8
 0 -3 -5 760.92 39
 0 -3 -5 797.82 39.1
 0 -3 -5 836.72 39.4
 0 -3 -5 846.92 39.8
 0 -3 -5 830.22 38.4
 0 3 5 847.52 38.4
 0 3 5 863.21 38.5
 0 3 5 839.32 40.7
 0 3 5 850.61 40.5
 0 3 5 839.42 38.9
 0 3 5 819.92 39
 0 3 5 876.81 38.8
 0 3 5 788.32 38.8
 0 3 5 827.82 38.3
 0 3 5 884.11 38.6
 0 -3 -4 7421.36 338.47
 0 -3 -4 7807.22 339.97
 0 -3 -4 7446.85 338.47
 0 -3 -3 2035.9 91.49
 0 -3 -3 2144.59 91.59
 0 -3 -3 2046.6 91.69
 0 -3 -3 2052.59 91.59
 0 -3 -3 2009.9 91.29
 0 -3 -3 2040.6 92.39
 0 -3 -3 1983.4 91.49
 0 3 3 1788.52 91.19
 0 3 3 2098.79 91.49
 0 3 3 2048.59 91.59
 0 3 3 2097.39 91.39
 0 3 3 2045.3 91.79
 0 -3 -2 99.89 5.4
 0 -3 -2 97.59 5.3
 0 -3 -2 94.89 6
 0 -3 -2 99.59 5.7
 0 -3 -2 103.69 5.5
 0 -3 -2 101.19 5.9
 0 -3 -2 94.69 7.2
 0 3 2 102.09 5.4
 0 3 2 102.59 5
 0 3 2 98.19 5.4
 0 3 2 101.09 5.6
 0 3 2 82.19 5.4
 0 3 2 94.89 5.7
 0 -3 -1 4169.68 179.08
 0 -3 -1 3596.34 179.08
 0 3 1 4178.38 179.28
 0 3 1 4059.99 179.28
 0 -3 0 1269.07 64.59
 0 -3 0 1643.64 64.69
 0 -3 0 1340.77 64.59
 0 -3 0 1587.84 64.69
 0 -3 0 1496.35 64.59
 0 -3 0 1287.57 64.59
 0 -3 0 1539.75 64.59
 0 3 0 1492.75 64.59
 0 3 0 1472.95 64.69
 0 3 0 1283.57 64.59
 0 3 0 1361.56 64.49
 0 3 0 1484.45 64.69
 0 3 0 1554.34 64.69
 0 3 0 1301.57 64.49
 0 3 -1 3565.24 159.58
 0 -3 3 1489.65 67.19
 0 -3 3 1523.05 67.09
 0 -3 3 1607.74 67.19
 0 3 -3 1651.73 67.09
 0 3 -3 1267.17 67.09
 0 3 -3 1526.95 66.99
 0 3 -3 1501.35 67.19
 0 3 -3 1657.03 67.09
 0 3 -3 1336.77 66.99
 0 3 -3 1383.26 66.99
 0 -3 4 3090.69 129.49
 0 3 -4 2851.91 129.39
 0 3 -4 2728.33 129.39
 0 -3 6 2090.19 90.79
 0 -3 6 1728.93 90.39
 0 -3 6 2108.49 90.59
 0 3 -6 1999.5 90.29
 0 3 -6 1986.9 90.39
 0 3 -6 2098.29 90.39
 0 3 -6 2069.99 90.49
 0 3 -6 2014.7 90.49
 0 -3 7 1982.7 84.99
 0 -3 7 1659.93 84.69
 0 -3 7 1859.21 85.49
 0 3 -7 1888.21 84.79
 0 3 -7 1928.41 84.49
 0 3 -7 1886.71 84.59
 0 3 -7 1869.21 85.09
 0 3 -7 1867.51 85.09
 0 3 -7 1910.41 84.79
 0 3 -7 1904.11 84.89
 0 3 -7 1957.8 84.79
 0 -3 8 123.19 6.6
 0 -3 8 105.89 6.7
 0 -3 8 114.09 7.5
 0 3 -8 113.69 6.2
 0 3 -8 120.79 6.6
 0 3 -8 119.29 6.2
 0 3 -8 120.09 6.3
 0 3 -8 116.89 7.2
 0 3 -8 111.99 7.7
 0 3 -8 115.89 6.5
 0 3 -8 109.79 6.2
 0 3 -8 113.79 6.1
 0 3 -8 120.99 5.7
 0 3 -8 114.79 7.2
 0 -3 9 64.59 4.5
 0 -3 9 63.59 4.3
 0 -3 9 62.99 7.4
 0 -3 9 53.49 5.2
 0 3 -9 66.29 4.1
 0 3 -9 47.9 5.8
 0 3 -9 59.19 4.1
 0 3 -9 53.69 5.6
 0 3 -9 61.59 4.2
 0 3 -9 63.29 3.9
 0 3 -9 57.29 4.1
 0 3 -9 64.79 3.4
 0 3 -9 65.79 4.6
 0 3 -9 65.29 4.4
 0 3 -9 49.5 4.6
 0 3 -9 51.19 4.5
 0 -3 10 753.82 38.5
 0 -3 10 845.22 38
 0 -3 10 823.62 39.7
 0 -3 10 858.81 37.6
 0 3 -10 862.91 37.6
 0 3 -10 712.03 38.9
 0 3 -10 856.61 37.5
 0 3 -10 863.71 37
 0 3 -10 839.32 37.6
 0 3 -10 800.12 38.7
 0 3 -10 823.12 37.3
 0 3 -10 739.13 37.8
 0 3 -10 875.31 37.9
 0 3 -10 756.12 37.9
 0 -3 11 529.85 27.5
 0 -3 11 560.44 25.4
 0 -3 11 489.85 26.2
 0 -3 11 554.34 25
 0 3 -11 543.45 25
 0 3 -11 533.05 24.9
 0 3 -11 526.55 26.4
 0 3 -11 542.25 24.9
 0 3 -11 558.64 25.3
 0 3 -11 581.54 25.9
 0 3 -11 529.05 24.2
 0 3 -11 541.75 24.9
 0 3 -11 549.15 24.9
 0 3 -11 456.45 25.2
 0 3 -11 533.25 24.5
 0 3 -11 521.75 24.2
 0 3 -11 439.56 25.2
 0 -3 12 2301.47 104.79
 0 -3 12 2328.47 103.39
 0 -3 12 2375.36 103.89
 0 -3 12 2274.27 105.89
 0 3 -12 2257.67 103.19
 0 3 -12 2334.07 103.99
 0 3 -12 2244.28 102.89
 0 3 -12 2204.68 102.59
 0 3 -12 2165.28 103.09
 0 3 -12 2258.27 102.49
 0 3 -12 2246.18 103.19
 0 3 -12 2262.27 103.39
 0 3 -12 2248.68 103.29
 0 3 -12 2303.87 103.79
 0 3 -12 2412.96 104.09
 0 3 -12 2308.07 104.79
 0 3 -12 2311.07 103.59
 0 -3 13 210.48 11.5
 0 -3 13 196.28 10.9
 0 -3 13 201.28 12.8
 0 -3 13 207.48 14.9
 0 3 -13 195.88 10.2
 0 3 -13 186.78 10.6
 0 3 -13 195.28 13.1
 0 3 -13 200.58 10.7
 0 3 -13 201.68 10.9
 0 3 -13 196.78 10.6
 0 3 -13 219.68 11.6
 0 3 -13 209.88 12
 0 3 -13 184.98 10.6
 0 3 -13 199.18 11.8
 0 3 -13 201.88 11.1
 0 3 -13 200.48 9.7
 0 -3 14 368.26 22.5
 0 -3 14 379.86 18.9
 0 -3 14 364.56 20.5
 0 -3 14 379.26 18.5
 0 3 -14 342.57 18
 0 3 -14 363.06 18.1
 0 3 -14 377.96 18.4
 0 3 -14 364.76 17.2
 0 3 -14 381.26 19.4
 0 3 -14 361.46 18.6
 0 3 -14 369.46 20.5
 0 3 -14 352.86 17.7
 0 3 -14 376.06 19
 0 3 -14 367.56 17.1
 0 3 -14 365.36 19
 0 3 -14 357.46 18.2
 0 3 -14 370.76 18.6
 0 -3 15 138.89 14.9
 0 -3 15 187.98 12.9
 0 -3 15 135.39 19.8
 0 -3 15 153.38 10.3
 0 -3 15 167.48 9.8
 0 3 -15 166.98 9.7
 0 3 -15 163.68 10.7
 0 3 -15 151.38 9.4
 0 3 -15 152.78 9.2
 0 3 -15 162.28 10.4
 0 3 -15 176.08 10.1
 0 3 -15 151.68 9.5
 0 3 -15 149.99 9.1
 0 3 -15 175.78 10.8
 0 3 -15 148.39 9.2
 0 3 -15 162.38 8.3
 0 3 -15 160.88 8
 0 3 -15 149.39 12.3
 0 -3 16 88.79 10.2
 0 -3 16 60.29 12
 0 -3 16 96.29 8.1
 0 -3 16 91.69 7.3
 0 -3 16 97.79 13.5
 0 3 -16 83.59 6.7
 0 3 -16 94.79 7.5
 0 3 -16 96.69 8.5
 0 3 -16 100.89 10.7
 0 3 -16 96.79 8.1
 0 3 -16 86.99 7.2
 0 3 -16 83.89 7.4
 0 3 -16 94.49 7.4
 0 3 -16 91.69 6.7
 0 3 -16 98.09 5.4
 0 3 -16 101.69 7.5
 0 3 -16 107.79 7.9
 0 3 -16 85.69 7.6
 0 -3 17 74.79 10.5
 0 -3 17 80.89 14.2
 0 -3 17 68.49 7.5
 0 -3 17 55.19 6.5
 0 3 -17 63.19 6.1
 0 3 -17 63.39 8.2
 0 3 -17 68.99 7
 0 3 -17 61.19 7.7
 0 3 -17 66.19 6.7
 0 3 -17 76.09 7.3
 0 3 -17 62.69 4.5
 0 3 -17 65.69 7.1
 0 3 -17 76.49 10
 0 3 -17 68.29 6.2
 0 3 -17 54.89 7.4
 0 -3 18 91.19 14.1
 0 -3 18 94.89 12.5
 0 -3 18 91.89 8.2
 0 -3 18 89.79 13
 0 -3 18 82.69 8.7
 0 3 -18 79.89 7.4
 0 3 -18 88.59 7.3
 0 3 -18 71.39 7.8
 0 3 -18 104.29 10
 0 3 -18 91.59 8.6
 0 3 -18 99.39 12.5
 0 3 -18 85.19 7.8
 0 -3 19 64.49 8.7
 0 -3 19 65.09 13.1
 0 -3 19 70.19 11.5
 0 -3 19 53.19 7.7
 0 -3 19 62.09 8.4
 0 3 -19 61.19 9.7
 0 3 -19 62.19 7.6
 0 3 -19 48.5 7.3
 0 3 -19 57.79 6.9
 0 3 -19 64.99 7.1
 0 3 -19 47.4 9.7
 0 3 -19 75.29 8.5
 0 3 -19 69.39 9.6
 0 -3 20 150.68 12.2
 0 -3 20 141.19 11.1
 0 -3 20 152.38 20.6
 0 -3 20 139.39 16
 0 -3 20 143.09 11.5
 0 3 -20 131.39 11.4
 0 3 -20 136.99 10.4
 0 3 -20 151.18 11.4
 0 3 -20 150.58 11
 0 3 -20 146.69 13.4
 0 3 -20 138.79 11.3
 0 -3 21 144.49 22.4
 0 -3 21 143.09 17.2
 0 -3 21 130.19 12.2
 0 -3 21 140.49 15.8
 0 -3 21 152.58 11.8
 0 3 -21 158.78 11.1
 0 3 -21 122.79 13.8
 0 3 -21 145.59 11.8
 0 3 -21 137.19 10.7
 0 3 -21 134.89 11.7
 0 3 -21 120.29 11
 0 -3 22 185.98 25.1
 0 -3 22 196.38 13.8
 0 -3 22 188.38 14
 0 -3 22 194.18 20.3
 0 -3 22 192.48 14.9
 0 3 -22 171.68 12.9
 0 3 -22 196.48 14
 0 3 -22 178.08 13
 0 3 -22 183.98 16.4
 0 3 -22 165.18 13.5
 0 3 -22 183.68 13.8
 0 -3 23 78.09 12.8
 0 -3 23 99.49 11.2
 0 -3 23 88.49 17.7
 0 -3 23 79.09 10.6
 0 -3 23 72.89 17
 0 3 -23 89.19 10.6
 0 3 -23 71.79 13.4
 0 3 -23 97.99 13.8
 0 3 -23 88.49 11.8
 0 3 -23 107.09 11.5
 0 -3 24 185.28 18.3
 0 -3 24 218.98 16.4
 0 -3 24 228.68 23.2
 0 -3 24 217.18 15.6
 0 3 -24 185.58 14.5
 0 3 -24 253.07 19.8
 0 3 -24 230.68 15.5
 0 -3 25 33.9 19.4
 0 -3 25 63.49 11
 0 -3 25 51.99 14.4
 0 3 -25 64.29 10.8
 0 3 -25 59.39 10.6
 0 3 -25 66.99 10.4
 0 3 -25 81.09 14.7
 0 -3 26 5.1 7.3
 0 -3 26 4.6 12.5
 0 -3 26 5.5 8.8
 0 -3 26 -10.7 20.2
 0 3 -26 2.6 8.7
 0 3 -26 4.2 5.9
 0 3 -26 2 11
 0 3 -26 17 7.5
 0 -3 27 0.3 6.7
 0 -3 27 18 14
 0 -3 27 17.2 13.5
 0 3 -27 -2.1 9.7
 0 3 -27 3.7 6
 0 -3 28 -0.9 7.3
 0 -3 28 15.4 13.2
 0 3 -28 -3.6 5.7
 0 3 -28 13.6 9.6
 0 -3 29 6.7 8.5
 0 -3 29 -10.9 11.7
 0 3 -29 -0.2 5.9
 0 3 -29 4.2 10.1
 0 -3 30 4.5 17.1
 0 3 -30 37.7 18
 0 3 -30 10.4 10.1
 0 4 27 41.9 15.5
 0 -4 -26 -5.7 15
 0 4 26 2.8 12.6
 0 -4 -25 42.7 11.1
 0 -4 -25 27.2 6.9
 0 4 25 31.4 9
 0 4 25 48.7 21.6
 0 4 25 32.6 12.8
 0 -4 -24 -13.7 10.4
 0 -4 -24 2.3 7
 0 4 24 11.9 7.3
 0 4 24 -15.5 18.4
 0 4 24 3.2 12.4
 0 -4 -23 8.2 6.2
 0 -4 -23 8.6 8.4
 0 4 23 18.6 16.4
 0 4 23 12.2 6.6
 0 4 23 -3.4 10.8
 0 4 23 9.2 11.2
 0 -4 -22 21.7 11.3
 0 -4 -22 17.1 6.3
 0 -4 -22 13.4 8.5
 0 4 22 11.1 8.7
 0 4 22 2.6 16.4
 0 4 22 11.3 11
 0 4 22 17.3 6.7
 0 -4 -21 40.9 12.1
 0 -4 -21 51.29 9.7
 0 -4 -21 56.49 10
 0 -4 -21 53.89 10.2
 0 4 21 41.1 31.2
 0 4 21 36.2 12.7
 0 4 21 59.19 17.6
 0 4 21 41.3 8
 0 4 21 52.19 10
 0 4 21 41.1 13.1
 0 -4 -20 88.19 11.5
 0 -4 -20 97.69 10.5
 0 4 20 108.59 22.4
 0 4 20 98.29 11.5
 0 4 20 105.79 14.2
 0 4 20 86.79 21.1
 0 -4 -19 3.6 5.7
 0 -4 -19 2.1 5.6
 0 -4 -19 -2.4 5
 0 -4 -19 -3.5 9
 0 -4 -19 5.9 6.4
 0 -4 -19 -1.7 6
 0 4 19 0.6 5.5
 0 4 19 1.6 12
 0 4 19 6.1 8.5
 0 4 19 10.2 6.8
 0 -4 -18 138.79 11.5
 0 -4 -18 129.89 10.9
 0 -4 -18 125.19 11.6
 0 -4 -18 143.79 11.5
 0 -4 -18 137.79 16.5
 0 -4 -18 159.48 13.5
 0 -4 -18 139.89 12.1
 0 4 18 135.89 12.5
 0 4 18 176.38 20.6
 0 4 18 127.49 11.5
 0 4 18 142.49 15.4
 0 -4 -17 55.29 8.9
 0 -4 -17 57.99 10.6
 0 -4 -17 59.79 7.7
 0 -4 -17 66.39 7.9
 0 -4 -17 53.29 7.8
 0 -4 -17 67.29 9.4
 0 -4 -17 59.49 8.5
 0 4 17 42.9 11.9
 0 4 17 56.99 8.3
 0 4 17 61.99 9.4
 0 4 17 57.99 11.6
 0 -4 -16 14.6 5
 0 -4 -16 13.9 4.3
 0 -4 -16 19.2 4.8
 0 -4 -16 21.1 4.6
 0 -4 -16 22.4 8.3
 0 -4 -16 22.6 6
 0 -4 -16 13.6 5.6
 0 4 16 7.3 6.4
 0 4 16 16.5 5.2
 0 4 16 14.5 5.4
 0 4 16 3.6 8.8
 0 4 16 13.1 13.8
 0 -4 -15 10.4 4.9
 0 -4 -15 8.5 3.6
 0 -4 -15 14.2 4
 0 -4 -15 11.2 3.9
 0 -4 -15 4.1 4.3
 0 -4 -15 17 5.3
 0 -4 -15 8.8 6.9
 0 -4 -15 2.6 8.2
 0 4 15 1.3 11.6
 0 4 15 6.5 4.6
 0 4 15 5.6 8.3
 0 4 15 10.5 4.4
 0 4 15 10.3 6
 0 -4 -14 151.88 10.9
 0 -4 -14 158.18 15.7
 0 -4 -14 142.09 11.4
 0 -4 -14 154.48 9.8
 0 -4 -14 165.78 12.6
 0 -4 -14 160.58 11.7
 0 -4 -14 152.68 9.5
 0 -4 -14 155.68 10.9
 0 -4 -14 143.39 13.7
 0 -4 -14 148.59 9.8
 0 4 14 155.38 18
 0 4 14 151.08 10.1
 0 4 14 161.88 12.8
 0 4 14 154.58 11.8
 0 4 14 153.78 15.4
 0 -4 -13 62.49 9.5
 0 -4 -13 62.19 8.1
 0 -4 -13 67.29 5.9
 0 -4 -13 74.09 10.2
 0 -4 -13 47.5 7.6
 0 -4 -13 55.29 6.1
 0 -4 -13 69.29 6.1
 0 -4 -13 71.69 7.2
 0 -4 -13 64.09 7.3
 0 -4 -13 69.39 9.6
 0 -4 -13 65.19 7.4
 0 -4 -13 71.19 7.7
 0 4 13 70.39 6.6
 0 4 13 67.39 8
 0 4 13 62.49 11.2
 0 4 13 68.39 13
 0 4 13 74.39 7.5
 0 -4 -12 142.89 10.2
 0 -4 -12 136.09 8.9
 0 -4 -12 151.28 10.2
 0 -4 -12 142.49 14.4
 0 -4 -12 141.39 9.4
 0 -4 -12 159.28 10
 0 -4 -12 150.48 9.5
 0 -4 -12 105.69 11.6
 0 -4 -12 138.49 11.1
 0 -4 -12 139.09 8.8
 0 -4 -12 145.79 8.4
 0 -4 -12 138.99 9.5
 0 4 12 142.39 13.2
 0 4 12 134.99 9.7
 0 4 12 129.69 15.8
 0 4 12 143.99 9
 0 4 12 144.69 10
 0 -4 -11 65.49 9.6
 0 -4 -11 44.4 4.4
 0 -4 -11 44.2 4.7
 0 -4 -11 52.69 4.6
 0 -4 -11 39.1 5.5
 0 -4 -11 32.1 4.7
 0 -4 -11 50.39 6.1
 0 -4 -11 31.7 5.3
 0 -4 -11 39.3 7.4
 0 -4 -11 37.4 6.2
 0 -4 -11 46.1 5.1
 0 -4 -11 46.2 9
 0 -4 -11 44 5.7
 0 -4 -11 40.1 4.3
 0 -4 -11 37.6 5.3
 0 4 11 32 8.2
 0 4 11 42.4 8.2
 0 4 11 42.9 5.6
 0 4 11 46 6
 0 4 11 43 4.8
 0 -4 -10 483.05 23.1
 0 -4 -10 500.65 23.8
 0 -4 -10 506.85 24.2
 0 -4 -10 464.55 23.2
 0 -4 -10 450.95 22.5
 0 -4 -10 487.75 22.8
 0 -4 -10 495.95 24.8
 0 -4 -10 457.35 25.5
 0 -4 -10 470.85 23.2
 0 -4 -10 482.15 23.9
 0 -4 -10 494.05 23.5
 0 -4 -10 457.25 22.5
 0 -4 -10 438.16 22.3
 0 4 10 451.25 25.4
 0 4 10 503.35 23.8
 0 4 10 481.55 23.1
 0 4 10 478.95 26.4
 0 4 10 500.75 23.9
 0 -4 -9 696.03 33.4
 0 -4 -9 730.73 33.7
 0 -4 -9 699.73 34.6
 0 -4 -9 736.43 34.6
 0 -4 -9 704.93 35.1
 0 -4 -9 746.23 37
 0 -4 -9 717.03 34
 0 -4 -9 711.53 34
 0 -4 -9 724.53 36.4
 0 -4 -9 772.62 34.8
 0 -4 -9 722.13 36.7
 0 -4 -9 711.63 34
 0 -4 -9 709.33 33.4
 0 -4 -9 708.03 35.9
 0 -4 -9 664.33 33.3
 0 -4 -9 760.42 34.5
 0 4 9 726.53 34.8
 0 4 9 743.43 36
 0 4 9 752.72 34.6
 0 4 9 732.23 37.5
 0 4 9 731.93 33.9
 0 4 9 715.63 36.5
 0 4 9 765.02 34.9
 0 4 9 727.53 34.3
 0 -4 -8 844.32 40
 0 -4 -8 909.61 41.1
 0 -4 -8 862.91 40.2
 0 -4 -8 870.51 40.6
 0 -4 -8 893.11 40.4
 0 -4 -8 881.91 41.1
 0 -4 -8 856.51 42.9
 0 -4 -8 864.01 41.1
 0 -4 -8 879.61 42.1
 0 -4 -8 887.31 41.5
 0 -4 -8 810.22 39.9
 0 -4 -8 906.51 41
 0 -4 -8 902.51 40.7
 0 -4 -8 854.01 40.5
 0 -4 -8 898.81 40.6
 0 -4 -8 860.41 42.7
 0 4 8 872.81 41.2
 0 4 8 875.21 40.8
 0 4 8 893.21 43.4
 0 4 8 870.71 41.9
 0 4 8 879.21 41.2
 0 4 8 888.11 42
 0 4 8 865.41 40.3
 0 -4 -7 368.96 17.3
 0 -4 -7 347.57 17.1
 0 -4 -7 366.06 17.1
 0 -4 -7 370.76 17.8
 0 -4 -7 345.77 16.7
 0 -4 -7 370.66 17.7
 0 -4 -7 355.46 16.6
 0 -4 -7 349.57 20
 0 -4 -7 387.76 17.8
 0 -4 -7 302.97 17.4
 0 -4 -7 342.07 19.5
 0 -4 -7 359.76 18.9
 0 -4 -7 376.96 16.9
 0 -4 -7 355.16 17.1
 0 -4 -7 285.47 17.7
 0 -4 -7 374.46 17.3
 0 4 7 304.47 17.4
 0 4 7 350.06 17.7
 0 4 7 370.36 17.5
 0 4 7 307.37 16.7
 0 4 7 375.36 17
 0 4 7 361.56 17.1
 0 4 7 361.06 19.4
 0 4 7 379.06 18.6
 0 4 7 292.27 17.9
 0 -4 -6 96.09 7.1
 0 -4 -6 119.29 7.4
 0 -4 -6 120.69 7.2
 0 -4 -6 124.39 6.8
 0 -4 -6 105.49 7.4
 0 -4 -6 119.59 7
 0 -4 -6 115.99 6.9
 0 -4 -6 110.79 8.3
 0 -4 -6 119.99 6.8
 0 -4 -6 121.19 9.8
 0 -4 -6 119.49 6.4
 0 -4 -6 127.59 7.2
 0 -4 -6 120.59 6.8
 0 4 6 113.89 8
 0 4 6 120.19 6.5
 0 4 6 120.99 7.1
 0 4 6 116.39 6.5
 0 4 6 122.39 7.3
 0 4 6 107.79 6.3
 0 4 6 127.09 9.6
 0 4 6 99.19 7.2
 0 4 6 93.89 6.9
 0 -4 -5 687.73 32
 0 -4 -5 724.53 33.7
 0 -4 -5 758.22 32.3
 0 -4 -5 688.43 32
 0 -4 -5 701.73 31.7
 0 -4 -5 688.33 32.4
 0 -4 -5 728.03 32.4
 0 -4 -5 703.63 32.3
 0 -4 -5 672.83 32.9
 0 -4 -5 608.44 32.2
 0 -4 -5 603.64 32.3
 0 4 5 744.83 32.4
 0 4 5 629.04 32.3
 0 4 5 585.24 32.1
 0 4 5 691.83 33.3
 0 4 5 690.43 33.5
 0 4 5 707.73 32.7
 0 4 5 741.13 32.2
 0 4 5 701.83 31.7
 0 4 5 719.43 31.7
 0 4 5 747.93 32
 0 -4 -4 15.2 2.8
 0 -4 -4 19.8 3.5
 0 -4 -4 24.5 3
 0 -4 -4 18.7 2.8
 0 -4 -4 17.1 2.6
 0 -4 -4 20.6 2.9
 0 -4 -4 18 3.3
 0 -4 -4 20.8 2
 0 -4 -4 19.8 3.1
 0 -4 -4 15 2.8
 0 -4 -4 14.5 2.5
 0 -4 -4 15 3.7
 0 -4 -4 17.4 4.3
 0 4 4 17.3 4
 0 4 4 18.8 2.4
 0 4 4 12.6 3.5
 0 4 4 26 4
 0 4 4 17.6 2.6
 0 4 4 15 3
 0 4 4 21.9 2.2
 0 4 4 15.9 2.9
 0 4 4 18.6 2.6
 0 4 4 18.1 2.8
 0 4 4 20.8 3.2
 0 -4 -3 1960.7 84.89
 0 -4 -3 1942.71 84.79
 0 -4 -3 1823.92 84.89
 0 -4 -3 1856.71 84.89
 0 -4 -3 1781.32 86.19
 0 -4 -3 1881.11 84.69
 0 -4 -3 1993.8 84.89
 0 -4 -3 1829.32 84.89
 0 4 3 1910.81 84.69
 0 4 3 1826.92 84.29
 0 4 3 1747.23 84.39
 0 4 3 1928.11 84.59
 0 4 3 1917.71 84.99
 0 4 3 1914.81 84.79
 0 4 3 1925.51 84.69
 0 4 3 1824.52 85.09
 0 4 3 1838.62 84.79
 0 -4 -2 1740.03 74.69
 0 -4 -2 1637.24 75.39
 0 -4 -2 1571.44 74.39
 0 -4 -2 1681.93 74.69
 0 -4 -2 1655.33 74.59
 0 -4 -2 1645.14 74.79
 0 -4 -2 1698.43 74.79
 0 4 2 1664.53 74.69
 0 4 2 1576.64 74.89
 0 4 2 1645.94 74.59
 0 4 2 1686.93 74.49
 0 4 2 1635.24 74.79
 0 4 1 5240.18 234.78
 0 -4 0 2818.92 120.99
 0 -4 0 2753.82 120.79
 0 -4 0 2667.63 120.79
 0 -4 0 2656.33 120.59
 0 -4 0 2663.83 120.69
 0 -4 0 2641.54 120.69
 0 4 0 2696.23 120.69
 0 4 0 2508.25 120.69
 0 4 0 2712.23 120.59
 0 4 0 2692.43 120.49
 0 4 0 2693.13 120.69
 0 4 0 2775.82 120.59
 0 -4 1 3217.98 132.79
 0 -4 1 2805.32 132.69
 0 -4 1 3116.99 132.59
 0 4 -1 3085.59 132.69
 0 4 -1 2686.63 132.59
 0 4 -1 2739.93 132.49
 0 4 -1 3063.49 132.69
 0 -4 2 982.3 41.8
 0 -4 2 972.4 41.9
 0 -4 2 964.7 41.8
 0 4 -2 874.81 41.7
 0 4 -2 816.32 41.7
 0 4 -2 803.12 41.7
 0 4 -2 1021 41.8
 0 4 -2 954.6 41.8
 0 4 -2 936.81 41.7
 0 -4 4 2641.74 119.69
 0 -4 4 2655.13 119.59
 0 -4 4 2503.05 119.79
 0 4 -4 2794.12 120.39
 0 4 -4 2612.54 119.49
 0 4 -4 2597.14 119.59
 0 4 -4 2797.62 119.89
 0 4 -4 2741.13 119.49
 0 -4 6 1516.05 77.59
 0 -4 6 1751.02 77.79
 0 4 -6 1787.92 77.79
 0 4 -6 1741.53 77.59
 0 4 -6 1753.22 77.59
 0 4 -6 1773.82 77.39
 0 4 -6 1705.23 77.39
 0 4 -6 1767.32 77.59
 0 4 -7 7131.79 327.87
 0 4 -7 7510.55 327.77
 0 -4 8 24.2 3.9
 0 -4 8 18 3.2
 0 -4 8 20.2 2.7
 0 -4 8 13.7 2.5
 0 4 -8 19 3.1
 0 4 -8 16.3 2.4
 0 4 -8 19.8 3
 0 4 -8 21.5 2.5
 0 4 -8 16.2 2.6
 0 4 -8 17.5 2.4
 0 4 -8 15.4 2.4
 0 4 -8 18.8 3.1
 0 4 -8 20 3.2
 0 4 -8 17.7 1.7
 0 -4 9 825.12 37.4
 0 -4 9 889.51 37.7
 0 -4 9 694.03 38.2
 0 4 -9 833.72 37.3
 0 4 -9 690.93 37.6
 0 4 -9 819.52 37.3
 0 4 -9 845.32 37.4
 0 4 -9 856.21 37.6
 0 4 -9 844.92 37.1
 0 4 -9 814.12 37.8
 0 4 -9 851.61 37.3
 0 4 -9 699.13 37.5
 0 4 -9 861.51 37.5
 0 4 -9 863.91 36.9
 0 -4 10 671.23 34.2
 0 -4 10 721.73 32.6
 0 -4 10 708.23 32.2
 0 -4 10 590.44 33.1
 0 4 -10 688.73 33.4
 0 4 -10 719.83 31.6
 0 4 -10 582.34 32.3
 0 4 -10 727.93 32.1
 0 4 -10 723.13 32.4
 0 4 -10 704.83 32.7
 0 4 -10 699.43 31.8
 0 4 -10 703.83 31.7
 0 4 -10 781.02 32.6
 0 4 -10 699.33 32.2
 0 4 -10 696.53 32.1
 0 -4 11 810.72 40
 0 -4 11 849.12 37.6
 0 -4 11 880.11 38.1
 0 -4 11 745.23 38.8
 0 4 -11 825.82 37.1
 0 4 -11 690.73 37.7
 0 4 -11 845.02 37.8
 0 4 -11 832.62 36.9
 0 4 -11 819.62 36.9
 0 4 -11 845.52 37.7
 0 4 -11 821.02 37.8
 0 4 -11 692.63 37.9
 0 4 -11 832.92 37.4
 0 4 -11 832.82 38.1
 0 4 -11 837.02 37.5
 0 4 -11 795.52 38.8
 0 4 -11 843.72 37.5
 0 -4 12 276.57 14
 0 -4 12 286.57 14.5
 0 -4 12 281.87 15.8
 0 4 -12 267.97 13.7
 0 4 -12 263.27 13.8
 0 4 -12 286.97 14.8
 0 4 -12 289.17 13.8
 0 4 -12 264.67 13.3
 0 4 -12 289.47 14
 0 4 -12 263.97 14.1
 0 4 -12 260.57 13.7
 0 4 -12 273.37 13
 0 4 -12 279.97 14.4
 0 4 -12 265.97 15.8
 0 4 -12 278.97 13.3
 0 4 -12 280.47 14.7
 0 -4 13 568.24 28.6
 0 -4 13 552.84 26.9
 0 -4 13 516.15 29.4
 0 -4 13 548.55 26.5
 0 4 -13 553.14 25.5
 0 4 -13 546.65 28.1
 0 4 -13 584.84 27.1
 0 4 -13 574.54 26.6
 0 4 -13 576.84 26.9
 0 4 -13 524.75 26.3
 0 4 -13 572.04 26.3
 0 4 -13 545.05 26.2
 0 4 -13 553.04 25.5
 0 4 -13 565.34 26.7
 0 4 -13 541.55 26.2
 0 4 -13 525.15 25.8
 0 4 -13 578.44 27.3
 0 -4 14 523.65 27.1
 0 -4 14 519.55 25
 0 -4 14 525.25 25.5
 0 -4 14 487.95 28.5
 0 4 -14 495.85 24.2
 0 4 -14 529.45 25.9
 0 4 -14 513.45 24.7
 0 4 -14 522.85 26.9
 0 4 -14 532.45 25
 0 4 -14 492.45 24.6
 0 4 -14 536.55 25.1
 0 4 -14 503.65 24.8
 0 4 -14 519.25 25.5
 0 4 -14 516.95 25.3
 0 4 -14 508.75 23.9
 0 4 -14 518.35 23.8
 0 4 -14 532.15 25.4
 0 -4 15 907.21 41.1
 0 -4 15 881.71 42.9
 0 -4 15 860.01 40.5
 0 4 -15 894.11 39.3
 0 4 -15 889.11 41
 0 4 -15 875.81 40.2
 0 4 -15 898.41 40.7
 0 4 -15 885.31 41.5
 0 4 -15 807.72 40.2
 0 4 -15 777.42 40
 0 4 -15 902.51 40.8
 0 4 -15 802.02 39.6
 0 4 -15 839.52 40.2
 0 4 -15 894.71 40.7
 0 4 -15 821.72 42.3
 0 -4 16 56.19 8.9
 0 -4 16 53.69 5.8
 0 -4 16 44.8 9.1
 0 -4 16 50.69 5.8
 0 -4 16 49.5 6.2
 0 4 -16 61.99 5.9
 0 4 -16 51.29 7.2
 0 4 -16 50.29 5.7
 0 4 -16 41.6 8.4
 0 4 -16 52.39 5
 0 4 -16 50.69 5.2
 0 4 -16 44.9 4.1
 0 4 -16 47.1 5.9
 0 4 -16 49.5 5.8
 0 4 -16 48 3.7
 0 4 -16 44.8 5.7
 0 4 -16 47.7 5.8
 0 4 -16 53.59 6.3
 0 -4 17 77.29 6.8
 0 -4 17 64.39 7.3
 0 -4 17 63.09 10.5
 0 -4 17 69.39 7.2
 0 -4 17 78.19 13.7
 0 4 -17 68.89 6.1
 0 4 -17 62.99 6.7
 0 4 -17 57.79 5
 0 4 -17 44.9 6.5
 0 4 -17 63.29 5.9
 0 4 -17 50.19 6.8
 0 4 -17 64.39 6.7
 0 4 -17 68.39 4.5
 0 4 -17 72.39 7.2
 0 4 -17 56.69 7
 0 4 -17 62.89 8.4
 0 4 -17 76.59 10
 0 -4 18 185.58 17.2
 0 -4 18 197.48 18.9
 0 -4 18 182.68 11.6
 0 -4 18 188.38 12.5
 0 -4 18 201.18 12.5
 0 4 -18 194.28 11.9
 0 4 -18 179.98 10.9
 0 4 -18 169.38 11.2
 0 4 -18 164.18 9.4
 0 4 -18 172.88 16.1
 0 4 -18 142.29 11.8
 0 4 -18 202.28 11.7
 0 4 -18 186.58 10.9
 0 -4 19 602.64 30.8
 0 -4 19 558.84 36.3
 0 -4 19 645.54 34.7
 0 -4 19 588.64 30.9
 0 -4 19 599.54 30.1
 0 4 -19 566.44 29.5
 0 4 -19 609.44 30.4
 0 4 -19 632.64 32
 0 4 -19 615.74 30.1
 0 4 -19 611.34 29.5
 0 4 -19 613.24 30.6
 0 -4 20 471.65 24.8
 0 -4 20 465.05 30
 0 -4 20 486.45 25.7
 0 -4 20 436.76 25.4
 0 4 -20 488.05 25.1
 0 4 -20 475.55 24.1
 0 4 -20 486.15 24.6
 0 4 -20 494.35 25.4
 0 4 -20 438.46 24
 0 4 -20 491.05 26.7
 0 -4 21 105.59 11.1
 0 -4 21 118.69 10.5
 0 -4 21 113.29 16.4
 0 -4 21 86.59 10.7
 0 -4 21 101.69 20.4
 0 4 -21 120.99 10.6
 0 4 -21 121.29 9.5
 0 4 -21 119.59 13.2
 0 4 -21 96.39 10.2
 0 4 -21 110.49 9.8
 0 4 -21 101.69 13.8
 0 -4 22 146.19 13.6
 0 -4 22 166.68 23.6
 0 -4 22 165.98 12.7
 0 -4 22 150.48 18.3
 0 -4 22 167.48 13.5
 0 4 -22 169.48 13
 0 4 -22 166.38 11.8
 0 4 -22 142.99 11.7
 0 4 -22 159.28 12.7
 0 4 -22 170.28 15.5
 0 4 -22 144.59 12
 0 -4 23 6.7 6.7
 0 -4 23 10.9 6
 0 -4 23 -3.3 15.1
 0 -4 23 4.1 9.9
 0 -4 23 1.6 5.9
 0 4 -23 8.4 5.7
 0 4 -23 8.6 6.8
 0 4 -23 11.8 6.8
 0 4 -23 11.9 5.1
 0 4 -23 12.7 6.2
 0 4 -23 9.6 7.8
 0 -4 24 11.9 16.6
 0 -4 24 10.6 6.5
 0 -4 24 5.4 7.9
 0 4 -24 15.5 5.5
 0 4 -24 21 7.6
 0 -4 25 62.09 11.5
 0 -4 25 41.3 8.7
 0 -4 25 49.6 19.3
 0 -4 25 35.7 13.4
 0 4 -25 26.7 9.7
 0 4 -25 35.9 9.5
 0 4 -25 52.99 9.7
 0 4 -25 29.4 6.4
 0 -4 26 -14.7 20.4
 0 -4 26 5.2 8.1
 0 -4 26 2 12.1
 0 -4 26 5.4 6.9
 0 4 -26 5.9 9.5
 0 4 -26 10.8 6
 0 4 -26 -8.8 9.5
 0 -4 27 46.3 15.3
 0 -4 27 50.29 11.1
 0 -4 27 63.49 10.2
 0 4 -27 101.49 11
 0 4 -27 58.39 12.2
 0 4 -27 58.79 18
 0 -4 28 26.8 12.2
 0 -4 28 -3.8 14.1
 0 4 -28 18.7 10
 0 4 -28 11.6 8.4
 0 -4 29 34.8 9.2
 0 -4 29 44.3 15.3
 0 4 -29 28.5 11
 0 4 -29 34.7 7.1
 0 -4 30 8 13.2
 0 -4 30 -3.1 15.2
 0 4 -30 3.8 10.7
 0 -4 31 21 16.4
 0 4 -31 -9.2 10.1
 0 5 26 -3.5 17.8
 0 -5 -25 15.8 10.3
 0 -5 -25 14.2 6.4
 0 5 25 15.1 15
 0 5 25 29.8 13.8
 0 -5 -24 12.2 9.2
 0 -5 -24 7.9 5.6
 0 5 24 13.3 7.8
 0 5 24 16.4 17.9
 0 5 24 20.7 12.9
 0 -5 -23 30.1 7
 0 -5 -23 19.5 9
 0 5 23 17.9 13.9
 0 5 23 1.2 21.8
 0 5 23 20.2 12.4
 0 -5 -22 36.5 8.1
 0 -5 -22 49.9 9.7
 0 -5 -22 51.29 9.9
 0 -5 -22 49.6 13.3
 0 5 22 17.5 7
 0 5 22 49.99 14
 0 5 22 81.59 19.4
 0 5 22 45.9 9.9
 0 -5 -21 9.5 6.8
 0 -5 -21 0.6 10.5
 0 -5 -21 1.8 6.6
 0 -5 -21 1 7.4
 0 5 21 4.5 7.8
 0 5 21 17.6 11.3
 0 5 21 14.1 15.5
 0 5 21 -0.2 10.2
 0 5 21 -23.7 22
 0 5 21 4.7 6.1
 0 -5 -20 18.1 6.3
 0 -5 -20 13 7.5
 0 -5 -20 32.9 11.5
 0 -5 -20 23.6 6.7
 0 5 20 23.1 7.1
 0 5 20 26.1 9.6
 0 5 20 26.9 10.6
 0 5 20 34.8 15.1
 0 5 20 24.7 30.3
 0 -5 -19 80.99 9.9
 0 -5 -19 75.89 10.6
 0 -5 -19 95.79 12.6
 0 -5 -19 81.89 10.2
 0 -5 -19 77.69 15.4
 0 5 19 81.09 12.9
 0 5 19 80.19 16.2
 0 5 19 87.39 10.8
 0 5 19 83.39 13.5
 0 -5 -18 11.7 5.8
 0 -5 -18 3 6.3
 0 -5 -18 14.3 5.9
 0 -5 -18 1.1 5.2
 0 -5 -18 8.4 5.7
 0 -5 -18 16.9 9.3
 0 5 18 14.1 8.2
 0 5 18 1.2 11.4
 0 5 18 10.1 5.9
 0 -5 -17 5.2 8.7
 0 -5 -17 -1.1 6.5
 0 -5 -17 3 4.7
 0 -5 -17 -2.4 5.4
 0 -5 -17 9.5 5.3
 0 -5 -17 2.4 5.2
 0 -5 -17 -0.4 5
 0 5 17 4.5 4.8
 0 5 17 2 10.7
 0 5 17 13.6 7.6
 0 5 17 9.5 6.3
 0 -5 -16 16.4 6
 0 -5 -16 25.5 6.4
 0 -5 -16 20.1 5.1
 0 -5 -16 10.5 5.1
 0 -5 -16 8.2 4.6
 0 -5 -16 22.1 8.6
 0 5 16 16.8 14.3
 0 5 16 1.9 9.2
 0 5 16 17.8 5.2
 0 5 16 16.8 6.2
 0 5 16 14.9 7
 0 -5 -15 248.98 15.8
 0 -5 -15 276.97 16.3
 0 -5 -15 256.27 18.5
 0 -5 -15 284.17 16.6
 0 -5 -15 254.67 14.7
 0 -5 -15 261.97 14.4
 0 -5 -15 248.18 14.7
 0 5 15 203.78 23.5
 0 5 15 264.77 16.4
 0 5 15 269.17 18
 0 5 15 250.07 21
 0 5 15 264.37 15.3
 0 -5 -14 193.88 13.1
 0 -5 -14 192.68 11.9
 0 -5 -14 177.98 14.5
 0 -5 -14 202.88 14.2
 0 -5 -14 185.38 11.5
 0 -5 -14 213.18 16.1
 0 -5 -14 198.38 13.4
 0 -5 -14 197.78 13.4
 0 -5 -14 215.18 17.2
 0 -5 -14 189.78 11.8
 0 5 14 202.28 14.2
 0 5 14 204.18 12.4
 0 5 14 192.58 18
 0 5 14 196.98 13.3
 0 5 14 208.88 20.3
 0 -5 -13 43.8 7.7
 0 -5 -13 66.69 10.2
 0 -5 -13 57.89 7.3
 0 -5 -13 59.49 5.9
 0 -5 -13 55.29 9.8
 0 -5 -13 64.39 10.5
 0 -5 -13 56.19 6.1
 0 -5 -13 67.69 6.3
 0 -5 -13 65.99 7.9
 0 -5 -13 48.8 8.3
 0 -5 -13 73.59 7.7
 0 -5 -13 49.9 8.5
 0 5 13 62.99 8.2
 0 5 13 74.29 13.6
 0 5 13 67.99 11.9
 0 5 13 65.69 6.6
 0 5 13 80.99 8.5
 0 -5 -12 327.57 18.8
 0 -5 -12 306.77 17.4
 0 -5 -12 287.37 16.6
 0 -5 -12 336.97 16.5
 0 -5 -12 326.37 17.9
 0 -5 -12 300.07 21
 0 -5 -12 298.67 17
 0 -5 -12 305.67 16.2
 0 -5 -12 326.97 17.1
 0 -5 -12 292.37 16.2
 0 -5 -12 346.37 17.4
 0 5 12 290.27 21.7
 0 5 12 306.27 20.3
 0 5 12 323.27 17.8
 0 5 12 310.17 17.3
 0 5 12 307.57 16.5
 0 -5 -11 84.39 6
 0 -5 -11 77.09 5.8
 0 -5 -11 99.19 10.8
 0 -5 -11 82.99 5.8
 0 -5 -11 80.09 6.8
 0 -5 -11 70.39 6.3
 0 -5 -11 86.39 8.8
 0 -5 -11 78.29 7.4
 0 -5 -11 73.89 13.2
 0 -5 -11 79.89 7
 0 -5 -11 89.29 8.1
 0 -5 -11 75.39 7.4
 0 -5 -11 84.09 6.2
 0 -5 -11 80.09 8.9
 0 -5 -11 78.29 7.1
 0 5 11 87.59 6.2
 0 5 11 89.59 7.5
 0 5 11 93.29 12.3
 0 5 11 71.89 10
 0 5 11 72.79 7
 0 -5 -10 65.79 7.7
 0 -5 -10 66.59 5.4
 0 -5 -10 60.19 5.1
 0 -5 -10 65.39 5
 0 -5 -10 71.29 5.2
 0 -5 -10 70.19 6.5
 0 -5 -10 73.69 6.1
 0 -5 -10 63.09 10
 0 -5 -10 69.29 10.3
 0 -5 -10 62.79 5.8
 0 -5 -10 64.69 5.4
 0 -5 -10 73.19 7.1
 0 -5 -10 67.49 6.8
 0 -5 -10 65.19 5.8
 0 5 10 59.89 10.4
 0 5 10 60.29 6.1
 0 5 10 54.89 10.9
 0 5 10 66.99 6.5
 0 5 10 73.09 8.9
 0 5 10 69.79 6.1
 0 -5 -9 4.7 2.6
 0 -5 -9 5.2 2.8
 0 -5 -9 1.4 3.2
 0 -5 -9 5 5
 0 -5 -9 -0.6 3.2
 0 -5 -9 2 5.7
 0 -5 -9 3.4 2.2
 0 -5 -9 -0.4 3.3
 0 -5 -9 8.6 4.4
 0 -5 -9 2 3.1
 0 -5 -9 5.5 2.6
 0 -5 -9 2 2.3
 0 -5 -9 8.5 7.5
 0 -5 -9 1 2.7
 0 -5 -9 -1.2 2.6
 0 5 9 7.3 3.5
 0 5 9 4.9 3.2
 0 5 9 4.1 2.4
 0 5 9 5.3 3.1
 0 5 9 -11.6 5.6
 0 5 9 7.4 4.6
 0 5 9 4 6.2
 0 5 9 1.9 2.9
 0 5 9 0.1 4
 0 -5 -8 326.97 21.2
 0 -5 -8 345.27 17.3
 0 -5 -8 346.37 17.2
 0 -5 -8 360.76 20
 0 -5 -8 370.76 17.7
 0 -5 -8 353.16 18
 0 -5 -8 381.76 18.7
 0 -5 -8 343.17 17.2
 0 -5 -8 375.86 18
 0 -5 -8 335.07 20.6
 0 -5 -8 373.16 18.1
 0 -5 -8 356.06 18.6
 0 -5 -8 367.56 19.2
 0 -5 -8 386.96 18.8
 0 -5 -8 350.56 17.9
 0 5 8 372.66 20.8
 0 5 8 346.87 21.1
 0 5 8 365.26 18.6
 0 5 8 375.46 19.7
 0 5 8 366.06 17.7
 0 5 8 367.06 18.2
 0 5 8 374.16 18.7
 0 5 8 376.16 19.6
 0 -5 -7 487.25 21.9
 0 -5 -7 421.36 20.7
 0 -5 -7 438.86 21.3
 0 -5 -7 452.95 21.3
 0 -5 -7 432.56 21.3
 0 -5 -7 423.16 24.3
 0 -5 -7 426.26 20.6
 0 -5 -7 452.25 23.2
 0 -5 -7 444.76 21.8
 0 -5 -7 459.95 21.3
 0 -5 -7 426.16 21.9
 0 -5 -7 431.16 23.9
 0 -5 -7 417.76 20.8
 0 -5 -7 413.86 21.7
 0 -5 -7 426.66 22.2
 0 -5 -7 462.25 21.3
 0 5 7 405.36 23.3
 0 5 7 448.06 24.1
 0 5 7 431.76 21.8
 0 5 7 456.15 21.3
 0 5 7 454.45 22.6
 0 5 7 456.95 21
 0 5 7 448.26 21.5
 0 5 7 441.66 22.4
 0 5 7 441.96 21
 0 5 7 445.36 21.8
 0 -5 -6 69.39 5.2
 0 -5 -6 63.29 5
 0 -5 -6 59.49 5.4
 0 -5 -6 64.19 5.9
 0 -5 -6 64.79 9.5
 0 -5 -6 64.19 4.5
 0 -5 -6 56.39 7.1
 0 -5 -6 65.89 5.5
 0 -5 -6 62.99 4.8
 0 -5 -6 56.99 5.4
 0 -5 -6 68.99 5.1
 0 -5 -6 63.89 5.7
 0 -5 -6 61.69 8.4
 0 -5 -6 62.99 4.4
 0 -5 -6 63.09 5.8
 0 5 6 66.69 4.4
 0 5 6 69.79 5.6
 0 5 6 54.89 5.6
 0 5 6 65.29 6.2
 0 5 6 68.79 4.9
 0 5 6 46 5
 0 5 6 63.69 5
 0 5 6 57.39 7.4
 0 5 6 55.89 4.2
 0 -5 -5 1291.47 71.09
 0 -5 -5 1731.43 70.39
 0 -5 -5 1624.34 70.09
 0 -5 -5 1521.25 71.49
 0 -5 -5 1618.54 70.39
 0 -5 -5 1541.35 69.69
 0 -5 -5 1630.54 70.19
 0 -5 -5 1289.87 70.19
 0 -5 -5 1640.84 70.19
 0 -5 -5 1617.64 70.49
 0 -5 -5 1564.04 70.09
 0 -5 -5 1563.94 69.89
 0 -5 -5 1426.06 70.39
 0 5 5 1341.37 70.19
 0 5 5 1566.04 70.09
 0 5 5 1406.16 70.29
 0 5 5 1650.23 70.79
 0 5 5 1598.44 69.69
 0 5 5 1447.06 69.59
 0 5 5 1610.54 71.69
 0 5 5 1555.64 71.29
 0 5 5 1577.44 70.29
 0 5 5 1612.84 69.89
 0 -5 -4 680.93 37.1
 0 -5 -4 770.42 37.2
 0 -5 -4 815.62 37
 0 -5 -4 677.43 37.5
 0 -5 -4 789.32 38.3
 0 -5 -4 831.92 37.3
 0 -5 -4 828.42 36.8
 0 -5 -4 818.72 36.7
 0 -5 -4 854.11 37
 0 -5 -4 877.21 37.2
 0 -5 -4 841.22 37.2
 0 5 4 705.23 36.9
 0 5 4 863.71 37.1
 0 5 4 828.92 36.6
 0 5 4 841.32 36.8
 0 5 4 828.32 37.1
 0 5 4 817.32 37.5
 0 5 4 823.12 36.5
 0 5 4 821.62 37.9
 0 5 4 683.53 37
 0 5 4 775.92 37.9
 0 5 4 837.12 38.3
 0 -5 -3 112.99 7.5
 0 -5 -3 122.39 6.8
 0 -5 -3 107.59 7.6
 0 -5 -3 113.29 6.2
 0 -5 -3 115.79 6.6
 0 -5 -3 118.79 7
 0 -5 -3 111.49 6.7
 0 -5 -3 124.09 6
 0 -5 -3 115.99 7.1
 0 -5 -3 116.19 8.4
 0 -5 -3 112.99 6.7
 0 -5 -3 113.59 6.4
 0 5 3 100.79 7
 0 5 3 118.89 6.1
 0 5 3 116.39 7
 0 5 3 106.39 7.3
 0 5 3 110.89 6.6
 0 5 3 120.39 6.3
 0 5 3 121.09 7
 0 5 3 114.09 6
 0 5 3 116.89 8
 0 5 3 128.19 6.7
 0 5 3 118.59 7.4
 0 -5 -2 1488.15 68.09
 0 -5 -2 1447.26 68.79
 0 -5 -2 1431.26 68.39
 0 -5 -2 1552.84 68.49
 0 -5 -2 1502.05 68.29
 0 -5 -2 1497.85 68.59
 0 -5 -2 1516.65 68.49
 0 -5 -2 1570.74 68.39
 0 -5 -2 1502.65 69.19
 0 -5 -2 1538.85 68.39
 0 5 2 1511.55 68.39
 0 5 2 1537.75 68.29
 0 5 2 1505.15 68.69
 0 5 2 1516.65 68.19
 0 5 2 1512.95 67.99
 0 5 2 1529.45 68.99
 0 5 2 1448.85 67.89
 0 5 2 1487.55 68.39
 0 5 2 1512.85 68.49
 0 5 2 1567.04 68.19
 0 -5 -1 785.92 36.1
 0 -5 -1 848.42 36.2
 0 -5 -1 772.92 36.3
 0 -5 -1 812.22 36.1
 0 -5 -1 781.02 36.2
 0 5 1 784.42 36.3
 0 5 1 837.72 36.1
 0 5 1 798.12 36.2
 0 5 1 784.12 35.9
 0 5 1 656.43 35.6
 0 5 1 808.12 36.1
 0 -5 0 1802.12 80.79
 0 -5 0 1817.02 80.79
 0 -5 0 1805.82 80.89
 0 -5 0 1805.22 80.59
 0 -5 0 1881.41 80.89
 0 5 0 1855.81 80.79
 0 5 0 1564.04 80.39
 0 5 0 1604.04 80.79
 0 5 0 1835.92 80.69
 0 5 0 1856.81 80.69
 0 5 0 1879.71 80.59
 0 -5 3 104.69 5.8
 0 -5 3 109.99 5.8
 0 5 -3 106.19 5.7
 0 5 -3 105.29 5.4
 0 5 -3 82.39 5.2
 0 5 -3 98.79 5.1
 0 5 -3 102.69 5.8
 0 5 -3 107.89 5.4
 0 -5 5 1896.11 81.09
 0 -5 5 1563.54 80.79
 0 5 -5 1871.61 80.89
 0 5 -5 1863.91 80.99
 0 5 -5 1895.91 80.89
 0 5 -5 1539.05 80.69
 0 5 -5 1855.61 80.69
 0 5 -5 1898.91 80.89
 0 -5 6 245.58 11.5
 0 5 -6 225.08 10.8
 0 5 -6 231.78 11.2
 0 5 -6 235.68 11.1
 0 5 -6 248.98 11.1
 0 5 -6 186.28 10.7
 0 5 -6 238.88 11.1
 0 -5 7 3320.77 147.89
 0 -5 7 3301.07 148.19
 0 -5 7 3437.46 148.09
 0 5 -7 3407.46 147.79
 0 5 -7 3259.87 147.99
 0 5 -7 3050.49 148.29
 0 5 -7 3305.57 147.89
 0 5 -7 3211.88 147.99
 0 5 -7 3386.56 147.59
 0 5 -7 3217.38 148.09
 0 5 -7 3177.78 148.29
 0 5 -7 3508.45 147.79
 0 5 -7 3251.27 147.79
 0 -5 8 902.81 39.1
 0 -5 8 829.52 40
 0 -5 8 800.12 39.1
 0 -5 8 849.61 39.1
 0 5 -8 818.52 39.3
 0 5 -8 846.02 39.4
 0 5 -8 851.91 38.9
 0 5 -8 859.91 38.8
 0 5 -8 811.32 38.7
 0 5 -8 844.02 39
 0 5 -8 862.01 38.7
 0 5 -8 883.21 38.7
 0 5 -8 855.31 38.7
 0 5 -8 873.31 38.5
 0 5 -8 839.32 39.3
 0 -5 9 706.63 33.8
 0 -5 9 722.03 33.5
 0 -5 9 741.23 33.8
 0 -5 9 709.13 34.9
 0 5 -9 725.73 33.1
 0 5 -9 721.03 33.4
 0 5 -9 719.83 33.4
 0 5 -9 734.33 33
 0 5 -9 711.63 33.1
 0 5 -9 724.93 33.6
 0 5 -9 716.43 33.4
 0 5 -9 731.93 33.6
 0 5 -9 787.92 34.1
 0 -5 10 1449.06 72.39
 0 -5 10 1642.74 71.09
 0 -5 10 1403.96 70.99
 0 -5 10 1603.44 70.69
 0 5 -10 1616.74 70.99
 0 5 -10 1623.74 70.29
 0 5 -10 1601.84 70.59
 0 5 -10 1620.94 70.89
 0 5 -10 1421.96 71.09
 0 5 -10 1464.25 70.79
 0 5 -10 1604.94 70.69
 0 5 -10 1608.74 70.39
 0 5 -10 1622.04 70.19
 0 5 -10 1645.24 70.79
 0 5 -10 1626.74 70.59
 0 5 -10 1366.56 70.79
 0 -5 11 83.59 9.7
 0 -5 11 59.39 5.6
 0 -5 11 96.39 8.1
 0 -5 11 86.89 5.7
 0 -5 11 82.29 5.5
 0 5 -11 59.59 5.9
 0 5 -11 87.29 5.3
 0 5 -11 76.29 5.7
 0 5 -11 66.49 5.4
 0 5 -11 75.29 5.2
 0 5 -11 67.69 5.7
 0 5 -11 83.69 4.4
 0 5 -11 81.29 5.1
 0 5 -11 76.69 4.6
 0 5 -11 83.59 4.8
 0 5 -11 79.29 7.1
 0 -5 12 91.09 6.1
 0 -5 12 77.49 8.6
 0 -5 12 72.19 10.1
 0 -5 12 85.89 6.3
 0 -5 12 100.19 6.7
 0 5 -12 94.69 6.3
 0 5 -12 88.29 6.8
 0 5 -12 86.19 5
 0 5 -12 86.19 6.5
 0 5 -12 86.39 5.7
 0 5 -12 87.99 4.9
 0 5 -12 91.59 5.9
 0 5 -12 90.89 6.2
 0 5 -12 91.29 7
 0 5 -12 74.19 5.5
 0 5 -12 85.19 5.3
 0 5 -12 92.99 5.8
 0 -5 13 1011.3 45.8
 0 -5 13 1010.3 46.3
 0 -5 13 936.61 48.4
 0 -5 13 1017.9 46.2
 0 5 -13 943.41 45.6
 0 5 -13 990.9 45.6
 0 5 -13 961.9 46.4
 0 5 -13 1020.4 46
 0 5 -13 974.9 44.9
 0 5 -13 986.7 45.9
 0 5 -13 1002 45.9
 0 5 -13 1026.2 46.3
 0 5 -13 947.11 45.5
 0 5 -13 1011.5 44.9
 0 5 -13 999.5 45.6
 0 5 -13 976.2 45.1
 0 -5 14 132.29 11.5
 0 -5 14 132.99 9
 0 -5 14 136.29 13.2
 0 -5 14 137.29 8.3
 0 -5 14 137.59 8.8
 0 5 -14 135.59 8.6
 0 5 -14 127.99 8.3
 0 5 -14 121.99 7.4
 0 5 -14 135.39 8.4
 0 5 -14 133.09 7.3
 0 5 -14 129.59 8
 0 5 -14 143.39 9.6
 0 5 -14 135.99 7
 0 5 -14 122.39 7.8
 0 5 -14 142.19 9
 0 5 -14 127.49 8
 0 -5 15 21.3 4.5
 0 -5 15 23.2 7.9
 0 -5 15 30.3 6.7
 0 -5 15 22.5 4.3
 0 5 -15 20.9 4.2
 0 5 -15 21.9 3
 0 5 -15 17.5 3.1
 0 5 -15 19.6 3.4
 0 5 -15 23 2.7
 0 5 -15 24.4 4.2
 0 5 -15 23.1 3.9
 0 5 -15 25.4 4.1
 0 5 -15 16.9 4.7
 0 5 -15 21.4 3.5
 0 5 -15 22.1 3.5
 0 -5 16 324.67 20.1
 0 -5 16 320.17 16.8
 0 -5 16 316.07 21.8
 0 -5 16 327.27 17.6
 0 -5 16 352.76 17.8
 0 5 -16 354.16 18.5
 0 5 -16 299.87 16.7
 0 5 -16 321.27 16.5
 0 5 -16 297.57 16.1
 0 5 -16 326.87 15.5
 0 5 -16 356.06 17.1
 0 5 -16 330.17 16.6
 0 5 -16 361.96 17.3
 0 5 -16 288.87 16.5
 0 5 -16 329.07 17.5
 0 5 -16 338.07 17.3
 0 5 -16 301.17 15.5
 0 -5 17 29.8 6.1
 0 -5 17 14.8 7
 0 -5 17 13.4 3.6
 0 -5 17 9.9 9
 0 -5 17 21.1 4.7
 0 5 -17 12.9 3.9
 0 5 -17 14.9 3.6
 0 5 -17 16 4.1
 0 5 -17 13.9 3.4
 0 5 -17 16.2 2.4
 0 5 -17 21.6 4.3
 0 5 -17 21.1 4.7
 0 5 -17 19.9 4.2
 0 5 -17 9.3 4.1
 0 5 -17 15.6 2.8
 0 5 -17 17.3 5.3
 0 -5 18 14.2 10.2
 0 -5 18 24.2 4.4
 0 -5 18 19.4 4.9
 0 -5 18 12.5 7.2
 0 5 -18 15.8 3.9
 0 5 -18 21.3 3.4
 0 5 -18 18 4.9
 0 5 -18 29.1 4.6
 0 5 -18 12.4 4.6
 0 5 -18 14.6 3.7
 0 5 -18 25.3 5
 0 5 -18 15 5.5
 0 5 -18 19.8 3.7
 0 5 -18 32.3 5.9
 0 -5 19 96.79 9.1
 0 -5 19 101.59 8.8
 0 -5 19 91.89 9.2
 0 -5 19 87.59 13.2
 0 -5 19 83.99 13.6
 0 5 -19 82.99 6.3
 0 5 -19 87.39 8.9
 0 5 -19 101.29 9
 0 5 -19 88.19 10.3
 0 5 -19 86.49 7.7
 0 5 -19 95.09 8.3
 0 5 -19 93.29 7.8
 0 -5 20 256.67 21.3
 0 -5 20 243.68 23.6
 0 -5 20 244.28 16
 0 -5 20 271.47 15.6
 0 -5 20 280.87 16.7
 0 5 -20 250.37 15.5
 0 5 -20 253.47 15.3
 0 5 -20 243.18 14.7
 0 5 -20 259.57 16
 0 5 -20 266.07 17.9
 0 5 -20 264.97 14.8
 0 -5 21 416.66 31
 0 -5 21 453.75 29
 0 -5 21 437.26 23.2
 0 -5 21 408.96 24.2
 0 -5 21 448.46 24.1
 0 5 -21 442.56 25.7
 0 5 -21 426.06 22.3
 0 5 -21 446.76 23.8
 0 5 -21 405.76 22.5
 0 5 -21 415.16 23.5
 0 5 -21 436.56 22.9
 0 -5 22 163.88 24
 0 -5 22 161.88 13.8
 0 -5 22 161.18 20
 0 -5 22 162.28 12.8
 0 -5 22 184.48 14.1
 0 5 -22 172.58 12.3
 0 5 -22 165.68 13.2
 0 5 -22 160.58 12.2
 0 5 -22 176.08 16.4
 0 5 -22 194.28 13.2
 0 5 -22 161.68 12.3
 0 -5 23 53.89 10.3
 0 -5 23 55.99 16.5
 0 -5 23 75.09 9.9
 0 -5 23 55.39 13.2
 0 5 -23 71.79 9.2
 0 5 -23 57.19 8.4
 0 5 -23 43.2 7.6
 0 5 -23 58.39 9.2
 0 5 -23 76.69 12.8
 0 5 -23 75.99 10.8
 0 -5 24 35 17
 0 -5 24 29.3 8.7
 0 -5 24 40.2 8
 0 -5 24 24.7 7.1
 0 -5 24 30.4 12.3
 0 5 -24 21.8 7.4
 0 5 -24 38.8 9.9
 0 5 -24 31.6 6.3
 0 5 -24 40.7 8.3
 0 5 -24 22.4 6.4
 0 -5 25 66.89 15.4
 0 -5 25 38.6 8.1
 0 -5 25 72.79 14.7
 0 -5 25 47.7 28.3
 0 -5 25 73.09 11.8
 0 5 -25 59.69 12.2
 0 5 -25 51.19 10.8
 0 5 -25 37.2 6.7
 0 5 -25 56.59 9.8
 0 -5 26 47 9.5
 0 -5 26 61.79 11.7
 0 -5 26 47.1 9.5
 0 -5 26 32.2 14.6
 0 -5 26 49.3 22.7
 0 5 -26 53.39 10.5
 0 5 -26 48.6 9.7
 0 5 -26 39.3 7.4
 0 5 -26 38.3 10.9
 0 -5 27 10.6 7.1
 0 -5 27 8.8 12.3
 0 -5 27 15.1 9.3
 0 5 -27 -6 7.3
 0 5 -27 12 10.8
 0 5 -27 12.3 6.3
 0 5 -27 3.2 9.2
 0 -5 28 59.19 10.1
 0 -5 28 27.5 11.9
 0 -5 28 11.9 14.4
 0 5 -28 53.09 12.1
 0 5 -28 48.1 13.8
 0 5 -28 44.8 8.2
 0 -5 29 -4 8.1
 0 -5 29 11.9 13.2
 0 5 -29 3.3 5.7
 0 5 -29 -1.1 9.7
 0 -5 30 18.8 15
 0 -5 30 18.1 9.3
 0 5 -30 26.5 10.8
 0 5 -30 -5.5 5.9
 0 -5 31 25.5 18.6
 0 5 -31 13.3 19.9
 0 -6 -25 31.7 11.8
 0 -6 -25 28.7 8
 0 -6 -24 4.9 5.7
 0 -6 -24 11.9 10.2
 0 6 24 5.8 12.5
 0 6 24 15.9 11.4
 0 6 24 14.6 19.7
 0 -6 -23 2.4 8.6
 0 -6 -23 13.1 6.4
 0 6 23 -8.8 7.5
 0 6 23 5.2 12.6
 0 6 23 19.1 19.1
 0 -6 -22 31 12.2
 0 -6 -22 31.2 9.1
 0 -6 -22 33.9 7
 0 6 22 12.8 11.8
 0 6 22 9 15.5
 0 6 22 20 7.1
 0 -6 -21 9.8 6.5
 0 -6 -21 21.1 11.5
 0 -6 -21 14.5 8
 0 6 21 18.9 11.5
 0 6 21 27.9 16.2
 0 6 21 -44.2 22.8
 0 6 21 -7 6.2
 0 6 21 9.5 8.9
 0 -6 -20 34.8 7.2
 0 -6 -20 43.2 7.6
 0 -6 -20 36.6 8.7
 0 -6 -20 33.4 11.8
 0 6 20 32.2 15.4
 0 6 20 30.6 13.4
 0 6 20 33.2 12.2
 0 6 20 35.9 20.3
 0 -6 -19 31.5 7.3
 0 -6 -19 31.7 13.4
 0 -6 -19 28.1 7.7
 0 -6 -19 27.1 11
 0 -6 -19 24.3 6.7
 0 6 19 23.3 13.7
 0 6 19 60.09 10.1
 0 6 19 33.1 9
 0 6 19 27.1 10.2
 0 -6 -18 30.9 10.4
 0 -6 -18 27.8 10.1
 0 -6 -18 40.2 7.8
 0 -6 -18 25.1 6.7
 0 -6 -18 31.1 7.3
 0 -6 -18 32.6 7.4
 0 6 18 22.4 7.6
 0 6 18 25.2 9.1
 0 6 18 49.2 13.8
 0 6 18 24 6.8
 0 -6 -17 83.49 11.2
 0 -6 -17 86.89 9.8
 0 -6 -17 88.49 10.3
 0 -6 -17 83.69 15.3
 0 -6 -17 77.69 9
 0 -6 -17 73.59 10
 0 6 17 83.29 10.9
 0 6 17 68.79 9.8
 0 6 17 93.39 13.7
 0 6 17 78.99 15.4
 0 -6 -16 162.68 13
 0 -6 -16 199.08 12.3
 0 -6 -16 153.48 12.2
 0 -6 -16 196.78 17.9
 0 -6 -16 205.58 13.6
 0 -6 -16 179.18 13.8
 0 6 16 178.68 14.1
 0 6 16 229.28 21.7
 0 6 16 181.18 15.5
 0 -6 -15 113.59 9.4
 0 -6 -15 118.49 9.3
 0 -6 -15 109.69 9.2
 0 -6 -15 114.39 10.6
 0 -6 -15 130.09 10.9
 0 -6 -15 114.59 14.4
 0 -6 -15 130.59 10.9
 0 6 15 109.39 10.8
 0 6 15 102.59 20.6
 0 6 15 149.69 13.2
 0 6 15 118.59 16.8
 0 6 15 124.09 10.2
 0 -6 -14 1277.77 68.39
 0 -6 -14 1403.06 62.79
 0 -6 -14 1202.98 62.89
 0 -6 -14 1325.97 63.69
 0 -6 -14 1385.66 63.29
 0 -6 -14 1384.86 64.89
 0 -6 -14 1301.17 61.69
 0 -6 -14 1282.97 60.99
 0 -6 -14 1378.16 62.69
 0 6 14 1258.57 62.79
 0 6 14 1310.97 67.39
 0 6 14 1375.86 64.09
 0 6 14 1344.87 62.19
 0 6 14 1336.07 67.39
 0 -6 -13 33.7 5.8
 0 -6 -13 32.7 5.9
 0 -6 -13 11.7 5.1
 0 -6 -13 26.7 5.2
 0 -6 -13 15.3 6.9
 0 -6 -13 23.4 4.5
 0 -6 -13 23.4 4.1
 0 -6 -13 -0.7 6.3
 0 -6 -13 18.2 7.3
 0 -6 -13 -2.3 16.8
 0 6 13 19.5 5.1
 0 6 13 3.9 10
 0 6 13 22.4 5.7
 0 6 13 13.4 7.9
 0 6 13 24.5 4.6
 0 -6 -12 56.89 8
 0 -6 -12 69.89 7.6
 0 -6 -12 60.79 7.8
 0 -6 -12 57.79 7.1
 0 -6 -12 64.69 9.6
 0 -6 -12 68.79 7.4
 0 -6 -12 79.89 14.8
 0 -6 -12 42.2 8.8
 0 -6 -12 54.39 5.9
 0 -6 -12 44.9 7.7
 0 -6 -12 51.79 6.1
 0 6 12 57.29 7.9
 0 6 12 74.09 11.4
 0 6 12 47.4 10.6
 0 6 12 68.39 7.5
 0 6 12 58.89 6.3
 0 -6 -11 78.59 5.8
 0 -6 -11 70.59 7.3
 0 -6 -11 92.49 14.6
 0 -6 -11 79.79 8.1
 0 -6 -11 83.89 7.3
 0 -6 -11 73.79 6.3
 0 -6 -11 76.99 5.6
 0 -6 -11 80.79 6.6
 0 -6 -11 81.99 6.4
 0 -6 -11 78.09 7.7
 0 -6 -11 89.19 7.8
 0 -6 -11 59.99 9
 0 6 11 69.19 7.4
 0 6 11 61.49 6.3
 0 6 11 74.79 10.1
 0 6 11 64.09 12.3
 0 6 11 77.79 7.6
 0 -6 -10 412.86 24.2
 0 -6 -10 436.66 25.4
 0 -6 -10 389.46 20.2
 0 -6 -10 397.56 21.9
 0 -6 -10 419.96 20.4
 0 -6 -10 431.16 21.1
 0 -6 -10 426.26 21.7
 0 -6 -10 406.76 20.1
 0 -6 -10 436.56 22
 0 -6 -10 454.85 22.2
 0 -6 -10 434.16 21.2
 0 -6 -10 437.86 20.4
 0 -6 -10 389.26 21.1
 0 -6 -10 432.06 22.8
 0 -6 -10 411.76 20.9
 0 -6 -10 403.36 23.9
 0 6 10 426.36 21.7
 0 6 10 435.56 20.9
 0 6 10 411.06 23.6
 0 6 10 419.46 24.9
 0 6 10 405.36 25.4
 0 6 10 440.06 22.1
 0 6 10 417.76 22
 0 6 10 429.76 21.5
 0 -6 -9 626.64 30.7
 0 -6 -9 643.24 34.2
 0 -6 -9 664.73 30.9
 0 -6 -9 596.84 30.1
 0 -6 -9 653.83 30.3
 0 -6 -9 641.24 30.9
 0 -6 -9 681.23 31.7
 0 -6 -9 644.74 33.8
 0 -6 -9 627.84 30
 0 -6 -9 636.24 31.7
 0 -6 -9 654.73 33
 0 -6 -9 685.53 31.7
 0 -6 -9 670.63 32.1
 0 -6 -9 655.33 31.4
 0 -6 -9 589.74 30.6
 0 -6 -9 613.74 30.8
 0 6 9 676.13 35.7
 0 6 9 633.34 31.3
 0 6 9 654.23 32.8
 0 6 9 663.63 33
 0 6 9 644.34 31.3
 0 6 9 653.93 34.8
 0 6 9 679.23 31.9
 0 6 9 643.74 31.7
 0 6 9 660.63 30.7
 0 -6 -8 315.67 19.5
 0 -6 -8 336.27 16.1
 0 -6 -8 316.07 17.1
 0 -6 -8 338.07 17
 0 -6 -8 316.67 16.4
 0 -6 -8 324.47 18.6
 0 -6 -8 300.07 15.8
 0 -6 -8 321.77 17.7
 0 -6 -8 318.67 16.4
 0 -6 -8 332.87 17
 0 -6 -8 341.77 16.5
 0 -6 -8 305.07 15.8
 0 -6 -8 308.27 20
 0 -6 -8 324.87 17.1
 0 -6 -8 322.97 16.4
 0 -6 -8 314.77 15.6
 0 6 8 315.37 17
 0 6 8 308.07 17.9
 0 6 8 356.06 20.1
 0 6 8 337.87 17.2
 0 6 8 314.47 19.4
 0 6 8 325.27 16.2
 0 6 8 319.17 16
 0 6 8 354.46 18.4
 0 6 8 328.47 16.4
 0 6 8 324.07 16.8
 0 -6 -7 499.95 24.2
 0 -6 -7 479.75 23.5
 0 -6 -7 476.55 27.2
 0 -6 -7 509.05 25.3
 0 -6 -7 510.35 24.2
 0 -6 -7 485.95 24.8
 0 -6 -7 523.75 24.8
 0 -6 -7 472.35 23.6
 0 -6 -7 514.65 26.1
 0 -6 -7 503.65 24.8
 0 -6 -7 501.55 24.7
 0 -6 -7 512.75 24.3
 0 -6 -7 505.15 26.9
 0 -6 -7 496.15 24.2
 0 6 7 501.85 26.9
 0 6 7 528.85 25.5
 0 6 7 500.95 24.1
 0 6 7 504.55 23.9
 0 6 7 485.95 25.4
 0 6 7 535.35 24.9
 0 6 7 512.55 24.4
 0 6 7 522.75 24.8
 0 6 7 478.25 26.5
 0 -6 -6 2432.56 106.79
 0 -6 -6 2352.16 107.19
 0 -6 -6 2380.36 108.09
 0 -6 -6 2373.26 106.89
 0 -6 -6 2280.17 107.29
 0 -6 -6 2380.06 106.69
 0 -6 -6 2240.58 106.29
 0 -6 -6 2391.66 108.89
 0 -6 -6 2296.27 106.39
 0 -6 -6 2501.65 107.29
 0 -6 -6 2256.47 109.99
 0 -6 -6 2282.97 107.39
 0 -6 -6 2400.06 106.89
 0 -6 -6 2417.36 107.39
 0 -6 -6 2366.96 106.89
 0 6 6 2297.07 107.29
 0 6 6 2373.56 108.59
 0 6 6 2406.86 107.29
 0 6 6 2286.47 107.49
 0 6 6 2341.47 107.89
 0 6 6 2420.46 106.49
 0 6 6 2339.57 106.99
 0 6 6 2379.16 106.59
 0 6 6 2374.96 108.89
 0 6 6 2427.66 106.79
 0 -6 -5 79.59 5.6
 0 -6 -5 77.19 6.2
 0 -6 -5 79.49 5.6
 0 -6 -5 66.19 9
 0 -6 -5 66.69 6.2
 0 -6 -5 69.89 6
 0 -6 -5 83.49 5.5
 0 -6 -5 82.89 5.2
 0 -6 -5 77.89 6.4
 0 -6 -5 84.19 5.2
 0 -6 -5 86.29 5.9
 0 -6 -5 65.29 9.7
 0 -6 -5 83.99 6.3
 0 -6 -5 78.89 7.6
 0 -6 -5 77.69 5.7
 0 6 5 80.89 5.2
 0 6 5 57.59 5.5
 0 6 5 67.19 5.7
 0 6 5 79.89 5.2
 0 6 5 85.39 6.9
 0 6 5 71.39 8.6
 0 6 5 66.29 4.8
 0 6 5 88.49 6.2
 0 6 5 68.59 7.5
 0 6 5 86.79 6.1
 0 -6 -4 682.43 33.9
 0 -6 -4 682.83 31.6
 0 -6 -4 689.93 31.9
 0 -6 -4 716.03 32.1
 0 -6 -4 698.23 31.8
 0 -6 -4 698.23 32.3
 0 -6 -4 709.73 33.8
 0 -6 -4 619.24 32.2
 0 -6 -4 747.63 32.2
 0 -6 -4 596.14 32.2
 0 -6 -4 690.73 32
 0 -6 -4 676.73 31.5
 0 -6 -4 703.03 32.3
 0 6 4 716.83 33.5
 0 6 4 715.93 32.6
 0 6 4 624.64 32
 0 6 4 701.33 31.6
 0 6 4 708.23 33.2
 0 6 4 612.24 32.1
 0 6 4 701.73 31.8
 0 6 4 709.03 32
 0 6 4 728.73 32.3
 0 6 4 644.74 31.4
 0 -6 -3 52.29 4.6
 0 -6 -3 62.09 4.5
 0 -6 -3 59.59 5.1
 0 -6 -3 65.69 4.7
 0 -6 -3 57.49 7.2
 0 -6 -3 61.19 4.5
 0 -6 -3 62.29 4.1
 0 -6 -3 50.99 5
 0 -6 -3 47.6 5.6
 0 -6 -3 69.49 5.2
 0 -6 -3 60.59 4.7
 0 -6 -3 59.39 4.4
 0 6 3 61.79 5
 0 6 3 54.29 4.5
 0 6 3 49.3 5.2
 0 6 3 60.29 4.3
 0 6 3 55.29 4.9
 0 6 3 63.29 5.6
 0 6 3 64.19 4.3
 0 6 3 61.29 3.9
 0 6 3 63.59 4.6
 0 6 3 62.29 6.1
 0 6 3 64.69 4
 0 6 3 55.39 4.4
 0 -6 -2 1614.04 70.89
 0 -6 -2 1589.24 71.39
 0 -6 -2 1503.95 71.19
 0 -6 -2 1573.74 71.29
 0 -6 -2 1640.84 72.19
 0 -6 -2 1586.04 71.39
 0 -6 -2 1539.85 71.09
 0 -6 -2 1538.55 72.09
 0 -6 -2 1670.73 71.29
 0 -6 -2 1629.54 71.19
 0 -6 -2 1590.94 70.69
 0 6 2 1591.34 70.89
 0 6 2 1546.15 71.59
 0 6 2 1592.64 70.79
 0 6 2 1599.14 71.09
 0 6 2 1541.15 71.89
 0 6 2 1451.95 71.39
 0 6 2 1531.05 71.29
 0 6 2 1511.55 71.19
 0 6 2 1576.14 71.59
 0 6 2 1445.46 71.29
 0 6 2 1590.44 71.19
 0 6 2 1622.64 70.99
 0 -6 -1 2931.11 134.19
 0 -6 -1 2932.71 133.89
 0 -6 -1 3008.8 134.19
 0 -6 -1 2987.6 134.29
 0 -6 -1 3042 134.39
 0 -6 -1 3173.88 134.29
 0 -6 -1 2928.51 134.59
 0 -6 -1 2907.91 134.39
 0 -6 -1 2894.81 134.19
 0 -6 -1 2988 134.09
 0 6 1 2955.6 133.69
 0 6 1 3021 134.39
 0 6 1 3014.6 133.89
 0 6 1 3042.7 134.29
 0 6 1 3027.3 134.19
 0 6 1 3079.69 133.99
 0 6 1 3072.29 133.79
 0 6 1 2877.11 134.39
 0 6 1 2987.3 134.09
 0 6 1 2936.11 134.19
 0 6 1 2805.52 135.19
 0 -6 0 9294.07 416.16
 0 -6 1 227.18 11.2
 0 -6 1 214.88 10.9
 0 -6 1 234.28 10.8
 0 -6 1 225.08 11.3
 0 -6 1 235.08 11.1
 0 6 -1 225.08 10.6
 0 6 -1 226.58 10.9
 0 6 -1 225.08 10.8
 0 6 -1 183.18 10.3
 0 6 -1 222.58 10.9
 0 6 -1 180.28 10.7
 0 6 -1 225.28 10.8
 0 -6 2 1727.73 76.49
 0 -6 2 1728.93 76.69
 0 6 -2 1777.22 76.59
 0 6 -2 1465.95 76.39
 0 6 -2 1706.03 76.49
 0 6 -2 1712.63 76.29
 0 6 -2 1743.53 76.59
 0 6 -2 1712.83 76.49
 0 -6 3 1810.42 89.79
 0 -6 3 1970.5 90.39
 0 -6 3 2110.39 90.19
 0 6 -3 1734.33 89.79
 0 6 -3 2134.99 89.89
 0 6 -3 2044 89.69
 0 6 -3 2034.3 89.89
 0 6 -3 2073.39 89.99
 0 6 -3 2068.79 89.89
 0 -6 4 1305.07 68.89
 0 -6 4 1685.03 69.29
 0 6 -4 1591.24 68.89
 0 6 -4 1648.54 69.09
 0 6 -4 1658.23 68.99
 0 6 -4 1352.36 69.29
 0 6 -4 1324.97 68.79
 0 6 -4 1663.73 68.99
 0 -6 5 805.62 35
 0 -6 5 656.03 34.6
 0 6 -5 784.52 34.8
 0 6 -5 787.02 34.7
 0 6 -5 804.02 34.7
 0 6 -5 674.33 34.5
 0 6 -5 813.42 34.8
 0 -6 7 606.74 27.7
 0 -6 7 596.74 28.1
 0 -6 7 632.44 28
 0 6 -7 591.04 27.9
 0 6 -7 631.94 27.4
 0 6 -7 588.74 27.4
 0 6 -7 622.74 27.7
 0 6 -7 587.24 27.6
 0 6 -7 568.44 27.6
 0 6 -7 614.84 27.6
 0 6 -7 595.34 27.7
 0 6 -7 558.14 28.2
 0 6 -7 579.74 27.9
 0 6 -7 613.24 27.4
 0 -6 8 2624.44 115.99
 0 -6 8 2645.14 116.19
 0 -6 8 2539.55 117.09
 0 6 -8 2594.94 115.79
 0 6 -8 2583.74 115.79
 0 6 -8 2543.15 115.79
 0 6 -8 2545.35 115.69
 0 6 -8 2583.74 115.69
 0 6 -8 2672.03 115.49
 0 6 -8 2457.65 116.29
 0 6 -8 2589.84 116.39
 0 6 -8 2549.04 115.49
 0 6 -8 2576.94 115.49
 0 6 -8 2503.05 115.99
 0 -6 9 503.85 21.9
 0 -6 9 489.15 22.1
 0 -6 9 401.06 22.1
 0 6 -9 480.35 21.7
 0 6 -9 479.75 22
 0 6 -9 416.86 22
 0 6 -9 384.36 22.2
 0 6 -9 474.85 21.7
 0 6 -9 397.66 21.8
 0 6 -9 494.95 21.7
 0 6 -9 491.35 21.9
 0 6 -9 499.35 21.8
 0 6 -9 482.25 21.4
 0 6 -9 476.05 21.4
 0 -6 10 119.69 6.8
 0 -6 10 104.09 7.1
 0 -6 10 119.29 7.2
 0 -6 10 118.69 8.8
 0 6 -10 121.79 6.2
 0 6 -10 123.69 6.7
 0 6 -10 119.09 6.6
 0 6 -10 97.09 7.3
 0 6 -10 120.99 6.1
 0 6 -10 120.99 7
 0 6 -10 105.19 6.8
 0 6 -10 96.99 6.9
 0 6 -10 126.49 7.1
 0 6 -10 116.79 6.6
 0 6 -10 121.29 6.5
 0 -6 11 64.49 4.8
 0 -6 11 66.79 5.3
 0 -6 11 49.9 5.1
 0 -6 11 68.99 9
 0 -6 11 68.89 7.4
 0 6 -11 64.29 4.7
 0 6 -11 58.69 5.7
 0 6 -11 66.49 4.6
 0 6 -11 61.69 3.9
 0 6 -11 63.39 4.5
 0 6 -11 52.89 5
 0 6 -11 51.39 5
 0 6 -11 63.79 5.1
 0 6 -11 63.49 4.7
 0 6 -11 58.99 3.9
 0 6 -11 67.39 5.2
 0 6 -11 68.89 4.2
 0 -6 12 2177.18 107.09
 0 -6 12 2460.15 108.79
 0 -6 12 2326.37 107.09
 0 -6 12 2363.76 106.69
 0 6 -12 2289.67 106.19
 0 6 -12 2217.88 106.99
 0 6 -12 2418.56 106.09
 0 6 -12 2492.35 106.99
 0 6 -12 2371.06 107.49
 0 6 -12 2404.86 106.59
 0 6 -12 2421.76 106.59
 0 6 -12 2264.37 106.09
 0 6 -12 2444.96 106.89
 0 6 -12 2334.27 106.59
 0 6 -12 2393.76 106.89
 0 6 -12 2385.06 106.49
 0 6 -12 2351.16 106.09
 0 -6 13 170.88 9.5
 0 -6 13 160.98 10.2
 0 -6 13 177.18 10
 0 -6 13 185.58 12.8
 0 -6 13 169.58 13.9
 0 6 -13 145.49 10.2
 0 6 -13 175.78 10.2
 0 6 -13 171.78 9.4
 0 6 -13 175.38 10.8
 0 6 -13 174.98 8.6
 0 6 -13 182.68 9
 0 6 -13 173.98 9.3
 0 6 -13 169.28 9.3
 0 6 -13 176.48 9.8
 0 6 -13 154.98 8.6
 0 6 -13 163.08 8.9
 0 6 -13 173.48 9.9
 0 6 -13 168.38 9.4
 0 -6 14 588.74 27.5
 0 -6 14 565.74 27.5
 0 -6 14 571.74 27
 0 -6 14 547.55 30.4
 0 -6 14 574.44 29.7
 0 6 -14 581.54 27.4
 0 6 -14 545.85 26.6
 0 6 -14 598.84 27.4
 0 6 -14 555.04 26.7
 0 6 -14 454.85 28.5
 0 6 -14 572.84 27.1
 0 6 -14 587.44 26.1
 0 6 -14 532.55 26
 0 6 -14 537.65 26.7
 0 6 -14 570.94 26.1
 0 6 -14 584.64 27.2
 0 6 -14 554.04 26.2
 0 6 -14 590.94 28.1
 0 -6 15 19.5 4
 0 -6 15 25.6 4.3
 0 -6 15 18.5 6.2
 0 -6 15 31.5 8.1
 0 -6 15 27.8 4.5
 0 6 -15 12.5 3.8
 0 6 -15 18.7 3.3
 0 6 -15 18.7 4
 0 6 -15 25.2 4.2
 0 6 -15 22.1 3.4
 0 6 -15 24.4 2.8
 0 6 -15 25.5 5
 0 6 -15 23 3.6
 0 6 -15 24.9 4.8
 0 6 -15 18.5 3
 0 6 -15 23.6 3.8
 0 6 -15 30.2 4.7
 0 -6 16 2.2 3.3
 0 -6 16 9.6 6.1
 0 -6 16 5.9 7.5
 0 -6 16 3.2 2.9
 0 -6 16 2.5 3.5
 0 6 -16 5.3 2.6
 0 6 -16 2.7 2.1
 0 6 -16 4 3
 0 6 -16 1.7 3.3
 0 6 -16 2.9 1.8
 0 6 -16 3.8 3.4
 0 6 -16 -5.4 3
 0 6 -16 4.3 3.1
 0 6 -16 1.6 2.9
 0 6 -16 1 3.1
 0 6 -16 4.5 2.9
 0 6 -16 2.3 4.1
 0 -6 17 119.49 8.2
 0 -6 17 112.99 9
 0 -6 17 125.89 13.1
 0 -6 17 89.79 14.6
 0 -6 17 112.49 8.5
 0 6 -17 120.49 6.8
 0 6 -17 118.79 8.1
 0 6 -17 101.39 8.1
 0 6 -17 104.89 7.6
 0 6 -17 102.69 8
 0 6 -17 97.39 9.6
 0 6 -17 114.99 8.9
 0 6 -17 111.69 7.9
 0 6 -17 116.89 8.3
 0 6 -17 107.89 6.5
 0 6 -17 101.09 8.1
 0 6 -17 115.99 8.6
 0 -6 18 17.5 4.8
 0 -6 18 16.8 4.9
 0 -6 18 15.7 7.5
 0 -6 18 27.5 9.1
 0 -6 18 28.8 4.9
 0 6 -18 18.3 3.9
 0 6 -18 21.4 4.7
 0 6 -18 19.3 4.9
 0 6 -18 13.7 4.5
 0 6 -18 17 3.9
 0 6 -18 15.3 3.1
 0 6 -18 19.2 4.9
 0 6 -18 13.3 5.5
 0 6 -18 17.7 2.8
 0 6 -18 22.1 4.5
 0 -6 19 313.77 17.4
 0 -6 19 290.57 22.6
 0 -6 19 334.97 18.4
 0 -6 19 328.37 24.2
 0 -6 19 315.17 18.2
 0 6 -19 295.87 16.7
 0 6 -19 301.37 15.5
 0 6 -19 297.57 16.6
 0 6 -19 325.87 19.4
 0 6 -19 314.97 19.2
 0 6 -19 320.47 17.9
 0 6 -19 321.47 17.9
 0 -6 20 16.5 4.9
 0 -6 20 14.6 5.8
 0 -6 20 5.1 8.6
 0 -6 20 24.2 5.7
 0 -6 20 23.8 11.7
 0 6 -20 13.1 3.5
 0 6 -20 21.1 7.2
 0 6 -20 21.2 4.9
 0 6 -20 20 5.5
 0 6 -20 15.7 4.4
 0 6 -20 15 5.2
 0 6 -20 13.4 4.3
 0 -6 21 346.67 27.4
 0 -6 21 355.66 20.2
 0 -6 21 322.67 19.7
 0 -6 21 335.67 25
 0 -6 21 305.97 18.7
 0 6 -21 365.16 22.3
 0 6 -21 293.97 17.8
 0 6 -21 338.07 18.6
 0 6 -21 333.17 19.3
 0 6 -21 343.37 19.2
 0 -6 22 37.8 8
 0 -6 22 49.6 9.2
 0 -6 22 31.9 7.2
 0 -6 22 37.5 14.1
 0 -6 22 44.9 12.1
 0 6 -22 29.5 6.5
 0 6 -22 24.5 6
 0 6 -22 29.9 8.7
 0 6 -22 31 6.8
 0 6 -22 40 7.7
 0 6 -22 52.19 7.7
 0 -6 23 55.29 10.3
 0 -6 23 27.3 12
 0 -6 23 28.8 7.4
 0 -6 23 29.3 6.6
 0 -6 23 36.6 15.8
 0 6 -23 36.6 8
 0 6 -23 22.4 6.1
 0 6 -23 30.8 6.2
 0 6 -23 38.1 9.4
 0 6 -23 29.4 7
 0 6 -23 25.7 6.3
 0 -6 24 134.49 20.7
 0 -6 24 173.08 29
 0 -6 24 122.79 13
 0 -6 24 93.69 13.9
 0 -6 24 121.49 12.3
 0 6 -24 132.19 11.6
 0 6 -24 149.39 15.5
 0 6 -24 111.79 11.8
 0 6 -24 102.29 19.2
 0 6 -24 117.99 12.1
 0 6 -24 140.69 13.9
 0 -6 25 117.59 20.2
 0 -6 25 134.09 22.8
 0 -6 25 136.19 12.9
 0 -6 25 98.79 15.5
 0 -6 25 154.38 14.1
 0 6 -25 133.39 16
 0 6 -25 134.19 11.9
 0 6 -25 115.69 11.2
 0 -6 26 1.8 12.2
 0 -6 26 17.2 13.3
 0 -6 26 -1.3 7.2
 0 6 -26 -3.4 5.3
 0 6 -26 9 8
 0 6 -26 3.7 6.3
 0 6 -26 -6.1 8.4
 0 -6 27 50.59 15.1
 0 -6 27 51.59 10.1
 0 -6 27 73.99 12.1
 0 6 -27 45.8 11.4
 0 6 -27 61.39 10
 0 6 -27 48.1 11.1
 0 -6 28 7.9 7.3
 0 -6 28 -2.5 12.6
 0 6 -28 4.3 6
 0 6 -28 9.2 17.6
 0 6 -28 7.4 9.9
 0 -6 29 16 15.4
 0 -6 29 21.5 8.4
 0 6 -29 3.4 19.7
 0 6 -29 17.8 6.4
 0 6 -29 26.9 14.4
 0 -6 30 -2.2 13.4
 0 -6 30 13.9 8.7
 0 6 -30 5 6.1
 0 6 -30 10.7 10.1
 0 -6 31 4.7 8.9
 0 -6 31 59.89 33.5
 0 -6 31 9.5 15
 0 6 -31 46.9 16.3
 0 6 -31 5.8 6.5
 0 7 25 23.1 14.4
 0 -7 -24 -6.9 12.1
 0 -7 -24 -1.2 7
 0 7 24 8.5 27.5
 0 7 24 5.9 13
 0 -7 -23 6.2 9.4
 0 -7 -23 14.5 6.2
 0 7 23 17.7 17.1
 0 7 23 2.6 11.9
 0 -7 -22 9.4 8.5
 0 -7 -22 16.9 12.4
 0 -7 -22 6.8 9.3
 0 7 22 11.8 7.7
 0 7 22 18.6 13.7
 0 7 22 6.9 24
 0 -7 -21 -8.6 10.5
 0 -7 -21 2.8 5.7
 0 -7 -21 2.9 7.8
 0 7 21 -0.9 14.5
 0 7 21 3.8 14.7
 0 7 21 -1.9 10.1
 0 7 21 11.8 6.7
 0 7 21 -2.4 38
 0 -7 -20 21.5 9
 0 -7 -20 45 9.1
 0 -7 -20 35.3 7.3
 0 -7 -20 26 11
 0 7 20 33.6 9.4
 0 7 20 1.7 19.5
 0 7 20 22.4 6.7
 0 7 20 36.1 11.7
 0 7 20 37.3 16.6
 0 -7 -19 11.4 7.1
 0 -7 -19 16.4 6.3
 0 -7 -19 11.4 6.6
 0 -7 -19 21.7 10.4
 0 7 19 7.9 14.1
 0 7 19 24.9 7.4
 0 7 19 16.9 10.7
 0 -7 -18 9.3 9.1
 0 -7 -18 2.7 6.8
 0 -7 -18 23.1 17.6
 0 -7 -18 5.8 5.8
 0 7 18 -2.2 6.4
 0 7 18 14.2 11.4
 0 7 18 11.2 7.8
 0 -7 -17 61.69 9.8
 0 -7 -17 74.59 9.5
 0 -7 -17 76.99 10.2
 0 -7 -17 55.79 11.6
 0 -7 -17 97.29 10.9
 0 -7 -17 65.59 10.9
 0 7 17 55.69 10.5
 0 7 17 54.39 9.5
 0 7 17 73.19 14.8
 0 7 17 83.89 12
 0 -7 -16 14.6 6.1
 0 -7 -16 9.3 9.2
 0 -7 -16 3.8 5.7
 0 -7 -16 7.8 5.8
 0 -7 -16 5.5 5
 0 -7 -16 5.6 5.6
 0 7 16 17.7 7.9
 0 7 16 6.8 6
 0 7 16 8.8 10.6
 0 7 16 8.9 5.4
 0 7 16 48.9 16.5
 0 -7 -15 64.29 9.2
 0 -7 -15 73.09 9.5
 0 -7 -15 83.29 13.8
 0 -7 -15 51.39 8
 0 -7 -15 73.19 8.1
 0 -7 -15 65.19 9
 0 7 15 61.49 8.5
 0 7 15 66.49 10
 0 7 15 55.79 12.4
 0 7 15 66.99 11.3
 0 7 15 59.49 15.9
 0 -7 -14 253.87 17.2
 0 -7 -14 238.88 15.8
 0 -7 -14 234.78 14.7
 0 -7 -14 277.47 16.1
 0 -7 -14 263.77 16
 0 -7 -14 230.78 18.8
 0 -7 -14 261.87 15.3
 0 -7 -14 269.47 19.2
 0 7 14 241.48 16.1
 0 7 14 194.98 23
 0 7 14 250.87 15.1
 0 7 14 264.57 17.1
 0 7 14 258.07 21.5
 0 -7 -13 278.17 16.2
 0 -7 -13 249.97 21.4
 0 -7 -13 263.27 15.5
 0 -7 -13 243.38 14.4
 0 -7 -13 264.27 15.6
 0 -7 -13 231.48 16.1
 0 -7 -13 239.08 14.4
 0 -7 -13 256.17 18
 0 -7 -13 253.07 13.7
 0 -7 -13 236.98 17.8
 0 7 13 252.97 16.5
 0 7 13 269.77 16
 0 7 13 244.38 20.4
 0 7 13 236.48 14.5
 0 7 13 222.88 21.7
 0 -7 -12 142.69 12.7
 0 -7 -12 186.28 11
 0 -7 -12 199.68 14.2
 0 -7 -12 216.28 12.9
 0 -7 -12 188.38 11.9
 0 -7 -12 177.58 12.6
 0 -7 -12 179.48 11.1
 0 -7 -12 157.78 15.6
 0 -7 -12 164.48 10.2
 0 7 12 165.08 11.9
 0 7 12 181.18 11.3
 0 7 12 157.28 18.1
 0 -7 -11 17.6 4.7
 0 -7 -11 19.3 4.1
 0 -7 -11 18.5 10.9
 0 -7 -11 19.5 4.5
 0 -7 -11 22.9 3.6
 0 -7 -11 16 7.5
 0 -7 -11 13.7 4.6
 0 -7 -11 19.1 4.8
 0 -7 -11 11.1 4.8
 0 -7 -11 17.6 4
 0 -7 -11 14.7 5.9
 0 7 11 15.4 6.6
 0 7 11 13.5 4.4
 0 7 11 19.4 8.6
 0 7 11 18.7 4.6
 0 7 11 16.6 3.7
 0 -7 -10 1.8 3.1
 0 -7 -10 1 3.7
 0 -7 -10 5.3 3.7
 0 -7 -10 -5.5 9.2
 0 -7 -10 3.1 3.9
 0 -7 -10 1.1 5.9
 0 -7 -10 5.8 3.4
 0 -7 -10 -6.6 4.3
 0 -7 -10 -0.3 3.2
 0 -7 -10 -3 3.8
 0 -7 -10 3.8 2.5
 0 -7 -10 1.1 2.8
 0 -7 -10 -5.5 4.5
 0 -7 -10 1 2.5
 0 7 10 6 3.6
 0 7 10 -2 4.5
 0 7 10 2 2.9
 0 7 10 5.7 4
 0 7 10 4.6 7.1
 0 7 10 -1.2 3.3
 0 7 10 3.5 3.9
 0 7 10 6.9 7.2
 0 -7 -9 69.49 6.9
 0 -7 -9 54.99 6.5
 0 -7 -9 70.19 5.4
 0 -7 -9 78.39 7.3
 0 -7 -9 74.19 7.1
 0 -7 -9 65.09 7.5
 0 -7 -9 71.39 6.2
 0 -7 -9 80.29 12.8
 0 -7 -9 86.89 11.7
 0 -7 -9 60.09 5.7
 0 -7 -9 65.99 5.8
 0 -7 -9 61.29 8.2
 0 -7 -9 64.29 6.1
 0 -7 -9 77.89 9.7
 0 -7 -9 64.59 5.1
 0 7 9 70.09 7.1
 0 7 9 64.49 8.6
 0 7 9 72.39 11.6
 0 7 9 69.39 8.4
 0 7 9 75.49 11.3
 0 7 9 65.39 6.4
 0 7 9 70.99 6.3
 0 7 9 64.29 5.7
 0 7 9 67.49 7.2
 0 -7 -8 96.89 12.6
 0 -7 -8 83.49 6.4
 0 -7 -8 79.69 6.4
 0 -7 -8 99.39 7.3
 0 -7 -8 76.39 9.6
 0 -7 -8 81.29 6
 0 -7 -8 86.19 7.3
 0 -7 -8 81.09 6.6
 0 -7 -8 76.89 6.4
 0 -7 -8 82.69 8.6
 0 -7 -8 90.79 7.6
 0 -7 -8 99.19 11.5
 0 -7 -8 79.69 6
 0 -7 -8 84.79 7.4
 0 7 8 83.89 6.2
 0 7 8 85.59 10.8
 0 7 8 91.49 8.7
 0 7 8 81.59 6.1
 0 7 8 85.59 8.6
 0 7 8 82.19 7.3
 0 7 8 94.29 10.7
 0 7 8 80.59 6.9
 0 7 8 84.59 5.9
 0 7 8 88.59 7.3
 0 -7 -7 676.53 33.8
 0 -7 -7 705.53 34.8
 0 -7 -7 724.63 34.4
 0 -7 -7 681.73 33.3
 0 -7 -7 718.13 34.4
 0 -7 -7 708.53 34
 0 -7 -7 721.83 34.6
 0 -7 -7 721.03 36.7
 0 -7 -7 719.33 33.9
 0 -7 -7 694.73 34.5
 0 -7 -7 718.43 33.5
 0 -7 -7 704.83 35.8
 0 -7 -7 707.13 33.1
 0 7 7 717.73 33.8
 0 7 7 712.33 34.5
 0 7 7 752.72 34.6
 0 7 7 722.93 35.4
 0 7 7 736.13 34.2
 0 7 7 725.23 33.6
 0 7 7 706.73 36.4
 0 7 7 752.12 33.5
 0 7 7 761.62 35.3
 0 7 7 721.83 36.8
 0 -7 -6 165.88 11.9
 0 -7 -6 161.08 9.5
 0 -7 -6 177.88 9.5
 0 -7 -6 161.08 10.2
 0 -7 -6 160.98 9.1
 0 -7 -6 164.28 10.2
 0 -7 -6 167.38 10.1
 0 -7 -6 184.38 13.4
 0 -7 -6 166.58 10.6
 0 -7 -6 167.08 10.5
 0 -7 -6 157.48 9.5
 0 -7 -6 167.38 9.7
 0 -7 -6 158.38 9.5
 0 -7 -6 170.18 14.1
 0 7 6 166.48 9.1
 0 7 6 170.38 10.9
 0 7 6 162.98 12.2
 0 7 6 162.48 10.1
 0 7 6 167.48 9.3
 0 7 6 182.48 9.5
 0 7 6 171.08 9.8
 0 7 6 157.58 12
 0 7 6 170.28 10.2
 0 7 6 169.98 10.4
 0 -7 -5 82.09 5.6
 0 -7 -5 80.69 6.5
 0 -7 -5 88.59 6.3
 0 -7 -5 80.79 7.1
 0 -7 -5 68.69 10.6
 0 -7 -5 91.39 7.2
 0 -7 -5 85.59 6.9
 0 -7 -5 80.69 10
 0 -7 -5 93.89 6.9
 0 -7 -5 83.39 6.1
 0 -7 -5 90.49 6.2
 0 -7 -5 92.39 8.5
 0 -7 -5 89.69 5.7
 0 -7 -5 89.49 6.6
 0 -7 -5 81.09 5.9
 0 7 5 82.79 6.5
 0 7 5 92.19 9.5
 0 7 5 88.79 8.2
 0 7 5 87.79 5.7
 0 7 5 87.99 8.8
 0 7 5 83.99 6
 0 7 5 85.39 7.1
 0 7 5 87.19 6
 0 7 5 82.39 6.4
 0 7 5 78.39 6.5
 0 7 5 83.99 5.4
 0 -7 -4 858.71 39
 0 -7 -4 833.62 38
 0 -7 -4 720.63 38
 0 -7 -4 878.21 38
 0 -7 -4 832.92 37.8
 0 -7 -4 851.91 38.2
 0 -7 -4 838.62 37.9
 0 -7 -4 839.72 39.9
 0 -7 -4 709.63 38
 0 -7 -4 833.72 37.4
 0 -7 -4 833.32 39.7
 0 -7 -4 851.61 38.2
 0 -7 -4 817.32 37.8
 0 -7 -4 821.72 37.3
 0 7 4 833.02 37.3
 0 7 4 698.43 37.8
 0 7 4 852.91 38.1
 0 7 4 802.72 39.2
 0 7 4 713.93 37.7
 0 7 4 852.11 38.4
 0 7 4 821.52 37.5
 0 7 4 822.82 39.3
 0 7 4 824.82 39.1
 0 7 4 715.83 37.1
 0 7 4 848.22 38.4
 0 -7 -3 811.82 39.4
 0 -7 -3 823.82 37.7
 0 -7 -3 700.23 37.8
 0 -7 -3 853.21 39.4
 0 -7 -3 834.72 38
 0 -7 -3 823.72 37.6
 0 -7 -3 862.11 37.5
 0 -7 -3 861.41 37.8
 0 -7 -3 724.33 38.3
 0 -7 -3 822.92 37.3
 0 -7 -3 859.91 37
 0 -7 -3 851.01 38
 0 -7 -3 819.12 37.3
 0 -7 -3 830.92 38.2
 0 -7 -3 730.43 37.8
 0 7 3 855.81 37.7
 0 7 3 804.32 37.1
 0 7 3 710.53 38.6
 0 7 3 843.72 37.8
 0 7 3 705.23 37.6
 0 7 3 840.42 38.1
 0 7 3 874.91 39
 0 7 3 726.23 37.5
 0 7 3 794.42 38.8
 0 7 3 810.52 38.4
 0 7 3 868.61 37.5
 0 7 3 863.51 37.3
 0 -7 -2 639.14 29.7
 0 -7 -2 616.14 31
 0 -7 -2 640.94 29.4
 0 -7 -2 609.44 31.2
 0 -7 -2 540.35 30.3
 0 -7 -2 658.53 30.1
 0 -7 -2 592.84 30.1
 0 -7 -2 639.34 29.5
 0 -7 -2 630.24 29.1
 0 -7 -2 677.43 29.9
 0 -7 -2 663.13 30.1
 0 -7 -2 653.43 29.8
 0 -7 -2 666.23 30
 0 -7 -2 659.23 29.9
 0 -7 -2 650.83 29.6
 0 7 2 677.83 29.9
 0 7 2 651.13 29.3
 0 7 2 649.04 29.5
 0 7 2 554.04 30.1
 0 7 2 638.04 30.4
 0 7 2 566.44 30
 0 7 2 649.74 29.2
 0 7 2 594.14 30.5
 0 7 2 649.43 30.1
 0 7 2 660.23 29.7
 0 7 2 665.53 29.6
 0 7 2 669.53 30.8
 0 -7 -1 703.23 31.7
 0 -7 -1 679.33 33
 0 -7 -1 770.52 32.4
 0 -7 -1 705.03 32.2
 0 -7 -1 613.14 32.6
 0 -7 -1 630.74 32.5
 0 -7 -1 720.23 32.5
 0 -7 -1 673.03 32.1
 0 -7 -1 729.83 32.5
 0 -7 -1 727.93 32.6
 0 -7 -1 710.13 32.3
 0 -7 -1 706.23 32
 0 7 1 646.14 32.4
 0 7 1 684.33 32.9
 0 7 1 710.33 32.3
 0 7 1 722.03 32.3
 0 7 1 678.13 32.7
 0 7 1 677.73 32.9
 0 7 1 598.84 32.4
 0 7 1 698.93 31.9
 0 7 1 728.53 32
 0 7 1 712.73 32.4
 0 7 1 715.83 32.2
 0 7 1 711.73 32
 0 -7 0 2606.54 111.99
 0 -7 0 2506.05 112.29
 0 -7 0 2369.16 112.39
 0 -7 0 2460.45 111.89
 0 -7 0 2458.05 111.59
 0 -7 0 2446.06 111.89
 0 -7 0 2519.45 111.99
 0 -7 0 2406.06 111.89
 0 -7 0 2558.04 111.79
 0 -7 0 2552.44 112.09
 0 7 0 2529.65 112.39
 0 7 0 2448.26 112.09
 0 7 0 2484.95 111.39
 0 7 0 2411.36 112.19
 0 7 0 2292.87 111.89
 0 7 0 2547.45 112.19
 0 7 0 2435.66 111.89
 0 7 0 2571.84 111.79
 0 7 0 2446.26 111.29
 0 7 0 2536.25 111.59
 0 7 0 2502.05 111.79
 0 7 0 2478.05 112.29
 0 -7 1 608.84 28.1
 0 -7 1 601.74 28.2
 0 -7 1 635.04 28.2
 0 -7 1 591.34 28.5
 0 -7 1 620.24 28.2
 0 -7 1 594.64 28.2
 0 -7 1 608.04 28.2
 0 -7 1 614.54 27.9
 0 -7 1 605.54 28.4
 0 7 -1 587.44 28
 0 7 -1 585.54 28.2
 0 7 -1 587.64 28.5
 0 7 -1 552.54 28.4
 0 7 -1 633.34 27.9
 0 7 -1 612.44 28.2
 0 7 -1 610.74 28
 0 7 -1 622.74 28.1
 0 7 -1 580.84 27.5
 0 7 -1 605.14 28.1
 0 7 -1 605.34 28.2
 0 7 -1 625.24 27.7
 0 -7 2 3260.37 147.39
 0 -7 2 3336.37 146.89
 0 -7 2 3233.18 147.09
 0 -7 2 3096.39 147.09
 0 -7 2 3352.26 147.09
 0 -7 2 3381.66 147.09
 0 7 -2 3337.27 146.99
 0 7 -2 3208.68 147.29
 0 7 -2 3169.88 146.89
 0 7 -2 3280.57 146.89
 0 7 -2 3305.77 146.99
 0 7 -2 3350.76 146.59
 0 7 -2 3168.38 147.69
 0 7 -2 3216.38 146.89
 0 7 -2 3258.67 146.99
 0 7 -2 3377.86 146.79
 0 -7 3 7412.36 329.47
 0 7 -3 7295.27 329.07
 0 -7 4 1862.91 85.89
 0 -7 4 1876.61 85.69
 0 -7 4 1922.81 85.49
 0 7 -4 1898.31 85.49
 0 7 -4 1850.81 85.49
 0 7 -4 1912.61 85.49
 0 7 -4 1940.51 85.39
 0 7 -4 1891.11 86.19
 0 7 -4 1911.91 85.59
 0 7 -4 1843.42 85.59
 0 7 -4 1899.51 85.19
 0 7 -4 1953.6 85.49
 0 -7 5 1492.65 68.69
 0 -7 5 1507.95 68.49
 0 -7 5 1518.75 68.09
 0 -7 5 1541.85 68.39
 0 7 -5 1451.65 68.09
 0 7 -5 1481.15 67.79
 0 7 -5 1543.15 68.09
 0 7 -5 1456.05 67.99
 0 7 -5 1543.15 68.09
 0 7 -5 1520.95 68.49
 0 7 -5 1533.65 67.99
 0 7 -5 1451.55 67.99
 0 7 -5 1548.95 68.19
 0 -7 6 2964.1 136.89
 0 -7 6 2941.11 136.99
 0 -7 6 3112.69 136.79
 0 -7 6 3077.19 136.59
 0 7 -6 3044.4 136.49
 0 7 -6 3125.99 136.59
 0 7 -6 3073.99 136.39
 0 7 -6 3114.79 136.49
 0 7 -6 3030.3 136.29
 0 7 -6 2961.8 136.89
 0 7 -6 3066.19 136.49
 0 7 -6 2953.6 136.79
 0 7 -6 3162.88 136.39
 0 7 -6 2915.51 136.49
 0 -7 7 2481.25 113.59
 0 -7 7 2556.84 113.39
 0 -7 7 2541.15 113.19
 0 7 -7 2563.14 113.19
 0 7 -7 2486.35 113.49
 0 7 -7 2461.95 112.99
 0 7 -7 2429.86 113.09
 0 7 -7 2589.54 112.89
 0 7 -7 2576.74 113.29
 0 7 -7 2386.56 113.79
 0 7 -7 2546.05 113.09
 0 7 -7 2567.74 113.29
 0 7 -7 2435.36 113.49
 0 7 -7 2573.04 112.99
 0 -7 8 1615.14 70.79
 0 -7 8 1537.65 70.49
 0 -7 8 1485.85 70.99
 0 -7 8 1480.25 71.89
 0 7 -8 1606.64 70.49
 0 7 -8 1547.05 70.49
 0 7 -8 1527.95 70.49
 0 7 -8 1501.05 70.79
 0 7 -8 1612.84 70.49
 0 7 -8 1619.84 70.29
 0 7 -8 1560.54 70.49
 0 7 -8 1626.24 70.29
 0 7 -8 1506.65 70.79
 0 7 -8 1506.15 71.19
 0 7 -8 1625.44 70.69
 0 -7 9 297.47 14.2
 0 -7 9 299.97 14.6
 0 7 -9 296.17 14.2
 0 7 -9 289.37 13.9
 0 7 -9 291.77 14.2
 0 7 -9 289.87 14.1
 0 7 -9 292.17 13.9
 0 7 -9 257.67 15.5
 0 7 -9 302.67 13.9
 0 7 -9 290.17 14.4
 0 7 -9 295.37 14.2
 0 -7 10 861.41 41.4
 0 -7 10 820.02 39.9
 0 -7 10 906.71 39.8
 0 -7 10 887.21 39.5
 0 7 -10 901.11 39.1
 0 7 -10 928.91 39.7
 0 7 -10 894.71 39.3
 0 7 -10 737.43 39.6
 0 7 -10 889.51 39.1
 0 7 -10 903.21 39.4
 0 7 -10 920.11 39.5
 0 7 -10 853.31 39.4
 0 7 -10 728.13 39.6
 0 7 -10 731.23 40
 0 7 -10 879.11 39.1
 0 -7 11 366.46 19.7
 0 -7 11 382.16 17.5
 0 -7 11 372.56 17.8
 0 -7 11 303.67 17.7
 0 -7 11 347.77 20.1
 0 7 -11 361.26 17.2
 0 7 -11 379.36 16.9
 0 7 -11 314.07 17.6
 0 7 -11 354.76 16.8
 0 7 -11 366.36 17.6
 0 7 -11 364.96 17.4
 0 7 -11 358.36 16.9
 0 7 -11 355.86 18.4
 0 7 -11 384.86 17.7
 0 7 -11 371.26 17.4
 0 7 -11 313.97 17.6
 0 7 -11 374.06 17
 0 7 -11 359.96 17.4
 0 -7 12 448.06 22.3
 0 -7 12 456.35 22
 0 -7 12 426.66 24.3
 0 -7 12 455.45 21.6
 0 -7 12 429.46 24
 0 7 -12 438.46 21.5
 0 7 -12 456.65 21
 0 7 -12 441.56 22.8
 0 7 -12 473.95 21
 0 7 -12 443.36 21.5
 0 7 -12 430.46 21
 0 7 -12 478.25 22.1
 0 7 -12 421.26 21.9
 0 7 -12 442.06 20.8
 0 7 -12 479.85 21.9
 0 7 -12 457.35 21.8
 0 7 -12 445.26 21.4
 0 7 -12 448.26 21.5
 0 -7 13 494.75 27.4
 0 -7 13 518.15 27
 0 -7 13 533.25 25
 0 -7 13 514.05 24.4
 0 -7 13 537.55 25.2
 0 7 -13 514.55 23.6
 0 7 -13 496.65 24.7
 0 7 -13 489.35 24
 0 7 -13 514.65 24.2
 0 7 -13 509.45 23.7
 0 7 -13 508.65 24.5
 0 7 -13 485.65 23.5
 0 7 -13 521.25 24.6
 0 7 -13 492.95 23.7
 0 7 -13 503.95 24.2
 0 7 -13 492.45 24.2
 0 -7 14 726.93 34.4
 0 -7 14 739.13 36.7
 0 -7 14 725.23 33.9
 0 -7 14 727.73 37.3
 0 -7 14 742.93 34.6
 0 7 -14 702.73 33.9
 0 7 -14 718.63 33.1
 0 7 -14 678.63 32.9
 0 7 -14 748.13 34
 0 7 -14 708.23 33.2
 0 7 -14 724.73 33.7
 0 7 -14 722.23 34.3
 0 7 -14 719.83 35
 0 7 -14 686.93 33.5
 0 7 -14 736.53 34.3
 0 7 -14 732.73 33.1
 0 7 -14 686.63 33.6
 0 -7 15 373.36 22.9
 0 -7 15 370.16 18.8
 0 -7 15 394.36 19.5
 0 -7 15 382.56 19.6
 0 -7 15 375.86 21.9
 0 7 -15 363.26 18.5
 0 7 -15 380.86 18.9
 0 7 -15 373.86 17.9
 0 7 -15 393.96 19
 0 7 -15 396.66 19.5
 0 7 -15 365.16 18.5
 0 7 -15 372.76 18.6
 0 7 -15 351.56 18
 0 7 -15 376.46 19.3
 0 7 -15 382.06 17.9
 0 7 -15 345.87 17.8
 0 7 -15 372.06 20.2
 0 7 -15 383.06 18.6
 0 -7 16 25.5 4.8
 0 -7 16 32.4 5.5
 0 -7 16 33.9 8.7
 0 -7 16 33 5.6
 0 -7 16 34.1 7.7
 0 7 -16 25.1 5.1
 0 7 -16 35.2 6.9
 0 7 -16 21.3 3.5
 0 7 -16 28.1 3.3
 0 7 -16 26.1 4.3
 0 7 -16 27 3.6
 0 7 -16 19.7 3.6
 0 7 -16 24.3 4.7
 0 7 -16 26.5 4.6
 0 7 -16 26.7 4.9
 0 7 -16 24.7 4.4
 0 -7 17 352.16 18.6
 0 -7 17 344.67 18.6
 0 -7 17 352.26 17.9
 0 -7 17 333.07 21.8
 0 -7 17 361.06 23.1
 0 7 -17 340.57 16.5
 0 7 -17 308.37 16.9
 0 7 -17 324.77 17.5
 0 7 -17 337.77 16.7
 0 7 -17 345.07 17.4
 0 7 -17 354.86 19.7
 0 7 -17 355.76 17.9
 0 7 -17 315.97 17.6
 0 7 -17 351.96 18.4
 0 7 -17 355.66 18.4
 0 7 -17 335.07 17.4
 0 -7 18 58.39 7.2
 0 -7 18 71.29 6.8
 0 -7 18 54.89 7.3
 0 -7 18 60.89 10.9
 0 -7 18 57.99 10.9
 0 7 -18 57.99 7.5
 0 7 -18 64.09 7.6
 0 7 -18 71.69 9.4
 0 7 -18 69.09 6.7
 0 7 -18 59.49 6.1
 0 7 -18 69.09 7.2
 0 7 -18 67.59 5.4
 0 7 -18 67.79 6.2
 0 7 -18 42.3 7.3
 0 7 -18 63.59 5
 0 -7 19 185.98 19.9
 0 -7 19 228.98 16.8
 0 -7 19 209.68 13.4
 0 -7 19 199.38 12.6
 0 7 -19 207.18 12
 0 7 -19 207.68 13.3
 0 7 -19 170.78 15.9
 0 7 -19 191.98 11.9
 0 7 -19 187.48 10.7
 0 7 -19 202.18 13
 0 7 -19 198.18 11.1
 0 7 -19 208.18 14.8
 0 -7 20 534.15 27.2
 0 -7 20 491.05 31
 0 -7 20 518.95 26.8
 0 -7 20 498.05 25.7
 0 -7 20 467.95 32.2
 0 7 -20 482.85 24.3
 0 7 -20 528.25 25.3
 0 7 -20 515.95 26.4
 0 7 -20 511.85 28.1
 0 7 -20 508.15 25.6
 0 7 -20 475.25 25
 0 7 -20 458.65 23.9
 0 7 -20 503.55 26.1
 0 -7 21 206.88 15.2
 0 -7 21 256.77 15.9
 0 -7 21 209.38 14.3
 0 -7 21 224.48 21
 0 -7 21 266.37 24.3
 0 7 -21 237.18 17.6
 0 7 -21 247.48 15
 0 7 -21 239.28 15.3
 0 7 -21 222.78 14
 0 7 -21 221.18 13.6
 0 7 -21 193.28 13.5
 0 -7 22 280.37 18.1
 0 -7 22 232.28 22.3
 0 -7 22 269.67 17.9
 0 -7 22 266.07 26.7
 0 -7 22 267.57 21.8
 0 7 -22 296.87 16.5
 0 7 -22 286.17 17.2
 0 7 -22 290.37 18.1
 0 7 -22 319.37 20.7
 0 7 -22 265.47 16.2
 0 7 -22 264.37 16.2
 0 -7 23 108.89 12.5
 0 -7 23 131.09 12.8
 0 -7 23 120.49 11.5
 0 -7 23 141.29 19.8
 0 -7 23 133.79 25.7
 0 7 -23 126.59 12.6
 0 7 -23 107.29 11.3
 0 7 -23 118.19 10.6
 0 7 -23 137.59 14.5
 0 7 -23 124.89 11.2
 0 7 -23 124.49 10.5
 0 -7 24 62.89 17.5
 0 -7 24 57.59 9.6
 0 -7 24 37.7 8
 0 -7 24 60.79 14.1
 0 -7 24 64.79 9.8
 0 7 -24 47.7 8.4
 0 7 -24 48.1 8.3
 0 7 -24 69.19 13.7
 0 7 -24 36 7.3
 0 7 -24 47.6 8.8
 0 7 -24 30.6 8.1
 0 -7 25 37 7.9
 0 -7 25 40.7 9.5
 0 -7 25 47.6 18.6
 0 -7 25 26.2 20.2
 0 7 -25 25.2 9.2
 0 7 -25 25.4 6
 0 7 -25 41.3 11.7
 0 7 -25 45 9.6
 0 -7 26 7.1 7.4
 0 -7 26 1.2 12.3
 0 -7 26 10.7 7.4
 0 7 -26 19.8 6.3
 0 7 -26 0.3 7.7
 0 7 -26 10.2 5.9
 0 7 -26 5.5 8.8
 0 -7 27 1.3 12.6
 0 -7 27 -11.1 7.7
 0 -7 27 16.4 8.5
 0 7 -27 8.9 5.9
 0 7 -27 5.4 8.5
 0 7 -27 3.4 9.2
 0 -7 28 68.19 12.6
 0 -7 28 64.89 16.1
 0 -7 28 58.59 12.3
 0 7 -28 49.6 12.1
 0 7 -28 80.99 10.6
 0 7 -28 52.99 11.3
 0 -7 29 44.6 19.8
 0 7 -29 24.6 7.9
 0 7 -29 27.7 11.2
 0 7 -29 30.1 12.7
 0 -7 30 12.8 7.9
 0 -7 30 27.3 14
 0 7 -30 17.9 11.5
 0 7 -30 5.5 5.9
 0 -7 31 7 15.1
 0 -7 31 27.4 20.4
 0 -7 31 -7.5 9.3
 0 7 -31 -3 10.1
 0 -7 32 13.8 16.3
 0 7 -32 9.5 11
 0 8 24 8.1 12.6
 0 -8 -23 10.9 6
 0 8 23 1.5 12.8
 0 8 23 11.7 27.4
 0 -8 -22 10.9 12.1
 0 -8 -22 11 6.2
 0 -8 -22 -2.9 8.7
 0 8 22 12.5 16.4
 0 8 22 6.8 11.3
 0 8 22 7.4 9.2
 0 -8 -21 38 13.5
 0 -8 -21 25.6 7.3
 0 -8 -21 22.5 11.6
 0 8 21 42.8 41.6
 0 8 21 46.2 18.2
 0 8 21 28.4 12.1
 0 8 21 11.3 7
 0 -8 -20 8.9 7.2
 0 -8 -20 -0.3 6.2
 0 -8 -20 -4 9.9
 0 -8 -20 -11.5 7.5
 0 8 20 -7.9 20
 0 8 20 -3.1 10.2
 0 8 20 -15 9.7
 0 8 20 12 6.5
 0 8 20 -9.2 14
 0 -8 -19 -1.6 5.6
 0 -8 -19 -6.2 9.7
 0 -8 -19 8.8 7.1
 0 -8 -19 3.2 6.8
 0 8 19 5.3 7.9
 0 8 19 -5.7 11.7
 0 8 19 -2.9 12.8
 0 8 19 -4.3 8.7
 0 -8 -18 67.89 11.6
 0 -8 -18 58.59 10.2
 0 -8 -18 47.7 11.4
 0 -8 -18 52.09 8.2
 0 8 18 48.2 10.8
 0 8 18 33.2 13.6
 0 8 18 68.39 12.3
 0 8 18 57.29 11.2
 0 -8 -17 5.1 6.5
 0 -8 -17 1.5 6
 0 -8 -17 14.5 6.9
 0 -8 -17 8.6 12
 0 -8 -17 12.2 6.4
 0 8 17 17.4 11.5
 0 8 17 0.9 8.5
 0 8 17 3.7 6.2
 0 8 17 2.7 7.3
 0 -8 -16 40.8 7.5
 0 -8 -16 17.3 7
 0 -8 -16 40.9 7.1
 0 -8 -16 35.1 7.6
 0 -8 -16 17.4 5.8
 0 -8 -16 26.2 10.3
 0 8 16 28 9.1
 0 8 16 42.6 17.7
 0 8 16 24.8 6.4
 0 8 16 40.8 9.3
 0 8 16 38.1 12.4
 0 -8 -15 59.39 8.8
 0 -8 -15 33 6.6
 0 -8 -15 39 7.7
 0 -8 -15 56.99 10.8
 0 -8 -15 36.5 7.3
 0 -8 -15 34.6 6.3
 0 8 15 43.6 8.3
 0 8 15 34.4 8.4
 0 8 15 45.7 9.8
 0 8 15 36.3 15.4
 0 8 15 29.1 11.3
 0 -8 -14 204.18 14.5
 0 -8 -14 224.68 15
 0 -8 -14 221.28 14.2
 0 -8 -14 226.08 18.2
 0 -8 -14 202.58 13.4
 0 8 14 217.68 16
 0 8 14 206.28 15.1
 0 8 14 208.08 13.9
 0 8 14 214.08 23.2
 0 8 14 200.78 20.5
 0 -8 -13 148.89 11.7
 0 -8 -13 105.69 15
 0 -8 -13 128.99 12.3
 0 -8 -13 157.78 14.6
 0 -8 -13 142.89 11
 0 -8 -13 156.08 12
 0 -8 -13 147.39 10.5
 0 8 13 110.19 11.2
 0 8 13 138.79 12.3
 0 8 13 154.88 17.2
 0 8 13 137.99 10.5
 0 8 13 130.39 19.4
 0 -8 -12 87.39 14.3
 0 -8 -12 76.59 14.2
 0 -8 -12 94.19 9.3
 0 -8 -12 82.99 7.5
 0 -8 -12 97.89 9.2
 0 -8 -12 101.99 12
 0 -8 -12 94.79 8.2
 0 -8 -12 92.09 10
 0 -8 -12 92.19 8.1
 0 -8 -12 85.69 7.8
 0 8 12 79.49 8.2
 0 8 12 82.79 8.9
 0 8 12 79.09 16
 0 8 12 85.29 9.2
 0 8 12 90.19 13.4
 0 -8 -11 52.89 8.2
 0 -8 -11 63.19 6.8
 0 -8 -11 61.69 6
 0 -8 -11 58.19 9.8
 0 -8 -11 62.09 6.7
 0 -8 -11 56.79 9.3
 0 -8 -11 68.69 6.8
 0 -8 -11 82.59 12.7
 0 -8 -11 65.19 12.7
 0 -8 -11 53.19 19.8
 0 -8 -11 63.59 10.3
 0 8 11 65.19 7.5
 0 8 11 62.19 8.8
 0 8 11 77.19 14
 0 8 11 60.29 6.4
 0 -8 -10 246.58 12.8
 0 -8 -10 239.38 20.3
 0 -8 -10 276.37 16.6
 0 -8 -10 257.97 14.7
 0 -8 -10 247.68 15.9
 0 -8 -10 242.78 18.6
 0 -8 -10 228.78 13.8
 0 -8 -10 247.68 15.5
 0 -8 -10 269.57 15.4
 0 -8 -10 245.88 14.9
 0 -8 -10 267.77 17.6
 0 -8 -10 248.18 13.9
 0 -8 -10 247.28 14
 0 -8 -10 240.48 12.8
 0 -8 -10 266.37 15
 0 8 10 231.98 14.4
 0 8 10 265.27 14.8
 0 8 10 243.38 17.4
 0 8 10 254.87 19.8
 0 8 10 246.98 15.2
 0 8 10 240.68 13.7
 0 8 10 247.38 15.1
 0 8 10 245.58 18.9
 0 -8 -9 73.99 6.8
 0 -8 -9 101.19 14.6
 0 -8 -9 58.89 14
 0 -8 -9 73.69 9.1
 0 -8 -9 80.09 7.9
 0 -8 -9 89.09 8
 0 -8 -9 64.79 8.4
 0 -8 -9 100.19 7.1
 0 -8 -9 74.59 6.8
 0 -8 -9 67.19 7.6
 0 -8 -9 70.19 10.2
 0 -8 -9 75.29 5.7
 0 -8 -9 82.09 7.6
 0 8 9 80.69 12.1
 0 8 9 77.19 9.6
 0 8 9 86.69 8
 0 8 9 80.89 7.4
 0 8 9 68.29 7
 0 8 9 83.09 9.7
 0 8 9 83.49 8
 0 8 9 80.09 6.5
 0 8 9 77.69 11.6
 0 -8 -8 151.38 10.1
 0 -8 -8 145.59 15.3
 0 -8 -8 170.78 9.7
 0 -8 -8 145.79 8.5
 0 -8 -8 146.39 10.6
 0 -8 -8 154.98 9
 0 -8 -8 142.89 10.6
 0 -8 -8 166.28 11.4
 0 -8 -8 155.98 9.7
 0 -8 -8 118.69 13.9
 0 -8 -8 169.08 10.7
 0 -8 -8 153.48 9.8
 0 -8 -8 169.38 13
 0 -8 -8 156.78 9.9
 0 -8 -8 148.59 9.1
 0 8 8 166.08 14
 0 8 8 163.28 12
 0 8 8 163.48 10.7
 0 8 8 161.08 9.2
 0 8 8 154.58 9.8
 0 8 8 173.18 10.8
 0 8 8 158.18 9.2
 0 8 8 159.78 14
 0 8 8 149.09 9.5
 0 8 8 169.38 11.8
 0 -8 -7 394.76 20.5
 0 -8 -7 394.16 19.2
 0 -8 -7 372.16 19.2
 0 -8 -7 358.56 18.4
 0 -8 -7 393.66 19.3
 0 -8 -7 363.56 18.2
 0 -8 -7 374.06 18.6
 0 -8 -7 402.56 19.9
 0 -8 -7 386.26 19.3
 0 -8 -7 350.06 19.8
 0 -8 -7 406.46 23.4
 0 -8 -7 380.46 21.5
 0 -8 -7 365.46 22.6
 0 -8 -7 400.76 19.8
 0 -8 -7 395.66 20.1
 0 8 7 374.56 22.7
 0 8 7 397.86 20.8
 0 8 7 379.36 19.4
 0 8 7 374.66 18.8
 0 8 7 374.76 19
 0 8 7 378.16 19.8
 0 8 7 385.06 18.7
 0 8 7 392.96 20
 0 8 7 376.16 22.2
 0 8 7 384.36 20.7
 0 -8 -6 545.05 27.6
 0 -8 -6 530.95 30.2
 0 -8 -6 565.14 27.3
 0 -8 -6 592.94 29.2
 0 -8 -6 597.44 27.7
 0 -8 -6 551.04 28
 0 -8 -6 554.64 26.5
 0 -8 -6 526.85 27.7
 0 -8 -6 592.34 27.8
 0 -8 -6 523.55 29.9
 0 -8 -6 559.94 27.2
 0 -8 -6 557.24 27.4
 0 -8 -6 567.74 27.8
 0 -8 -6 549.74 28
 0 -8 -6 568.64 27
 0 8 6 586.24 27.8
 0 8 6 567.94 26.8
 0 8 6 563.04 27
 0 8 6 552.54 26.6
 0 8 6 560.84 27.7
 0 8 6 609.94 33.4
 0 8 6 566.34 28.3
 0 8 6 561.44 27.3
 0 8 6 608.94 28.3
 0 -8 -5 982.9 46.3
 0 -8 -5 942.91 45
 0 -8 -5 1038.1 46
 0 -8 -5 973.3 47.2
 0 -8 -5 945.21 48
 0 -8 -5 986.8 45.4
 0 -8 -5 954.3 45.7
 0 -8 -5 976.1 48.2
 0 -8 -5 1021.3 45.8
 0 -8 -5 957.3 46.1
 0 -8 -5 974.9 45.5
 0 -8 -5 971.2 45.2
 0 -8 -5 1007.3 46.1
 0 -8 -5 946.51 45.6
 0 -8 -5 1007.2 46.3
 0 8 5 948.71 45.7
 0 8 5 972.7 47.6
 0 8 5 1044 46.4
 0 8 5 993.1 46.1
 0 8 5 973.8 45.5
 0 8 5 949.01 47.4
 0 8 5 973.7 45.2
 0 8 5 992.5 46.6
 0 8 5 995.4 46.1
 0 8 5 1008.5 47.8
 0 8 5 1008.9 45.6
 0 -8 -4 278.07 15.9
 0 -8 -4 243.98 17.3
 0 -8 -4 283.07 14.5
 0 -8 -4 281.47 15
 0 -8 -4 270.87 17.1
 0 -8 -4 269.07 13.9
 0 -8 -4 285.57 15.1
 0 -8 -4 278.77 14.5
 0 -8 -4 275.77 14.7
 0 -8 -4 276.57 14.1
 0 -8 -4 290.07 14.5
 0 -8 -4 266.87 14.3
 0 -8 -4 277.87 15
 0 -8 -4 281.57 14.9
 0 8 4 278.37 13.8
 0 8 4 281.57 16.1
 0 8 4 293.87 13.7
 0 8 4 267.87 14
 0 8 4 289.67 16.4
 0 8 4 283.87 14.4
 0 8 4 263.07 16.6
 0 8 4 283.57 14.7
 0 8 4 283.47 14.5
 0 8 4 278.97 14.6
 0 -8 -3 541.65 26
 0 -8 -3 508.05 27
 0 -8 -3 520.15 24.9
 0 -8 -3 518.55 24.7
 0 -8 -3 437.46 25
 0 -8 -3 466.35 25
 0 -8 -3 563.14 26.1
 0 -8 -3 559.94 25
 0 -8 -3 509.45 25.2
 0 -8 -3 519.95 26.9
 0 -8 -3 506.15 24.8
 0 -8 -3 516.75 24.4
 0 8 3 534.35 26.1
 0 8 3 460.25 24.6
 0 8 3 531.75 24.6
 0 8 3 531.95 25
 0 8 3 533.45 24.3
 0 8 3 564.44 24.2
 0 8 3 439.36 24.7
 0 8 3 528.45 25.8
 0 8 3 555.44 25
 0 8 3 550.84 26.4
 0 8 3 525.65 25.4
 0 -8 -2 1475.85 62.49
 0 -8 -2 1427.46 62.09
 0 -8 -2 1398.66 62.59
 0 -8 -2 1424.76 61.99
 0 -8 -2 1425.76 62.39
 0 -8 -2 1192.58 62.89
 0 -8 -2 1424.26 62.29
 0 -8 -2 1397.76 61.89
 0 -8 -2 1197.78 62.29
 0 -8 -2 1421.36 61.59
 0 -8 -2 1440.66 62.39
 0 -8 -2 1425.26 63.89
 0 -8 -2 1396.76 62.59
 0 -8 -2 1148.29 62.39
 0 8 2 1420.46 61.79
 0 8 2 1201.68 62.19
 0 8 2 1325.57 63.99
 0 8 2 1459.65 61.69
 0 8 2 1335.77 62.99
 0 8 2 1393.06 62.59
 0 8 2 1433.46 62.49
 0 8 2 1426.96 62.29
 0 8 2 1190.08 61.99
 0 8 2 1192.08 62.69
 0 8 2 1455.55 62.09
 0 -8 -1 1388.76 63.19
 0 -8 -1 1455.45 64.49
 0 -8 -1 1433.86 63.79
 0 -8 -1 1450.85 63.69
 0 -8 -1 1287.77 64.39
 0 -8 -1 1520.45 63.69
 0 -8 -1 1302.17 63.99
 0 -8 -1 1441.66 63.49
 0 -8 -1 1428.06 63.89
 0 -8 -1 1412.46 63.29
 0 -8 -1 1192.08 63.69
 0 -8 -1 1383.06 63.59
 0 -8 -1 1386.86 62.79
 0 8 1 1199.18 63.39
 0 8 1 1469.85 63.49
 0 8 1 1441.56 63.59
 0 8 1 1448.66 63.19
 0 8 1 1246.88 63.79
 0 8 1 1373.36 64.19
 0 8 1 1439.56 63.09
 0 8 1 1456.55 63.29
 0 8 1 1432.66 64.29
 0 8 1 1416.96 63.69
 0 -8 0 198.48 10
 0 -8 0 157.48 10.6
 0 -8 0 188.68 9.7
 0 -8 0 212.98 10.2
 0 -8 0 203.28 10.5
 0 -8 0 189.98 10.1
 0 -8 0 188.88 9.7
 0 -8 0 205.58 10.4
 0 -8 0 179.18 11.2
 0 -8 0 188.88 10.1
 0 -8 0 209.98 10.2
 0 8 0 181.58 10.1
 0 8 0 196.18 9.3
 0 8 0 169.58 10.1
 0 8 0 192.88 9.9
 0 8 0 185.78 10.7
 0 8 0 158.38 9.9
 0 8 0 189.98 9.4
 0 8 0 171.78 10.6
 0 8 0 189.68 9.9
 0 8 0 188.98 9.9
 0 8 0 195.58 9.7
 0 -8 1 1471.45 71.29
 0 -8 1 1531.75 71.39
 0 -8 1 1582.34 70.99
 0 -8 1 1563.74 70.69
 0 -8 1 1555.74 70.89
 0 -8 1 1537.15 70.99
 0 -8 1 1556.34 70.99
 0 -8 1 1539.05 71.59
 0 -8 1 1579.44 70.69
 0 -8 1 1576.84 71.19
 0 -8 1 1598.34 71.19
 0 8 -1 1617.74 70.99
 0 8 -1 1603.24 71.69
 0 8 -1 1572.64 70.89
 0 8 -1 1582.04 70.49
 0 8 -1 1596.24 70.79
 0 8 -1 1574.74 70.89
 0 8 -1 1491.25 71.09
 0 8 -1 1597.24 70.69
 0 8 -1 1587.04 70.89
 0 8 -1 1468.75 71.49
 0 -8 2 2523.85 115.59
 0 -8 2 2611.24 115.49
 0 -8 2 2628.64 115.39
 0 -8 2 2558.74 115.29
 0 -8 2 2587.14 115.39
 0 -8 2 2514.25 115.09
 0 -8 2 2481.15 115.89
 0 -8 2 2483.55 115.09
 0 -8 2 2638.64 115.99
 0 -8 2 2503.05 115.29
 0 -8 2 2501.95 115.79
 0 8 -2 2549.94 114.79
 0 8 -2 2565.74 114.89
 0 8 -2 2602.44 115.19
 0 8 -2 2616.04 115.49
 0 8 -2 2565.24 115.19
 0 8 -2 2600.84 115.29
 0 8 -2 2548.05 115.69
 0 8 -2 2484.05 115.39
 0 8 -2 2580.34 115.09
 0 -8 3 870.21 38.9
 0 -8 3 832.12 38.8
 0 -8 3 830.72 39.5
 0 -8 3 853.51 39
 0 -8 3 874.21 38.7
 0 -8 3 833.32 39
 0 8 -3 881.11 38.6
 0 8 -3 839.32 38.6
 0 8 -3 834.92 38.3
 0 8 -3 803.82 39
 0 8 -3 844.52 38.7
 0 8 -3 854.61 38.7
 0 8 -3 840.42 38.8
 0 8 -3 851.81 38.4
 0 8 -3 836.92 38.7
 0 8 -3 814.42 38.8
 0 -8 4 20 2.9
 0 -8 4 18.5 3.4
 0 -8 4 14.9 3
 0 -8 4 17.6 2.7
 0 -8 4 25 3.8
 0 8 -4 17.7 2.8
 0 8 -4 18.9 2.9
 0 8 -4 15 2.7
 0 8 -4 18.9 2.2
 0 8 -4 21 3.5
 0 8 -4 17.6 2.4
 0 8 -4 20.3 2.9
 0 8 -4 18.7 2.6
 0 8 -4 15.5 2.6
 0 8 -4 19.1 3.7
 0 8 -4 19 2.1
 0 8 -4 17.7 2.5
 0 -8 5 111.79 7.6
 0 -8 5 116.19 6.7
 0 -8 5 109.79 7.5
 0 -8 5 117.19 6.5
 0 8 -5 119.69 6.3
 0 8 -5 111.69 7.3
 0 8 -5 114.99 6.7
 0 8 -5 121.49 6.5
 0 8 -5 117.69 6
 0 8 -5 118.89 6.2
 0 8 -5 115.59 6.4
 0 8 -5 104.59 6.9
 0 8 -5 118.99 6.4
 0 8 -5 108.49 6.4
 0 8 -5 113.59 6.5
 0 8 -5 116.19 6.3
 0 -8 6 1589.64 72.59
 0 -8 6 1530.75 72.19
 0 -8 6 1566.64 72.89
 0 8 -6 1630.44 72.29
 0 8 -6 1622.94 71.99
 0 8 -6 1647.14 72.49
 0 8 -6 1589.14 72.09
 0 8 -6 1567.24 72.79
 0 8 -6 1650.43 72.19
 0 8 -6 1636.74 72.39
 0 8 -6 1599.54 71.99
 0 8 -6 1560.44 72.29
 0 8 -6 1568.74 72.29
 0 -8 7 627.04 32.8
 0 -8 7 708.13 32.7
 0 -8 7 672.93 34.4
 0 -8 7 754.72 32.7
 0 8 -7 707.03 32.3
 0 8 -7 614.44 32.5
 0 8 -7 717.13 31.9
 0 8 -7 705.63 32.1
 0 8 -7 677.63 33.1
 0 8 -7 728.83 32.4
 0 8 -7 740.53 32.2
 0 8 -7 761.92 32.2
 0 8 -7 632.74 32.6
 0 8 -7 739.13 32.3
 0 8 -7 687.03 31.9
 0 -8 8 201.88 10.3
 0 -8 8 165.88 10.7
 0 -8 8 172.08 12.4
 0 -8 8 202.28 10.6
 0 8 -8 209.08 10
 0 8 -8 202.38 10.4
 0 8 -8 206.68 10.1
 0 8 -8 188.88 9.7
 0 8 -8 190.68 10.2
 0 8 -8 224.08 9.9
 0 8 -8 200.18 10.1
 0 8 -8 208.38 10
 0 8 -8 209.08 10.2
 0 -8 9 787.72 35.6
 0 -8 9 805.52 35.3
 0 8 -9 770.12 35.1
 0 8 -9 818.62 35.5
 0 8 -9 792.02 35.2
 0 8 -9 776.72 35.3
 0 8 -9 771.12 34.7
 0 8 -9 761.02 35.2
 0 8 -9 773.32 35
 0 8 -9 793.12 35
 0 8 -9 644.54 35.4
 0 8 -9 773.82 34.9
 0 8 -9 771.32 36.2
 0 8 -9 640.84 35.4
 0 -8 10 2541.05 135.69
 0 -8 10 3203.68 135.79
 0 -8 10 3084.19 135.39
 0 -8 10 3129.59 137.29
 0 8 -10 3021.4 136.19
 0 8 -10 2973.8 135.29
 0 8 -10 3074.39 134.99
 0 8 -10 3038.8 135.29
 0 8 -10 3165.08 135.49
 0 8 -10 2513.25 135.39
 0 8 -10 3248.77 135.09
 0 8 -10 3062.99 135.19
 0 8 -10 3000.6 134.79
 0 -8 11 2062.59 108.49
 0 -8 11 2437.16 110.29
 0 -8 11 2371.16 110.29
 0 -8 11 2487.05 108.59
 0 -8 11 2518.65 108.19
 0 8 -11 2417.96 108.09
 0 8 -11 2458.15 107.99
 0 8 -11 2550.44 107.79
 0 8 -11 2489.95 107.79
 0 8 -11 2431.46 107.69
 0 8 -11 2518.85 109.19
 0 8 -11 2431.66 107.49
 0 8 -11 2069.09 108.29
 0 8 -11 2470.15 108.09
 0 8 -11 2508.55 108.89
 0 8 -11 2029.7 108.29
 0 8 -11 2416.66 108.09
 0 -8 12 826.52 42.9
 0 -8 12 848.72 42.7
 0 -8 12 898.51 40.8
 0 -8 12 865.41 41.3
 0 -8 12 913.91 41.2
 0 8 -12 848.42 40.4
 0 8 -12 877.41 41
 0 8 -12 874.81 40.6
 0 8 -12 871.81 40.5
 0 8 -12 860.61 41.7
 0 8 -12 900.41 41.2
 0 8 -12 908.01 40.2
 0 8 -12 869.81 40.1
 0 8 -12 894.31 40.6
 0 8 -12 904.31 40.2
 0 8 -12 836.62 39.9
 0 8 -12 891.51 40.8
 0 -8 13 393.66 19.3
 0 -8 13 336.27 21.2
 0 -8 13 373.06 18.8
 0 -8 13 355.36 22.2
 0 -8 13 379.26 18.5
 0 8 -13 362.86 18.2
 0 8 -13 368.96 17.7
 0 8 -13 378.96 18.3
 0 8 -13 392.06 19.1
 0 8 -13 375.16 18.8
 0 8 -13 358.76 17.5
 0 8 -13 352.36 18
 0 8 -13 393.06 17.8
 0 8 -13 362.56 17.7
 0 8 -13 378.66 18.6
 0 8 -13 365.76 18.2
 0 -8 14 332.77 17
 0 -8 14 328.27 16.8
 0 -8 14 307.37 19.2
 0 -8 14 310.97 19.9
 0 -8 14 319.37 16.2
 0 8 -14 304.87 16.6
 0 8 -14 320.57 16.4
 0 8 -14 324.27 16.1
 0 8 -14 327.37 15.5
 0 8 -14 327.07 15.9
 0 8 -14 332.27 15.5
 0 8 -14 305.87 16
 0 8 -14 318.77 17.6
 0 8 -14 315.27 16.7
 0 8 -14 297.87 15.2
 0 8 -14 333.77 16.9
 0 8 -14 302.67 15.5
 0 -8 15 91.09 6.6
 0 -8 15 86.49 7.4
 0 -8 15 89.39 7.3
 0 -8 15 80.69 10.6
 0 -8 15 75.49 12.2
 0 8 -15 69.89 5.6
 0 8 -15 89.19 5.6
 0 8 -15 85.19 7.3
 0 8 -15 91.19 8.6
 0 8 -15 88.89 6.5
 0 8 -15 83.39 5.9
 0 8 -15 89.99 6.1
 0 8 -15 85.89 6.5
 0 8 -15 76.39 6.3
 0 8 -15 89.29 7.2
 0 8 -15 88.29 5.4
 0 8 -15 76.39 6.1
 0 -8 16 167.48 10.6
 0 -8 16 164.88 15.6
 0 -8 16 160.88 9.9
 0 -8 16 153.18 10.2
 0 -8 16 164.08 13.9
 0 8 -16 155.78 9.4
 0 8 -16 159.58 9.5
 0 8 -16 157.48 8.7
 0 8 -16 165.28 8.7
 0 8 -16 145.19 9.1
 0 8 -16 160.58 9.9
 0 8 -16 164.18 10.3
 0 8 -16 157.88 11.8
 0 8 -16 151.38 10.5
 0 8 -16 157.18 9.7
 0 8 -16 175.28 9.7
 0 8 -16 150.98 9.1
 0 -8 17 20.2 9
 0 -8 17 23.3 4.2
 0 -8 17 17.3 7.4
 0 -8 17 12.3 4.4
 0 -8 17 14.4 4.1
 0 8 -17 18.3 3
 0 8 -17 9.8 3.6
 0 8 -17 17.3 5.7
 0 8 -17 16.8 3.9
 0 8 -17 20.4 3.4
 0 8 -17 11.7 3.6
 0 8 -17 20.6 3.9
 0 8 -17 15.3 4.4
 0 8 -17 6.5 3
 0 8 -17 10.7 3.7
 0 8 -17 10.4 3.8
 0 -8 18 74.69 15
 0 -8 18 92.89 7.7
 0 -8 18 93.99 8.4
 0 -8 18 89.99 12.6
 0 -8 18 87.39 8.7
 0 8 -18 97.09 7.6
 0 8 -18 81.29 9.5
 0 8 -18 85.49 7
 0 8 -18 87.89 8.1
 0 8 -18 82.19 5.9
 0 8 -18 66.29 7.8
 0 8 -18 76.99 6.9
 0 8 -18 95.99 8
 0 8 -18 94.39 6.3
 0 8 -18 68.39 7.9
 0 -8 19 72.39 12.4
 0 -8 19 77.89 7.9
 0 -8 19 71.49 13.4
 0 -8 19 84.89 8.8
 0 8 -19 71.39 7.1
 0 8 -19 93.69 6.7
 0 8 -19 80.29 6.8
 0 8 -19 78.69 7.3
 0 8 -19 89.89 10.5
 0 8 -19 88.59 7.7
 0 8 -19 89.89 8.5
 0 8 -19 92.69 9.1
 0 -8 20 277.27 22.6
 0 -8 20 289.87 17.7
 0 -8 20 298.17 18
 0 -8 20 277.07 16.7
 0 -8 20 301.47 24.9
 0 8 -20 278.27 15.1
 0 8 -20 292.47 19.4
 0 8 -20 297.17 16.7
 0 8 -20 311.67 17.9
 0 8 -20 303.37 17.3
 0 8 -20 302.97 15.6
 0 8 -20 308.47 16.3
 0 8 -20 284.47 16.1
 0 -8 21 372.36 25.9
 0 -8 21 339.17 20.3
 0 -8 21 324.67 19
 0 -8 21 338.37 20.1
 0 -8 21 328.97 27.5
 0 8 -21 372.96 20.2
 0 8 -21 319.27 17.4
 0 8 -21 328.97 18.3
 0 8 -21 348.37 19.4
 0 8 -21 338.47 18.7
 0 8 -21 339.87 18.3
 0 8 -21 323.37 17.9
 0 8 -21 343.37 22
 0 -8 22 52.99 15.2
 0 -8 22 76.69 9.2
 0 -8 22 79.29 10.5
 0 -8 22 63.39 13.2
 0 -8 22 78.49 10
 0 8 -22 69.49 8.9
 0 8 -22 71.49 10.3
 0 8 -22 92.19 12.9
 0 8 -22 76.09 9.2
 0 8 -22 63.59 8
 0 8 -22 57.29 8.2
 0 -8 23 29.7 7.3
 0 -8 23 31.2 15.6
 0 -8 23 17.2 7
 0 -8 23 27.2 6.9
 0 -8 23 22.9 12.6
 0 8 -23 21 5.4
 0 8 -23 33.9 6.7
 0 8 -23 35.3 6.6
 0 8 -23 45.5 10
 0 8 -23 40.6 7.9
 0 8 -23 33.4 6.1
 0 -8 24 19.7 7.5
 0 -8 24 39.6 8.6
 0 -8 24 17.4 6.4
 0 -8 24 19.4 11.9
 0 -8 24 26.1 18
 0 8 -24 30.4 6.8
 0 8 -24 21.9 9.4
 0 8 -24 30.5 6.2
 0 8 -24 22.1 6.3
 0 8 -24 42.1 8.5
 0 8 -24 25.7 7.3
 0 -8 25 31.2 15
 0 -8 25 51.59 8.4
 0 -8 25 59.09 10.5
 0 -8 25 54.99 10.3
 0 8 -25 37.6 6.7
 0 8 -25 45.1 14
 0 8 -25 64.39 10.5
 0 8 -25 39.9 9.6
 0 8 -25 38.6 8.4
 0 -8 26 70.89 15.4
 0 -8 26 103.99 12
 0 -8 26 88.79 15.8
 0 -8 26 71.89 12.4
 0 8 -26 86.99 10.9
 0 8 -26 69.89 12.9
 0 8 -26 68.69 10.2
 0 8 -26 78.69 14.5
 0 -8 27 146.99 15.1
 0 -8 27 132.69 23.1
 0 -8 27 110.09 19.8
 0 -8 27 121.79 14.6
 0 8 -27 145.09 18
 0 8 -27 140.19 16.3
 0 8 -27 134.19 12.7
 0 -8 28 22.8 14
 0 -8 28 10.4 7.7
 0 -8 28 16.5 9.5
 0 8 -28 4.9 8
 0 8 -28 1.8 10
 0 8 -28 5.3 5.9
 0 8 -28 32 10.6
 0 -8 29 38.7 13.1
 0 -8 29 45.4 9
 0 -8 29 5.4 14.3
 0 8 -29 34.9 7.2
 0 8 -29 23.2 11
 0 8 -29 30 11.6
 0 -8 30 28.8 13.9
 0 -8 30 19 8.9
 0 -8 30 6.1 10.8
 0 -8 30 33.8 19
 0 8 -30 20.4 6.1
 0 8 -30 -12.7 13.5
 0 8 -30 24.8 10.8
 0 -8 31 6 9.2
 0 -8 31 12.4 15.8
 0 -8 31 7.5 21
 0 8 -31 -13.6 5.8
 0 8 -31 10.2 11
 0 -8 32 55.99 11.7
 0 -8 32 58.39 17.9
 0 8 -32 59.09 17.9
 0 -9 -23 33 7
 0 9 23 20.5 15.2
 0 9 23 18.1 18.4
 0 -9 -22 0.6 5.8
 0 -9 -22 -3.2 10.4
 0 -9 -22 -2.5 12
 0 9 22 -25.9 15.4
 0 9 22 15.3 12.1
 0 -9 -21 15.3 8.9
 0 -9 -21 -0.5 6.1
 0 -9 -21 4 10.5
 0 9 21 17.6 8.2
 0 9 21 21.6 12.9
 0 9 21 1.2 15.6
 0 -9 -20 -7.5 6
 0 -9 -20 3.1 10.8
 0 -9 -20 -6.4 8
 0 9 20 5.7 10.1
 0 9 20 5.8 10.5
 0 9 20 -16.5 14
 0 9 20 -18.5 23.7
 0 -9 -19 83.09 12.6
 0 -9 -19 78.29 12.6
 0 -9 -19 92.19 11.4
 0 -9 -19 97.49 18.2
 0 9 19 62.59 13
 0 9 19 79.39 11.8
 0 9 19 129.59 24.8
 0 -9 -18 10.4 6.8
 0 -9 -18 7.2 10.3
 0 -9 -18 5.3 6.6
 0 -9 -18 11.5 6.7
 0 9 18 12.8 7.9
 0 9 18 8 13.9
 0 9 18 15.5 10.9
 0 9 18 9.8 9.6
 0 -9 -17 14.9 6.3
 0 -9 -17 11.8 6.8
 0 -9 -17 11.7 6.2
 0 -9 -17 15.4 10.6
 0 9 17 3.7 8.7
 0 9 17 9.8 6.9
 0 9 17 5.4 9.3
 0 9 17 4.9 12.1
 0 -9 -16 2.5 9.5
 0 -9 -16 10.9 6.7
 0 -9 -16 9.4 6.2
 0 -9 -16 10.7 5.9
 0 -9 -16 26.1 7.2
 0 -9 -16 28.6 7
 0 9 16 22.1 8.7
 0 9 16 20.6 18.5
 0 9 16 7.7 7.7
 0 9 16 -9.5 10.9
 0 9 16 6.2 6.1
 0 -9 -15 57.29 9.7
 0 -9 -15 69.19 12
 0 -9 -15 59.99 9.7
 0 -9 -15 55.09 9.8
 0 -9 -15 78.49 9.9
 0 -9 -15 49.1 8.6
 0 9 15 69.09 11.7
 0 9 15 53.49 17.2
 0 9 15 50.19 9
 0 9 15 47.3 13.8
 0 -9 -14 423.86 22.4
 0 -9 -14 442.46 27.1
 0 -9 -14 430.96 23.6
 0 -9 -14 434.26 23.7
 0 -9 -14 447.46 24.3
 0 -9 -14 387.56 22.6
 0 9 14 422.56 30.1
 0 9 14 420.26 31.9
 0 9 14 452.45 25.1
 0 9 14 406.96 24.2
 0 9 14 410.26 22.9
 0 -9 -13 111.19 13.9
 0 -9 -13 86.19 9.2
 0 -9 -13 94.99 10.5
 0 -9 -13 110.19 10.5
 0 -9 -13 100.79 9
 0 -9 -13 87.29 11.3
 0 -9 -13 94.49 9.8
 0 9 13 79.39 10.4
 0 9 13 101.89 11
 0 9 13 86.19 9.1
 0 9 13 70.29 14.8
 0 9 13 77.89 14.8
 0 -9 -12 602.94 32.7
 0 -9 -12 655.63 34.2
 0 -9 -12 678.33 32.8
 0 -9 -12 607.04 31.1
 0 -9 -12 569.44 34.7
 0 -9 -12 648.54 31.7
 0 -9 -12 667.53 32.2
 0 9 12 658.23 36.9
 0 9 12 658.93 32.9
 0 9 12 594.64 32
 0 9 12 613.94 31.2
 0 9 12 561.24 39.6
 0 -9 -11 212.98 14.2
 0 -9 -11 213.78 12.7
 0 -9 -11 209.48 14.2
 0 -9 -11 173.68 17.4
 0 -9 -11 225.48 16.1
 0 -9 -11 201.88 13.8
 0 -9 -11 199.98 12.7
 0 -9 -11 158.28 22.1
 0 -9 -11 172.18 18.2
 0 9 11 221.08 19.7
 0 9 11 219.28 14
 0 9 11 213.38 12.8
 0 9 11 225.48 14.2
 0 9 11 206.08 17.9
 0 -9 -10 58.39 10.4
 0 -9 -10 63.59 6.7
 0 -9 -10 66.69 6
 0 -9 -10 50.39 9.5
 0 -9 -10 57.59 8.2
 0 -9 -10 57.89 6.6
 0 -9 -10 55.39 8.9
 0 -9 -10 48.9 12.2
 0 -9 -10 67.29 7
 0 -9 -10 69.39 10.9
 0 -9 -10 42.5 8.9
 0 9 10 77.09 13.3
 0 9 10 56.99 10.5
 0 9 10 53.89 6.5
 0 9 10 70.49 9.2
 0 9 10 59.89 7.4
 0 -9 -9 40.2 6.9
 0 -9 -9 26.1 5.2
 0 -9 -9 39.6 5.7
 0 -9 -9 32 11.1
 0 -9 -9 39.7 5.4
 0 -9 -9 29.7 5.3
 0 -9 -9 32.3 7.2
 0 -9 -9 32.7 4.3
 0 -9 -9 25.4 5.4
 0 -9 -9 24.9 4.6
 0 -9 -9 22.1 6.1
 0 -9 -9 30.8 5.5
 0 -9 -9 32.7 5.4
 0 -9 -9 18.5 8.6
 0 9 9 35 9
 0 9 9 37.1 6.6
 0 9 9 27.3 8.7
 0 9 9 29.6 6.7
 0 9 9 25.8 5.1
 0 9 9 22.8 6.3
 0 9 9 36.2 6.2
 0 9 9 27.9 4.9
 0 9 9 30.2 5.5
 0 -9 -8 7.3 4.7
 0 -9 -8 18.5 9.7
 0 -9 -8 20.8 6.4
 0 -9 -8 12.1 2.9
 0 -9 -8 17.2 4
 0 -9 -8 13.3 3.7
 0 -9 -8 14.9 4.1
 0 -9 -8 15.7 3.2
 0 -9 -8 17.4 4.7
 0 -9 -8 17.7 4.4
 0 -9 -8 10 4.4
 0 -9 -8 10.7 3.7
 0 -9 -8 15.4 3.9
 0 -9 -8 8.9 5.1
 0 -9 -8 14.5 4.5
 0 -9 -8 19.4 8.3
 0 9 8 13.5 3.4
 0 9 8 15.5 3.5
 0 9 8 14.9 4.5
 0 9 8 11.1 3.4
 0 9 8 12.6 7
 0 9 8 13.8 7.2
 0 9 8 10.3 5.1
 0 9 8 12.9 5.2
 0 9 8 13.7 4.5
 0 9 8 15.4 4.1
 0 -9 -7 24 4.8
 0 -9 -7 29.1 9.7
 0 -9 -7 34.2 5.7
 0 -9 -7 23.4 4.3
 0 -9 -7 20.5 4.7
 0 -9 -7 26.8 4.8
 0 -9 -7 21.5 3.9
 0 -9 -7 26.4 8.8
 0 -9 -7 21.9 4.4
 0 -9 -7 21.5 4.1
 0 -9 -7 23.5 5.3
 0 -9 -7 27.7 5.3
 0 -9 -7 20.2 6.2
 0 -9 -7 17.3 3.6
 0 -9 -7 19.5 3.7
 0 9 7 29.1 4.4
 0 9 7 28.1 4.2
 0 9 7 38.4 6.5
 0 9 7 31.9 4.6
 0 9 7 23.7 7.1
 0 9 7 28.2 5.2
 0 9 7 24.4 7.3
 0 9 7 31.6 5.4
 0 9 7 29.1 5.5
 0 9 7 26.9 5.3
 0 -9 -6 20.2 7.3
 0 -9 -6 17.6 4.4
 0 -9 -6 26.4 4.4
 0 -9 -6 21.4 3.8
 0 -9 -6 35.1 5.7
 0 -9 -6 26.7 5
 0 -9 -6 21.2 4
 0 -9 -6 24.6 4.1
 0 -9 -6 20.6 6.1
 0 -9 -6 22.5 5
 0 -9 -6 12.5 8
 0 -9 -6 17.1 3.3
 0 -9 -6 27 4.3
 0 -9 -6 19.6 3.6
 0 -9 -6 25.8 4.8
 0 9 6 30.9 4.9
 0 9 6 18.7 4.5
 0 9 6 27.2 6.6
 0 9 6 20.5 3.8
 0 9 6 23.2 4.3
 0 9 6 26.3 4.1
 0 9 6 19.6 6.3
 0 9 6 22.1 4.8
 0 9 6 20.8 4.3
 0 9 6 23.2 4
 0 -9 -5 137.09 13.2
 0 -9 -5 141.79 9.8
 0 -9 -5 125.59 8.3
 0 -9 -5 134.89 9.3
 0 -9 -5 140.49 8.8
 0 -9 -5 123.09 7.8
 0 -9 -5 138.69 9.3
 0 -9 -5 137.39 8.6
 0 -9 -5 134.99 8.6
 0 -9 -5 138.39 9.5
 0 -9 -5 133.49 8.1
 0 -9 -5 117.49 8.9
 0 -9 -5 124.89 12.5
 0 -9 -5 143.69 10.7
 0 -9 -5 127.19 9.2
 0 9 5 127.29 8.1
 0 9 5 139.79 9
 0 9 5 135.89 11.8
 0 9 5 129.79 9.6
 0 9 5 126.99 8.8
 0 9 5 135.29 7.9
 0 9 5 141.89 9.2
 0 9 5 133.79 8.6
 0 9 5 127.89 7.7
 0 9 5 120.89 10.9
 0 -9 -4 553.24 27
 0 -9 -4 576.44 27
 0 -9 -4 507.85 28.7
 0 -9 -4 506.45 28.4
 0 -9 -4 534.85 26.7
 0 -9 -4 537.25 25.6
 0 -9 -4 544.85 26.8
 0 -9 -4 540.15 26.2
 0 -9 -4 512.15 26.2
 0 -9 -4 545.25 26.3
 0 -9 -4 557.54 26.4
 0 -9 -4 559.64 26
 0 -9 -4 503.45 28.9
 0 9 4 550.04 26.7
 0 9 4 514.25 29.3
 0 9 4 561.64 26.6
 0 9 4 541.75 29.3
 0 9 4 532.45 27.1
 0 9 4 551.84 26
 0 9 4 585.84 28.5
 0 9 4 551.54 25.7
 0 9 4 539.15 26.3
 0 9 4 573.64 26.7
 0 -9 -3 2330.47 105.69
 0 -9 -3 2228.98 104.69
 0 -9 -3 2409.66 105.09
 0 -9 -3 2231.18 104.09
 0 -9 -3 2396.86 105.29
 0 -9 -3 2303.17 104.69
 0 -9 -3 2282.17 104.99
 0 -9 -3 2335.67 104.99
 0 -9 -3 2295.27 104.29
 0 -9 -3 2269.87 104.59
 0 -9 -3 2438.26 104.79
 0 -9 -3 2216.48 106.49
 0 -9 -3 2280.87 104.69
 0 9 3 2342.97 104.69
 0 9 3 2341.47 104.39
 0 9 3 2337.67 104.89
 0 9 3 2315.27 105.99
 0 9 3 2297.87 104.09
 0 9 3 2204.88 105.49
 0 9 3 2292.17 105.19
 0 9 3 2282.97 104.79
 0 9 3 2408.26 104.79
 0 9 3 2348.57 103.99
 0 9 3 2245.68 105.89
 0 9 3 2183.08 105.79
 0 -9 -2 51.59 9
 0 -9 -2 59.89 6.1
 0 -9 -2 60.59 5.4
 0 -9 -2 53.09 6.8
 0 -9 -2 64.99 6.3
 0 -9 -2 63.99 5.6
 0 -9 -2 60.69 5.4
 0 -9 -2 61.19 9
 0 -9 -2 58.89 4.9
 0 -9 -2 63.09 5.4
 0 -9 -2 62.29 4.9
 0 -9 -2 60.09 5.5
 0 -9 -2 62.99 6.3
 0 9 2 62.79 5.1
 0 9 2 56.99 6.6
 0 9 2 63.39 4.7
 0 9 2 62.39 5.1
 0 9 2 50.69 5.1
 0 9 2 66.69 6
 0 9 2 63.89 6.7
 0 9 2 63.19 5.4
 0 9 2 46.3 6.8
 0 9 2 59.79 7.3
 0 9 2 72.19 4.6
 0 -9 -1 1221.88 54.79
 0 -9 -1 1303.17 55.29
 0 -9 -1 1055.59 55.69
 0 -9 -1 1217.18 54.89
 0 -9 -1 1237.18 55.29
 0 -9 -1 1219.28 56.99
 0 -9 -1 1188.28 56.49
 0 -9 -1 1232.28 55.49
 0 -9 -1 1206.98 54.29
 0 -9 -1 1251.07 55.29
 0 -9 -1 1181.58 56.49
 0 -9 -1 1219.28 55.09
 0 -9 -1 1223.68 54.89
 0 -9 -1 1045.5 55.09
 0 -9 -1 1288.57 55.59
 0 9 1 1263.77 55.29
 0 9 1 1224.18 54.79
 0 9 1 1229.98 55.49
 0 9 1 1240.18 54.49
 0 9 1 1282.17 54.69
 0 9 1 1021.8 55.49
 0 9 1 1040.6 54.99
 0 9 1 1187.28 56.09
 0 9 1 1278.67 55.09
 0 9 1 1206.28 55.79
 0 9 1 1245.98 56.09
 0 9 1 1065.09 54.69
 0 -9 0 3759.22 161.98
 0 -9 0 3606.34 161.38
 0 -9 0 3918.61 161.88
 0 -9 0 3713.43 161.68
 0 -9 0 3272.97 161.98
 0 -9 0 3683.83 161.78
 0 -9 0 3155.48 161.98
 0 -9 0 3692.23 162.48
 0 -9 0 3648.03 161.78
 0 -9 0 3653.23 161.98
 0 -9 0 3275.77 161.68
 0 9 0 3708.73 161.88
 0 9 0 3134.49 161.48
 0 9 0 3573.34 162.28
 0 9 0 3664.53 160.98
 0 9 0 3818.72 161.38
 0 9 0 3746.03 161.38
 0 9 0 3697.33 161.18
 0 9 0 3790.62 161.68
 0 9 0 3600.24 162.18
 0 9 0 3111.09 161.78
 0 9 0 3715.83 161.58
 0 -9 1 759.92 34.7
 0 -9 1 754.92 34.4
 0 -9 1 757.92 34.2
 0 -9 1 761.12 35.2
 0 -9 1 809.82 34.6
 0 -9 1 777.62 35.4
 0 -9 1 764.52 34.6
 0 -9 1 655.73 34.9
 0 -9 1 773.52 34.9
 0 -9 1 682.83 34.9
 0 9 -1 771.72 34.4
 0 9 -1 775.32 34.2
 0 9 -1 760.02 33.8
 0 9 -1 794.02 34.7
 0 9 -1 650.03 34.3
 0 9 -1 704.73 34.7
 0 9 -1 754.12 33.9
 0 9 -1 634.44 34.4
 0 9 -1 761.22 35
 0 9 -1 623.04 34.8
 0 9 -1 778.42 34.5
 0 9 -1 766.62 34.9
 0 -9 2 317.17 14.7
 0 -9 2 295.57 16.3
 0 -9 2 288.77 14.4
 0 -9 2 286.57 15
 0 -9 2 298.97 14.4
 0 -9 2 290.57 14.7
 0 -9 2 284.47 14.5
 0 -9 2 284.47 18
 0 -9 2 291.07 14.8
 0 -9 2 298.67 14.7
 0 -9 2 298.87 14.8
 0 9 -2 291.47 13.8
 0 9 -2 306.67 14.9
 0 9 -2 297.67 14.7
 0 9 -2 288.57 14.5
 0 9 -2 304.57 14.8
 0 9 -2 266.27 15.4
 0 9 -2 306.37 14.4
 0 9 -2 233.18 14.8
 0 9 -2 306.37 14.3
 0 9 -2 291.77 14.3
 0 -9 3 477.05 22.7
 0 -9 3 395.06 22.8
 0 -9 3 491.75 22.9
 0 -9 3 502.45 22.8
 0 -9 3 490.85 22.8
 0 -9 3 477.75 22.7
 0 -9 3 479.55 22.4
 0 -9 3 482.65 22.8
 0 9 -3 487.55 22.1
 0 9 -3 493.95 22.5
 0 9 -3 479.85 22.7
 0 9 -3 486.95 22.3
 0 9 -3 486.85 22.6
 0 9 -3 490.75 22.5
 0 9 -3 478.05 23.4
 0 9 -3 478.65 22.6
 0 9 -3 396.56 22.7
 0 9 -3 481.55 22.5
 0 -9 4 732.43 32.7
 0 -9 4 629.14 32.8
 0 -9 4 716.63 32.3
 0 -9 4 728.63 32.6
 0 9 -4 734.03 32.3
 0 9 -4 709.53 32.4
 0 9 -4 732.53 32.5
 0 9 -4 662.93 33
 0 9 -4 716.03 32
 0 9 -4 734.23 32.2
 0 9 -4 591.44 32.3
 0 9 -4 590.44 32.5
 0 9 -4 707.13 31.8
 0 9 -4 716.93 32.3
 0 9 -4 711.53 32.5
 0 9 -4 749.42 32.5
 0 -9 5 862.51 39.1
 0 -9 5 829.72 39.1
 0 -9 5 858.51 38.8
 0 -9 5 852.61 39.4
 0 -9 5 825.32 39.6
 0 9 -5 837.92 38.3
 0 9 -5 848.52 38.7
 0 9 -5 842.72 38.8
 0 9 -5 848.22 38.6
 0 9 -5 867.81 38.9
 0 9 -5 839.62 38.9
 0 9 -5 818.72 39.5
 0 9 -5 852.71 38.4
 0 9 -5 838.22 38.8
 0 9 -5 832.42 38.8
 0 -9 6 46.8 5.6
 0 -9 6 67.89 5.2
 0 -9 6 59.99 4.8
 0 -9 6 63.79 4.7
 0 -9 6 58.69 7.5
 0 9 -6 64.99 4.4
 0 9 -6 64.59 3.9
 0 9 -6 63.99 4.6
 0 9 -6 63.09 4.4
 0 9 -6 61.29 3.8
 0 9 -6 48.2 4.2
 0 9 -6 60.89 4.2
 0 9 -6 61.59 5.3
 0 9 -6 50.89 4.9
 0 9 -6 61.39 4.3
 0 9 -6 59.59 4.3
 0 -9 7 671.53 30
 0 -9 7 627.34 29.4
 0 -9 7 567.64 30
 0 -9 7 647.14 29.8
 0 -9 7 633.44 31.1
 0 9 -7 681.23 29.6
 0 9 -7 645.14 29.4
 0 9 -7 659.23 29.5
 0 9 -7 662.13 29.3
 0 9 -7 547.75 29.9
 0 9 -7 573.84 29.7
 0 9 -7 625.54 28.9
 0 9 -7 651.73 29
 0 9 -7 641.04 29.4
 0 9 -7 582.74 29.6
 0 9 -7 648.64 29.1
 0 9 -7 670.43 29.4
 0 -9 8 1464.65 63.29
 0 -9 8 1174.68 63.99
 0 -9 8 1319.57 63.59
 0 -9 8 1483.95 63.59
 0 -9 8 1366.06 64.79
 0 9 -8 1430.76 62.79
 0 9 -8 1175.88 63.79
 0 9 -8 1465.55 63.29
 0 9 -8 1427.16 64.19
 0 9 -8 1426.36 62.59
 0 9 -8 1496.65 63.09
 0 9 -8 1430.26 62.79
 0 9 -8 1441.56 62.99
 0 9 -8 1406.56 63.19
 0 9 -8 1437.06 63.09
 0 9 -8 1189.58 63.29
 0 9 -8 1358.66 63.19
 0 9 -8 1465.25 63.19
 0 -9 9 3235.38 162.58
 0 -9 9 3705.93 162.08
 0 -9 9 3755.72 162.48
 0 -9 9 3556.84 163.78
 0 9 -9 3644.14 162.98
 0 9 -9 3713.23 161.88
 0 9 -9 3851.61 161.88
 0 9 -9 3799.72 162.18
 0 9 -9 3667.93 161.58
 0 9 -9 3216.78 162.38
 0 9 -9 3194.78 162.18
 0 9 -9 3672.03 161.98
 0 9 -9 3614.54 161.88
 0 9 -9 3716.33 161.98
 0 9 -9 3680.33 161.48
 0 -9 10 1067.29 57.69
 0 -9 10 1177.98 59.19
 0 -9 10 1299.57 57.39
 0 9 -10 1272.97 58.49
 0 9 -10 1124.99 57.69
 0 9 -10 1339.27 57.09
 0 9 -10 1304.57 57.09
 0 9 -10 1269.07 57.29
 0 9 -10 1309.17 57.49
 0 9 -10 1284.27 57.09
 0 9 -10 1289.27 56.89
 0 9 -10 1334.37 57.29
 0 9 -10 1117.89 57.49
 0 9 -10 1287.17 56.69
 0 9 -10 1302.67 57.29
 0 -9 11 55.39 4.9
 0 -9 11 58.19 8.5
 0 -9 11 72.59 5.8
 0 -9 11 51.29 5.9
 0 9 -11 59.59 4.4
 0 9 -11 62.39 4.4
 0 9 -11 61.19 6.8
 0 9 -11 58.69 4.2
 0 9 -11 57.19 4
 0 9 -11 50.79 5.4
 0 9 -11 51.79 5.7
 0 9 -11 58.79 4.6
 0 9 -11 60.09 4.7
 0 9 -11 59.29 5
 0 9 -11 63.19 4.8
 0 9 -11 62.59 5.1
 0 -9 12 441.16 24.3
 0 -9 12 464.15 22.6
 0 -9 12 431.66 21.6
 0 -9 12 459.45 22.2
 0 9 -12 463.05 22.2
 0 9 -12 425.76 21.5
 0 9 -12 463.95 21.6
 0 9 -12 424.66 21
 0 9 -12 462.65 21.9
 0 9 -12 452.45 23.1
 0 9 -12 468.35 22.4
 0 9 -12 459.25 21.2
 0 9 -12 424.16 21.3
 0 9 -12 463.95 21.2
 0 9 -12 427.96 20.8
 0 9 -12 438.06 21.5
 0 -9 13 737.53 35.1
 0 -9 13 761.32 35.5
 0 -9 13 712.53 37.4
 0 -9 13 733.53 34.7
 0 9 -13 753.72 34.6
 0 9 -13 727.73 34.5
 0 9 -13 699.23 33.7
 0 9 -13 759.02 34.8
 0 9 -13 786.02 35.4
 0 9 -13 740.83 34.1
 0 9 -13 703.33 34.3
 0 9 -13 707.83 34
 0 9 -13 752.42 34.1
 0 9 -13 751.22 34.5
 0 9 -13 732.83 35
 0 -9 14 -0.5 2.6
 0 -9 14 1.1 5.7
 0 -9 14 11 6.6
 0 -9 14 2.7 3.5
 0 -9 14 4.9 3.1
 0 9 -14 7.2 2.3
 0 9 -14 1.1 3.3
 0 9 -14 2.8 2.7
 0 9 -14 3 2
 0 9 -14 2.2 2.7
 0 9 -14 1.1 2.3
 0 9 -14 2.3 2.2
 0 9 -14 4 2
 0 9 -14 5.1 2.5
 0 9 -14 5.4 2.6
 0 9 -14 0 4.1
 0 9 -14 6.7 3.4
 0 -9 15 665.43 31.7
 0 -9 15 661.03 32
 0 -9 15 666.53 31.2
 0 -9 15 637.94 34.7
 0 -9 15 660.23 34.7
 0 9 -15 657.43 30.9
 0 9 -15 678.03 30.4
 0 9 -15 652.83 31.1
 0 9 -15 614.84 30
 0 9 -15 652.93 31.5
 0 9 -15 667.73 30.9
 0 9 -15 679.43 31.8
 0 9 -15 647.24 30.7
 0 9 -15 619.24 30.8
 0 9 -15 648.14 32.6
 0 9 -15 611.04 30.2
 0 9 -15 632.94 30.8
 0 -9 16 65.69 6.4
 0 -9 16 63.99 7.4
 0 -9 16 83.09 13.3
 0 -9 16 71.19 10.9
 0 -9 16 86.69 7.4
 0 9 -16 71.49 6.7
 0 9 -16 76.49 5.4
 0 9 -16 68.99 6.3
 0 9 -16 62.49 5.5
 0 9 -16 69.59 8.2
 0 9 -16 62.69 5.9
 0 9 -16 70.59 5.8
 0 9 -16 67.89 5.9
 0 9 -16 67.39 6.1
 0 9 -16 69.79 5.9
 0 9 -16 78.49 5.2
 0 9 -16 74.39 7.4
 0 -9 17 96.79 8.5
 0 -9 17 87.89 7.1
 0 -9 17 92.99 7.6
 0 -9 17 80.09 12.5
 0 -9 17 97.59 14.7
 0 9 -17 81.59 7.1
 0 9 -17 96.69 7.5
 0 9 -17 82.29 7.1
 0 9 -17 85.59 6.1
 0 9 -17 86.69 9.1
 0 9 -17 76.29 7.8
 0 9 -17 83.59 5.9
 0 9 -17 76.89 6.7
 0 9 -17 91.49 7.3
 0 9 -17 83.89 6.7
 0 9 -17 91.49 6.8
 0 -9 18 21.1 4.5
 0 -9 18 36.7 6.4
 0 -9 18 33.1 9.2
 0 -9 18 40.9 7
 0 9 -18 23.9 4.7
 0 9 -18 25.4 4.8
 0 9 -18 26.3 4.5
 0 9 -18 23.6 4.3
 0 9 -18 31.8 5.6
 0 9 -18 33.1 5.6
 0 9 -18 31.1 6.5
 0 9 -18 28.5 4.5
 0 9 -18 23.3 4.8
 0 9 -18 32.4 5.1
 0 -9 19 107.79 8.7
 0 -9 19 103.29 14.8
 0 -9 19 102.49 9.3
 0 -9 19 70.69 13
 0 9 -19 99.79 7
 0 9 -19 94.29 9.4
 0 9 -19 109.79 8.1
 0 9 -19 95.29 12.7
 0 9 -19 102.39 7.4
 0 9 -19 105.59 8.5
 0 9 -19 117.39 9.9
 0 9 -19 106.99 8.1
 0 -9 20 150.98 12.6
 0 -9 20 138.29 20.2
 0 -9 20 164.28 12.1
 0 -9 20 164.18 17.8
 0 -9 20 157.48 11.4
 0 9 -20 165.08 10.1
 0 9 -20 160.48 10.7
 0 9 -20 181.88 12.6
 0 9 -20 158.28 9.7
 0 9 -20 169.18 14.2
 0 9 -20 151.38 11
 0 9 -20 161.88 11.6
 0 9 -20 161.28 10.7
 0 -9 21 114.59 10.2
 0 -9 21 102.69 16
 0 -9 21 116.69 11.3
 0 -9 21 107.49 10.9
 0 -9 21 113.79 16.9
 0 9 -21 118.89 9.4
 0 9 -21 120.29 9.9
 0 9 -21 108.19 8.3
 0 9 -21 127.39 11
 0 9 -21 96.79 13.3
 0 9 -21 119.59 9.9
 0 9 -21 120.79 9.3
 0 9 -21 100.59 9
 0 -9 22 218.28 26.1
 0 -9 22 226.98 15.8
 0 -9 22 215.68 14.5
 0 -9 22 222.08 22
 0 -9 22 207.18 15.5
 0 9 -22 217.28 13.3
 0 9 -22 238.48 14.9
 0 9 -22 204.38 13.9
 0 9 -22 210.58 13.9
 0 9 -22 226.88 16
 0 9 -22 236.08 18.2
 0 9 -22 210.48 13.6
 0 -9 23 -21 15.7
 0 -9 23 24.1 7.1
 0 -9 23 11.8 5.5
 0 -9 23 18.6 11.1
 0 -9 23 14.9 6.9
 0 9 -23 11.9 4.9
 0 9 -23 23.8 9
 0 9 -23 15.7 5.6
 0 9 -23 8.4 6.6
 0 9 -23 10.3 5.6
 0 9 -23 15.6 5.6
 0 -9 24 74.89 9.9
 0 -9 24 60.09 14.1
 0 -9 24 79.79 11.4
 0 9 -24 66.09 9.1
 0 9 -24 55.49 11.1
 0 9 -24 52.09 8.3
 0 9 -24 61.99 9.6
 0 9 -24 73.59 9.5
 0 9 -24 85.79 13.9
 0 -9 25 15.7 7.8
 0 -9 25 12.5 6.3
 0 -9 25 19.9 12.2
 0 -9 25 -1.2 8
 0 9 -25 17.5 5.7
 0 9 -25 17.5 9.2
 0 9 -25 7.4 7.1
 0 9 -25 4.3 5.7
 0 9 -25 4.1 7.1
 0 -9 26 -5.2 8.9
 0 -9 26 -0.7 12.7
 0 -9 26 2 7
 0 -9 26 12.6 7.3
 0 9 -26 -0.5 5.3
 0 9 -26 11.9 7.7
 0 9 -26 11.7 10
 0 9 -26 7.5 6
 0 -9 27 9 7.2
 0 -9 27 4 11
 0 -9 27 20.6 8.3
 0 -9 27 2.2 12.6
 0 9 -27 6 9.9
 0 9 -27 4 8.8
 0 9 -27 2.8 6.1
 0 9 -27 11 6.3
 0 -9 28 10.5 7.5
 0 -9 28 24.2 13.5
 0 -9 28 14.6 9.5
 0 9 -28 7.3 10.6
 0 9 -28 -4 9.1
 0 9 -28 3.8 7.1
 0 9 -28 16 6.7
 0 -9 29 23 13.7
 0 -9 29 36.6 9.1
 0 9 -29 36.6 7
 0 9 -29 22.6 12.2
 0 9 -29 41.9 11.6
 0 -9 30 -19.4 18.5
 0 -9 30 21.5 14.1
 0 -9 30 7.6 8.8
 0 -9 30 -1.8 8
 0 9 -30 17.5 10.6
 0 9 -30 12.8 12.1
 0 9 -30 10.9 5.8
 0 -9 31 14.6 8.6
 0 -9 31 -2.3 15.3
 0 -9 31 -1.1 24
 0 9 -31 11.1 11
 0 9 -31 2.6 17.6
 0 9 -31 5.7 6.2
 0 -9 32 53.39 11.5
 0 -9 32 77.19 19.1
 0 9 -32 57.59 10.7
 0 9 -32 33.6 13.4
 0 -10 -22 23.6 9
 0 10 22 -77.89 32
 0 -10 -21 15.7 11.5
 0 -10 -21 6.9 10.2
 0 -10 -21 21.1 6.5
 0 10 21 20.3 11.4
 0 10 21 -44.5 16
 0 -10 -20 31.9 16.5
 0 -10 -20 28.9 9.9
 0 -10 -20 25.2 7.5
 0 10 20 5.2 15.5
 0 10 20 9.9 22.4
 0 10 20 36.2 13
 0 10 20 16 8.3
 0 -10 -19 4.9 6.1
 0 -10 -19 -10.5 7.2
 0 -10 -19 19.2 11.3
 0 10 19 63.89 20.8
 0 10 19 15.7 11.5
 0 10 19 10.3 16
 0 -10 -18 44 9.3
 0 -10 -18 24.1 11.3
 0 -10 -18 56.09 10.5
 0 -10 -18 21.9 11.7
 0 10 18 35.9 9.6
 0 10 18 24.6 11
 0 10 18 36.9 15.1
 0 -10 -17 111.39 12.8
 0 -10 -17 116.49 12
 0 -10 -17 102.99 16.5
 0 -10 -17 85.29 12
 0 10 17 82.99 17.2
 0 10 17 107.09 19.3
 0 10 17 46.1 14.6
 0 10 17 71.39 12.8
 0 -10 -16 184.08 14.2
 0 -10 -16 171.28 13.7
 0 -10 -16 206.28 19.4
 0 -10 -16 216.28 15
 0 -10 -16 206.88 15.1
 0 10 16 170.68 14.8
 0 10 16 162.28 17.4
 0 10 16 177.68 23.1
 0 10 16 113.09 23.9
 0 10 16 208.28 18.5
 0 -10 -15 167.68 12.7
 0 -10 -15 189.38 17.8
 0 -10 -15 164.88 19.1
 0 -10 -15 159.98 14.1
 0 -10 -15 152.88 14
 0 -10 -15 192.78 13.9
 0 10 15 173.48 16.3
 0 10 15 163.38 15.5
 0 10 15 158.28 13.3
 0 10 15 166.48 21.8
 0 10 15 167.98 28.2
 0 -10 -14 79.59 10
 0 -10 -14 56.29 8.5
 0 -10 -14 49.9 9.4
 0 -10 -14 47.5 9
 0 -10 -14 62.19 9.8
 0 -10 -14 30 9.8
 0 10 14 43.9 7.4
 0 10 14 48.5 10.3
 0 10 14 84.59 17.3
 0 10 14 51.29 13
 0 10 14 44.6 8.9
 0 -10 -13 325.17 19.9
 0 -10 -13 328.27 19
 0 -10 -13 295.17 18.2
 0 -10 -13 317.47 19
 0 -10 -13 330.67 22.2
 0 -10 -13 316.57 17.9
 0 -10 -13 310.87 21.3
 0 10 13 317.37 18.7
 0 10 13 326.77 20.1
 0 10 13 334.77 26
 0 10 13 297.57 19.7
 0 10 13 294.57 28
 0 -10 -12 106.79 10.7
 0 -10 -12 89.39 10.2
 0 -10 -12 82.89 11.5
 0 -10 -12 87.59 12.5
 0 -10 -12 79.29 9.5
 0 -10 -12 84.89 9.1
 0 -10 -12 100.29 8.8
 0 10 12 83.49 9.4
 0 10 12 91.59 10.7
 0 10 12 66.79 13.9
 0 10 12 82.69 10.5
 0 10 12 93.39 15.3
 0 -10 -11 409.36 23.8
 0 -10 -11 433.46 23.7
 0 -10 -11 393.36 22.1
 0 -10 -11 424.46 31.9
 0 -10 -11 438.76 23.4
 0 -10 -11 384.86 27.3
 0 -10 -11 457.05 22.9
 0 -10 -11 410.46 24.9
 0 10 11 420.76 23.3
 0 10 11 452.25 27.6
 0 10 11 441.76 23.6
 0 10 11 422.56 30.6
 0 10 11 420.76 22.2
 0 -10 -10 92.19 13.6
 0 -10 -10 108.79 10
 0 -10 -10 104.79 14
 0 -10 -10 106.29 16.2
 0 -10 -10 91.39 8.5
 0 -10 -10 110.29 8.7
 0 -10 -10 99.09 8.6
 0 -10 -10 96.79 11.4
 0 -10 -10 99.79 15.4
 0 -10 -10 105.79 10.2
 0 10 10 98.89 13
 0 10 10 108.79 10.3
 0 10 10 71.99 15.1
 0 10 10 92.89 17
 0 10 10 106.19 9.5
 0 10 10 103.39 8.7
 0 10 10 112.09 10.1
 0 10 10 101.39 9.7
 0 -10 -9 86.19 11.4
 0 -10 -9 86.19 11.4
 0 -10 -9 117.99 15.1
 0 -10 -9 103.39 8.3
 0 -10 -9 102.09 8.2
 0 -10 -9 107.79 8.4
 0 -10 -9 82.49 9
 0 -10 -9 110.09 15.4
 0 -10 -9 98.39 10.2
 0 -10 -9 108.09 12.7
 0 -10 -9 90.99 7.3
 0 10 9 106.99 8.2
 0 10 9 107.29 14.8
 0 10 9 109.29 10.2
 0 10 9 108.09 13.9
 0 10 9 108.89 9.2
 0 10 9 106.59 11.8
 0 -10 -8 66.89 13.6
 0 -10 -8 85.59 8.5
 0 -10 -8 77.79 7.4
 0 -10 -8 73.29 6.3
 0 -10 -8 86.39 11.3
 0 -10 -8 79.79 8.3
 0 -10 -8 80.09 7.4
 0 -10 -8 72.69 9.7
 0 -10 -8 90.39 8.1
 0 -10 -8 103.49 10.4
 0 -10 -8 92.29 19.3
 0 -10 -8 92.39 7.4
 0 -10 -8 91.19 8.6
 0 -10 -8 87.19 6.1
 0 -10 -8 69.59 7.5
 0 10 8 77.09 12.5
 0 10 8 90.69 7
 0 10 8 91.99 8.2
 0 10 8 88.59 8
 0 10 8 90.49 9.9
 0 10 8 85.59 7.4
 0 10 8 86.59 12.4
 0 10 8 85.39 8.5
 0 10 8 94.19 10.3
 0 -10 -7 327.37 16.9
 0 -10 -7 329.57 18.1
 0 -10 -7 324.67 23.4
 0 -10 -7 330.67 17.6
 0 -10 -7 356.96 19
 0 -10 -7 361.16 19.7
 0 -10 -7 363.86 18.3
 0 -10 -7 345.07 17.2
 0 -10 -7 353.56 17.9
 0 -10 -7 323.97 22.5
 0 -10 -7 342.67 19.3
 0 -10 -7 352.46 21.1
 0 -10 -7 357.56 18.9
 0 -10 -7 318.47 18.2
 0 -10 -7 365.06 18.8
 0 10 7 373.36 22.6
 0 10 7 340.67 20
 0 10 7 341.87 17.7
 0 10 7 351.86 18.9
 0 10 7 349.17 18.6
 0 10 7 348.07 18.1
 0 10 7 353.26 19
 0 10 7 359.96 22
 0 10 7 348.57 20
 0 10 7 369.16 17.7
 0 -10 -6 10.6 3.6
 0 -10 -6 5.9 3
 0 -10 -6 15.7 7.7
 0 -10 -6 5.4 3.1
 0 -10 -6 4.6 4.2
 0 -10 -6 1.6 5.2
 0 -10 -6 -0.6 3.8
 0 -10 -6 1.2 3.3
 0 -10 -6 3.2 3.8
 0 -10 -6 2.6 3.2
 0 -10 -6 12 9
 0 -10 -6 0.5 3
 0 -10 -6 2.8 3.1
 0 -10 -6 -8.8 3.9
 0 10 6 8 4.4
 0 10 6 11.8 5.9
 0 10 6 4.9 3.7
 0 10 6 0.8 2.6
 0 10 6 5.5 3.2
 0 10 6 2.3 3.8
 0 10 6 9.9 3.8
 0 10 6 -1.9 5.7
 0 10 6 6.5 3
 0 10 6 4.9 2.7
 0 -10 -5 30.1 5.9
 0 -10 -5 23.2 4.9
 0 -10 -5 30.1 5.1
 0 -10 -5 22 3.7
 0 -10 -5 24.2 4.7
 0 -10 -5 29.5 6.2
 0 -10 -5 22.5 4.9
 0 -10 -5 31.6 6.1
 0 -10 -5 23.9 4.5
 0 -10 -5 23.9 4.4
 0 -10 -5 12 8
 0 -10 -5 32.7 6.1
 0 -10 -5 8.5 8.2
 0 -10 -5 20.9 4
 0 10 5 17.5 4.1
 0 10 5 21.9 7.5
 0 10 5 30.3 4.5
 0 10 5 27.3 4.5
 0 10 5 21 6.4
 0 10 5 27.6 4.9
 0 10 5 20.1 3.8
 0 10 5 17.4 4.3
 0 10 5 21.4 3.9
 0 10 5 22.3 4.9
 0 10 5 35.8 6.9
 0 -10 -4 527.35 25.6
 0 -10 -4 527.05 25.6
 0 -10 -4 521.65 25.9
 0 -10 -4 500.55 28.6
 0 -10 -4 538.45 27.3
 0 -10 -4 551.94 26.2
 0 -10 -4 527.25 26.2
 0 -10 -4 514.55 25
 0 -10 -4 526.65 26.1
 0 -10 -4 531.25 25.6
 0 -10 -4 546.55 26.3
 0 -10 -4 499.15 28.3
 0 -10 -4 485.65 24.9
 0 -10 -4 522.25 25.5
 0 10 4 531.75 26
 0 10 4 491.05 27.7
 0 10 4 506.05 26.3
 0 10 4 511.55 27.6
 0 10 4 540.55 25.4
 0 10 4 522.95 25.7
 0 10 4 532.15 24.8
 0 10 4 527.45 25.8
 0 10 4 523.35 24.9
 0 10 4 498.25 27.5
 0 10 4 526.55 25.9
 0 -10 -3 199.58 14.8
 0 -10 -3 195.18 11.1
 0 -10 -3 201.98 15.1
 0 -10 -3 208.28 12.3
 0 -10 -3 198.08 11.8
 0 -10 -3 192.98 11
 0 -10 -3 201.08 12.1
 0 -10 -3 215.48 11.7
 0 -10 -3 190.68 11.6
 0 -10 -3 202.78 11.5
 0 -10 -3 181.98 12
 0 -10 -3 213.28 12.2
 0 -10 -3 198.98 11.5
 0 -10 -3 200.78 13.1
 0 10 3 199.58 11.2
 0 10 3 199.08 13.9
 0 10 3 201.68 12.3
 0 10 3 209.28 10.8
 0 10 3 218.78 11.9
 0 10 3 225.88 13.8
 0 10 3 209.38 11
 0 10 3 215.38 13.5
 0 10 3 222.28 11.9
 0 10 3 211.98 11.5
 0 10 3 208.98 11.5
 0 10 3 208.18 13.2
 0 -10 -2 1229.48 56.79
 0 -10 -2 1282.87 58.49
 0 -10 -2 1207.38 56.89
 0 -10 -2 1230.68 57.69
 0 -10 -2 1170.28 58.19
 0 -10 -2 1273.27 57.79
 0 -10 -2 1240.38 59.29
 0 -10 -2 1218.18 57.29
 0 -10 -2 1326.17 59.19
 0 -10 -2 1216.68 56.99
 0 -10 -2 1172.78 59.19
 0 -10 -2 1225.28 57.29
 0 -10 -2 1315.47 57.49
 0 10 2 1272.07 56.79
 0 10 2 1229.98 58.69
 0 10 2 1272.97 57.59
 0 10 2 1315.57 59.59
 0 10 2 1260.77 56.59
 0 10 2 1242.98 58.39
 0 10 2 1224.18 57.79
 0 10 2 1281.77 58.79
 0 10 2 1230.78 58.09
 0 10 2 1241.18 57.29
 0 10 2 1156.58 59.39
 0 10 2 1228.18 56.99
 0 -10 -1 1811.72 78.19
 0 -10 -1 1624.54 79.29
 0 -10 -1 1622.04 77.89
 0 -10 -1 1720.73 78.79
 0 -10 -1 1705.83 78.19
 0 -10 -1 1668.03 77.39
 0 -10 -1 1736.93 77.89
 0 -10 -1 1687.83 77.79
 0 -10 -1 1660.03 77.69
 0 -10 -1 1662.93 77.29
 0 -10 -1 1702.93 79.39
 0 -10 -1 1759.32 77.89
 0 -10 -1 1724.93 78.29
 0 -10 -1 1663.23 78.09
 0 -10 -1 1712.53 78.69
 0 10 1 1641.24 78.79
 0 10 1 1691.03 77.69
 0 10 1 1742.43 78.69
 0 10 1 1714.53 77.49
 0 10 1 1780.92 77.09
 0 10 1 1679.63 78.59
 0 10 1 1713.03 78.79
 0 10 1 1770.12 77.59
 0 10 1 1722.83 77.89
 0 10 1 1726.03 77.89
 0 10 1 1657.93 78.19
 0 10 1 1685.23 77.19
 0 -10 0 627.14 29.7
 0 -10 0 641.14 31.2
 0 -10 0 636.94 30.4
 0 -10 0 574.04 29.2
 0 -10 0 621.44 30.8
 0 -10 0 655.83 30.2
 0 -10 0 637.74 30.5
 0 -10 0 663.23 30.2
 0 -10 0 616.84 29.5
 0 -10 0 683.43 30.3
 0 -10 0 677.23 30.1
 0 -10 0 634.94 29.9
 0 10 0 684.33 29.7
 0 10 0 620.34 31
 0 10 0 618.14 30.6
 0 10 0 632.14 30.8
 0 10 0 661.23 29.4
 0 10 0 631.34 29.7
 0 10 0 664.43 30.4
 0 10 0 633.64 30.9
 0 10 0 531.25 30.3
 0 10 0 637.94 30.1
 0 10 0 651.93 29.2
 0 10 0 541.45 29.8
 0 -10 1 1183.98 58.29
 0 -10 1 1385.66 58.59
 0 -10 1 1322.07 58.79
 0 -10 1 1272.27 58.39
 0 -10 1 1311.67 58.39
 0 -10 1 1283.67 58.39
 0 -10 1 1205.28 57.29
 0 -10 1 1286.37 57.89
 0 -10 1 1296.87 58.59
 0 -10 1 1306.77 58.29
 0 10 -1 1335.27 57.69
 0 10 -1 1274.57 58.89
 0 10 -1 1282.37 58.99
 0 10 -1 1273.47 58.39
 0 10 -1 1310.47 57.59
 0 10 -1 1306.37 58.29
 0 10 -1 1266.97 58.99
 0 10 -1 1058.29 58.19
 0 10 -1 1312.37 58.19
 0 10 -1 1093.59 58.09
 0 10 -1 1298.47 57.99
 0 -10 2 3130.09 135.79
 0 -10 2 3322.47 135.69
 0 -10 2 3184.18 135.99
 0 -10 2 3090.19 135.59
 0 -10 2 2984.7 135.09
 0 -10 2 2547.84 135.39
 0 -10 2 2994.9 136.19
 0 -10 2 3164.78 135.59
 0 -10 2 3146.09 135.49
 0 -10 2 3052.39 135.59
 0 -10 2 2593.54 135.79
 0 10 -2 3123.39 135.39
 0 10 -2 2538.85 135.19
 0 10 -2 3088.49 134.89
 0 10 -2 3009.5 135.79
 0 10 -2 3035.6 135.89
 0 10 -2 3096.39 136.09
 0 10 -2 3134.99 135.49
 0 10 -2 3035.4 135.09
 0 10 -2 3179.18 135.69
 0 10 -2 2580.34 135.29
 0 -10 3 876.31 40
 0 -10 3 786.92 39.7
 0 -10 3 877.51 39.4
 0 -10 3 921.21 40.2
 0 -10 3 899.41 39.9
 0 -10 3 865.41 40.6
 0 -10 3 905.61 39.9
 0 -10 3 759.22 40
 0 -10 3 914.91 39.8
 0 -10 3 905.71 39.7
 0 10 -3 887.21 39.1
 0 10 -3 922.11 39.6
 0 10 -3 766.52 39.5
 0 10 -3 736.73 39.7
 0 10 -3 913.51 39.7
 0 10 -3 905.11 39.8
 0 10 -3 785.32 40.4
 0 10 -3 743.93 40
 0 10 -3 879.91 39.3
 0 10 -3 871.41 39
 0 10 -3 752.52 39.5
 0 10 -3 919.41 40
 0 -10 4 125.09 7.4
 0 -10 4 101.59 7.7
 0 -10 4 125.29 8.8
 0 -10 4 112.99 7.4
 0 -10 4 122.69 7
 0 -10 4 128.29 7.4
 0 -10 4 117.79 7.1
 0 -10 4 107.59 7.4
 0 -10 4 121.09 7
 0 10 -4 110.99 6.8
 0 10 -4 124.59 6.9
 0 10 -4 116.39 6.7
 0 10 -4 118.69 6.3
 0 10 -4 120.19 6.2
 0 10 -4 127.89 7.2
 0 10 -4 119.69 6.9
 0 10 -4 124.89 7.2
 0 10 -4 97.39 8
 0 10 -4 107.69 6.7
 0 10 -4 100.79 7
 0 -10 5 1393.76 71.19
 0 -10 5 1620.94 71.09
 0 -10 5 1611.74 71.19
 0 -10 5 1570.44 70.69
 0 -10 5 1533.15 71.59
 0 10 -5 1596.94 70.59
 0 10 -5 1354.26 70.69
 0 10 -5 1652.83 70.79
 0 10 -5 1615.54 70.59
 0 10 -5 1557.64 71.59
 0 10 -5 1578.34 70.79
 0 10 -5 1620.04 70.19
 0 10 -5 1641.74 70.79
 0 10 -5 1628.64 70.89
 0 10 -5 1592.04 70.89
 0 10 -5 1318.47 71.29
 0 -10 6 620.64 32.5
 0 -10 6 695.23 33.6
 0 -10 6 715.23 32.5
 0 -10 6 702.93 32
 0 -10 6 739.13 32.4
 0 10 -6 585.44 31.9
 0 10 -6 707.43 31.8
 0 10 -6 673.73 32.2
 0 10 -6 581.14 32.2
 0 10 -6 718.63 31.9
 0 10 -6 720.53 32.2
 0 10 -6 691.93 32
 0 10 -6 700.53 31.6
 0 10 -6 708.23 32.1
 0 10 -6 713.73 32.1
 0 10 -6 700.83 32.9
 0 10 -6 724.93 32.1
 0 -10 7 865.81 38.2
 0 -10 7 745.03 38.6
 0 -10 7 800.92 39.7
 0 -10 7 874.01 38.6
 0 -10 7 732.13 38.9
 0 10 -7 825.42 38.1
 0 10 -7 864.71 37.7
 0 10 -7 861.51 38.1
 0 10 -7 738.63 38
 0 10 -7 854.81 38.2
 0 10 -7 733.03 38.4
 0 10 -7 876.51 38.3
 0 10 -7 857.81 38.1
 0 10 -7 869.71 37.9
 0 10 -7 852.01 38
 0 -10 8 1433.56 62.39
 0 -10 8 1209.28 62.99
 0 -10 8 1202.88 62.69
 0 -10 8 1379.06 64.99
 0 -10 8 1421.36 62.79
 0 10 -8 1403.96 62.29
 0 10 -8 1468.65 62.39
 0 10 -8 1185.38 62.49
 0 10 -8 1438.36 62.39
 0 10 -8 1498.85 62.39
 0 10 -8 1448.26 62.49
 0 10 -8 1162.88 62.79
 0 10 -8 1437.06 61.99
 0 10 -8 1263.37 62.19
 0 10 -8 1477.05 62.29
 0 10 -8 1429.96 61.89
 0 -10 9 1160.28 56.29
 0 -10 9 1063.89 54.79
 0 -10 9 1252.77 54.59
 0 -10 9 1048 55.09
 0 -10 9 1273.97 55.09
 0 10 -9 1265.17 54.49
 0 10 -9 1031.9 54.59
 0 10 -9 1223.78 54.29
 0 10 -9 1266.97 54.49
 0 10 -9 1281.57 54.69
 0 10 -9 1271.27 53.99
 0 10 -9 1226.88 53.99
 0 10 -9 1291.07 54.39
 0 10 -9 1043.3 54.99
 0 10 -9 1075.19 54.19
 0 10 -9 1227.68 54.49
 0 -10 10 664.43 30.7
 0 -10 10 628.24 30.9
 0 -10 10 633.54 30
 0 -10 10 627.64 33.4
 0 -10 10 653.53 30.4
 0 10 -10 644.94 29.9
 0 10 -10 684.03 29.9
 0 10 -10 689.53 29.9
 0 10 -10 641.74 29.8
 0 10 -10 560.04 30.2
 0 10 -10 646.54 29.5
 0 10 -10 641.34 29.4
 0 10 -10 635.54 32.4
 0 10 -10 619.94 31.2
 0 10 -10 645.44 29.9
 0 10 -10 554.24 30.5
 0 10 -10 649.14 30
 0 -10 11 797.22 40.6
 0 -10 11 836.82 39.1
 0 -10 11 829.32 38.7
 0 -10 11 847.62 38.3
 0 10 -11 870.71 37.9
 0 10 -11 793.02 37.4
 0 10 -11 804.42 38
 0 10 -11 818.62 37.6
 0 10 -11 821.52 38.2
 0 10 -11 767.42 37.8
 0 10 -11 826.02 38.9
 0 10 -11 806.72 38.5
 0 10 -11 823.12 38.1
 0 10 -11 826.72 38.1
 0 10 -11 788.72 39.3
 0 10 -11 840.02 37.9
 0 -10 12 773.32 37.6
 0 -10 12 768.32 36.1
 0 -10 12 775.52 36.6
 0 -10 12 804.52 39
 0 10 -12 753.72 35.9
 0 10 -12 745.43 35.4
 0 10 -12 778.32 37
 0 10 -12 789.32 36.2
 0 10 -12 771.62 35.6
 0 10 -12 767.92 35.9
 0 10 -12 744.83 36.9
 0 10 -12 772.42 37.4
 0 10 -12 783.62 35.7
 0 10 -12 761.02 35.9
 0 10 -12 746.73 35.7
 0 -10 13 1235.48 56.39
 0 -10 13 1185.08 58.99
 0 -10 13 1244.18 57.29
 0 -10 13 1254.07 56.89
 0 10 -13 1144.39 55.59
 0 10 -13 1280.57 56.59
 0 10 -13 1232.68 57.09
 0 10 -13 1242.18 55.99
 0 10 -13 1203.88 56.19
 0 10 -13 1269.57 56.89
 0 10 -13 1182.08 58.39
 0 10 -13 1186.98 55.99
 0 10 -13 1189.08 56.19
 0 10 -13 1269.97 55.99
 0 -10 14 492.75 24.1
 0 -10 14 482.55 23.4
 0 -10 14 490.75 24.4
 0 -10 14 477.55 26.7
 0 10 -14 466.15 24.9
 0 10 -14 467.75 23.2
 0 10 -14 490.65 24.2
 0 10 -14 486.85 23.6
 0 10 -14 482.35 23.9
 0 10 -14 502.85 23
 0 10 -14 469.35 23.1
 0 10 -14 457.75 22.6
 0 10 -14 473.45 23.3
 0 10 -14 483.85 23.8
 0 -10 15 68.09 6
 0 -10 15 61.59 6.9
 0 -10 15 80.19 11.4
 0 -10 15 69.69 6.8
 0 10 -15 68.39 5.1
 0 10 -15 68.99 8.5
 0 10 -15 62.79 5.8
 0 10 -15 66.79 5.3
 0 10 -15 70.79 6.8
 0 10 -15 72.59 6.9
 0 10 -15 71.59 5.7
 0 10 -15 68.69 5.6
 0 10 -15 64.69 6.2
 0 10 -15 66.69 5.2
 0 10 -15 70.09 5.8
 0 -10 16 433.56 25.7
 0 -10 16 434.06 22.2
 0 -10 16 438.86 22.5
 0 -10 16 429.96 21.4
 0 10 -16 409.26 20.5
 0 10 -16 421.86 21.1
 0 10 -16 433.86 21.2
 0 10 -16 449.56 22.4
 0 10 -16 454.25 21.6
 0 10 -16 398.76 23.2
 0 10 -16 406.76 20.9
 0 10 -16 411.16 21.2
 0 10 -16 433.16 20.7
 0 10 -16 442.26 20.7
 0 10 -16 448.86 22
 0 10 -16 388.36 20.4
 0 -10 17 1.4 3.2
 0 -10 17 4 8.1
 0 -10 17 -3 3.5
 0 -10 17 -11.3 6.3
 0 -10 17 1.9 4.1
 0 10 -17 1.2 3.2
 0 10 -17 -0.2 2.5
 0 10 -17 5.5 3.5
 0 10 -17 2.7 3.3
 0 10 -17 2 3
 0 10 -17 0.3 3.4
 0 10 -17 0.7 3.8
 0 10 -17 5.8 3
 0 10 -17 1.5 3.4
 0 10 -17 0.7 4.9
 0 -10 18 267.67 15.8
 0 -10 18 251.07 19.4
 0 -10 18 257.57 14.3
 0 -10 18 242.18 14.9
 0 -10 18 219.68 20.1
 0 10 -18 257.87 14.7
 0 10 -18 265.77 13.3
 0 10 -18 211.18 13.8
 0 10 -18 269.37 15.5
 0 10 -18 254.97 13.2
 0 10 -18 240.58 14.1
 0 10 -18 247.38 13.8
 0 10 -18 240.08 13.7
 0 10 -18 233.38 14.2
 0 10 -18 278.97 16.9
 0 -10 19 53.59 11.6
 0 -10 19 45.2 10.7
 0 -10 19 71.49 8.3
 0 -10 19 65.49 7.4
 0 10 -19 70.89 9.1
 0 10 -19 57.89 8.1
 0 10 -19 65.59 5.8
 0 10 -19 70.99 6.2
 0 10 -19 68.29 7
 0 10 -19 69.09 7.3
 0 10 -19 53.09 9.5
 0 10 -19 66.59 6.8
 0 -10 20 94.99 18.9
 0 -10 20 110.29 15.6
 0 -10 20 105.99 9.1
 0 -10 20 104.29 10.3
 0 -10 20 103.79 10.2
 0 10 -20 111.89 9.4
 0 10 -20 97.99 8.4
 0 10 -20 96.99 8.7
 0 10 -20 90.29 8.3
 0 10 -20 107.59 8.1
 0 10 -20 89.69 7.4
 0 10 -20 108.99 10.5
 0 10 -20 104.49 12.5
 0 -10 21 77.99 10.3
 0 -10 21 74.79 8.6
 0 -10 21 75.89 9.5
 0 -10 21 69.59 13.9
 0 -10 21 44.3 11.7
 0 10 -21 74.29 10.3
 0 10 -21 82.79 8.2
 0 10 -21 68.79 6.9
 0 10 -21 69.99 7.8
 0 10 -21 69.99 8.2
 0 10 -21 63.09 7.8
 0 10 -21 70.29 7.6
 0 10 -21 61.39 11.2
 0 -10 22 44.9 9.7
 0 -10 22 68.49 8.9
 0 -10 22 56.49 9.5
 0 -10 22 48.1 14.5
 0 -10 22 49.99 12.7
 0 10 -22 52.89 7.8
 0 10 -22 52.99 7.6
 0 10 -22 67.89 8.6
 0 10 -22 58.79 8.2
 0 10 -22 56.29 10.2
 0 10 -22 59.29 8.4
 0 10 -22 57.59 10.1
 0 -10 23 61.69 14.2
 0 -10 23 109.29 11.3
 0 -10 23 69.69 10.9
 0 -10 23 79.79 9.9
 0 10 -23 81.79 9.8
 0 10 -23 81.69 13.8
 0 10 -23 59.39 10.1
 0 10 -23 79.99 11.4
 0 10 -23 80.99 9.1
 0 10 -23 83.59 9.9
 0 10 -23 79.49 9.1
 0 -10 24 220.58 15.3
 0 -10 24 231.78 16.7
 0 -10 24 255.77 23.6
 0 10 -24 198.88 14.1
 0 10 -24 217.88 15.3
 0 10 -24 187.58 16.8
 0 10 -24 176.68 14.9
 0 10 -24 249.68 19.7
 0 10 -24 205.08 14
 0 -10 25 11.8 8.2
 0 -10 25 28.2 13.1
 0 -10 25 54.09 10.1
 0 -10 25 40 9.1
 0 10 -25 29.7 10.4
 0 10 -25 41.4 7.3
 0 10 -25 27.1 7.5
 0 10 -25 48 9.7
 0 10 -25 14.7 13.7
 0 -10 26 -2.5 6.9
 0 -10 26 26.2 13.4
 0 -10 26 -2.7 8.9
 0 -10 26 -1.6 7.2
 0 10 -26 -5.4 5.7
 0 10 -26 -2.7 5.3
 0 10 -26 11.2 9.3
 0 10 -26 -3.2 7.9
 0 -10 27 24.8 8.3
 0 -10 27 9.8 12.8
 0 10 -27 28.9 9.5
 0 10 -27 20.1 6.6
 0 10 -27 24.6 7
 0 10 -27 28.1 11.6
 0 -10 28 24.3 13.9
 0 -10 28 27.5 8.7
 0 -10 28 19.9 9.7
 0 10 -28 29.6 12.1
 0 10 -28 40 7.5
 0 10 -28 18.2 10.3
 0 10 -28 38.1 10.3
 0 -10 29 37.7 15.3
 0 -10 29 38.5 9.2
 0 -10 29 36.8 8.9
 0 10 -29 38.3 11.7
 0 10 -29 41.5 7.7
 0 10 -29 9.4 9.4
 0 -10 30 57.69 17.7
 0 -10 30 62.29 21.5
 0 -10 30 70.99 14
 0 -10 30 40.4 9.6
 0 10 -30 36.7 21.1
 0 10 -30 41.5 7.6
 0 10 -30 39.8 12.1
 0 -10 31 2.7 13.8
 0 -10 31 16 8.8
 0 10 -31 -8.9 13.9
 0 10 -31 9.5 6.5
 0 10 -31 5.9 10.7
 0 10 -32 3.4 6.8
 0 10 -32 17.6 11.2
 0 -11 -21 37.2 11.8
 0 -11 -21 42.1 8.4
 0 11 21 11.7 22.6
 0 11 21 37.7 20.8
 0 -11 -20 16.5 6.6
 0 -11 -20 -3.5 9.9
 0 -11 -20 3.9 11.7
 0 11 20 14.3 12.2
 0 11 20 -5.6 14.7
 0 -11 -19 12.8 11.1
 0 -11 -19 -2.6 11.2
 0 -11 -19 7.7 8.6
 0 11 19 -5 15.6
 0 11 19 -4.6 8
 0 11 19 40.6 20.2
 0 -11 -18 112.99 18.5
 0 -11 -18 106.39 13.6
 0 -11 -18 100.89 11.8
 0 11 18 108.89 17.4
 0 11 18 90.69 17.6
 0 -11 -17 17.3 7.6
 0 -11 -17 -0.7 10.7
 0 -11 -17 4.4 6.5
 0 11 17 6.6 9.3
 0 11 17 11.2 9.5
 0 11 17 12.8 12.8
 0 -11 -16 34 7.8
 0 -11 -16 29.1 7.6
 0 -11 -16 32.1 8.6
 0 -11 -16 53.49 12.3
 0 11 16 36 10.1
 0 11 16 23.2 13.3
 0 11 16 38 26.8
 0 -11 -15 16.4 9.9
 0 -11 -15 20.3 10.2
 0 -11 -15 9.1 6.6
 0 -11 -15 19.3 7
 0 -11 -15 24.9 7.2
 0 11 15 7.5 8.2
 0 11 15 22.6 7
 0 11 15 28.5 12.7
 0 11 15 30.9 20
 0 11 15 1.8 7.5
 0 -11 -14 24.3 6.6
 0 -11 -14 29 7.5
 0 -11 -14 19 7
 0 -11 -14 24.2 6.7
 0 -11 -14 20.7 10.4
 0 11 14 36.5 7.2
 0 11 14 25.4 8.4
 0 11 14 13.9 7.7
 0 11 14 15.3 11.5
 0 11 14 28.5 17.1
 0 -11 -13 47.2 8.5
 0 -11 -13 30 6.7
 0 -11 -13 29.3 7
 0 -11 -13 57.29 10.9
 0 -11 -13 27.3 6.2
 0 -11 -13 34.7 9.1
 0 -11 -13 45.1 8
 0 11 13 13.8 13.8
 0 11 13 26.7 11.3
 0 11 13 33.7 6.5
 0 11 13 41.3 8.1
 0 11 13 29.2 7.5
 0 -11 -12 181.08 13.7
 0 -11 -12 197.78 17.1
 0 -11 -12 171.78 13
 0 -11 -12 164.68 12.8
 0 -11 -12 170.08 12.1
 0 -11 -12 176.68 15.3
 0 -11 -12 215.88 14.4
 0 11 12 156.08 17.4
 0 11 12 173.88 22
 0 11 12 160.68 13.7
 0 11 12 181.18 19.7
 0 11 12 182.28 14.5
 0 -11 -11 1146.79 53.99
 0 -11 -11 1210.78 57.19
 0 -11 -11 1105.89 55.59
 0 -11 -11 1167.88 54.59
 0 -11 -11 1104.99 66.39
 0 -11 -11 1144.99 55.09
 0 -11 -11 1116.09 54.19
 0 -11 -11 1228.88 55.89
 0 11 11 1184.98 55.59
 0 11 11 1073.59 60.19
 0 11 11 1119.29 54.19
 0 11 11 1085.09 55.19
 0 -11 -10 71.59 11.8
 0 -11 -10 57.79 9.1
 0 -11 -10 81.29 9.8
 0 -11 -10 98.49 17.9
 0 -11 -10 79.39 13.6
 0 -11 -10 46.4 15.1
 0 -11 -10 81.49 8.5
 0 -11 -10 82.49 8.4
 0 -11 -10 72.39 9.7
 0 11 10 81.49 8.4
 0 11 10 87.09 15.6
 0 11 10 88.09 10.1
 0 11 10 60.69 9.5
 0 11 10 83.89 12.8
 0 11 10 74.49 13.6
 0 11 10 80.19 9.3
 0 11 10 83.49 9.2
 0 -11 -9 140.29 20.8
 0 -11 -9 164.98 10.8
 0 -11 -9 140.79 18.4
 0 -11 -9 178.28 13.7
 0 -11 -9 152.28 11.1
 0 -11 -9 166.98 12.2
 0 -11 -9 164.08 10.9
 0 -11 -9 176.68 15.4
 0 -11 -9 166.58 12.4
 0 11 9 174.48 12.3
 0 11 9 144.19 12.3
 0 11 9 127.99 13.9
 0 11 9 165.28 11.7
 0 11 9 170.98 10.9
 0 11 9 162.18 17.6
 0 11 9 151.08 15.1
 0 11 9 165.98 12.1
 0 -11 -8 76.29 13.8
 0 -11 -8 84.99 8.3
 0 -11 -8 84.39 7.7
 0 -11 -8 93.79 12.3
 0 -11 -8 94.39 15.6
 0 -11 -8 89.99 13.6
 0 -11 -8 87.89 7.9
 0 -11 -8 85.29 8.7
 0 -11 -8 100.39 9.9
 0 11 8 91.89 10.6
 0 11 8 98.39 11
 0 11 8 96.49 7.7
 0 11 8 85.39 13.4
 0 11 8 95.89 13.6
 0 11 8 79.89 14.2
 0 11 8 74.09 13.4
 0 -11 -7 69.89 7.9
 0 -11 -7 72.29 7.4
 0 -11 -7 72.69 8.2
 0 -11 -7 57.29 7.1
 0 -11 -7 61.29 5.7
 0 -11 -7 91.39 14
 0 -11 -7 58.89 6.9
 0 -11 -7 63.79 11.8
 0 -11 -7 50.09 8.9
 0 -11 -7 62.99 6.9
 0 -11 -7 65.19 6.5
 0 -11 -7 56.39 7.8
 0 -11 -7 64.69 12.6
 0 -11 -7 57.79 10.8
 0 -11 -7 46.3 5.4
 0 11 7 63.69 5.9
 0 11 7 46.5 9.6
 0 11 7 70.89 9
 0 11 7 56.89 6
 0 11 7 59.99 7.5
 0 11 7 57.19 9.1
 0 11 7 63.99 11.4
 0 11 7 62.99 6.6
 0 11 7 52.79 7
 0 11 7 56.89 7.6
 0 -11 -6 102.69 13.9
 0 -11 -6 96.19 8.5
 0 -11 -6 104.89 7.6
 0 -11 -6 112.39 8.1
 0 -11 -6 98.39 9.8
 0 -11 -6 104.19 8
 0 -11 -6 95.29 8.3
 0 -11 -6 103.49 7.2
 0 -11 -6 93.49 7.9
 0 -11 -6 120.79 9.8
 0 -11 -6 120.79 9.1
 0 -11 -6 97.59 8.4
 0 -11 -6 108.79 9.3
 0 -11 -6 108.89 16.5
 0 -11 -6 101.59 11.2
 0 11 6 100.09 9.3
 0 11 6 99.89 7.2
 0 11 6 114.59 7.6
 0 11 6 101.49 8.6
 0 11 6 115.79 8.1
 0 11 6 110.29 9
 0 11 6 129.79 12.1
 0 11 6 111.49 8.6
 0 11 6 114.29 12.4
 0 11 6 105.99 9.9
 0 -11 -5 309.57 16.6
 0 -11 -5 334.27 17.5
 0 -11 -5 318.07 17.5
 0 -11 -5 296.27 18.3
 0 -11 -5 352.66 18.4
 0 -11 -5 354.16 17.8
 0 -11 -5 336.97 18.2
 0 -11 -5 317.07 16.7
 0 -11 -5 344.97 17
 0 -11 -5 333.57 21.7
 0 -11 -5 297.27 21.9
 0 -11 -5 327.47 18.4
 0 -11 -5 323.97 17.6
 0 -11 -5 358.86 18.8
 0 -11 -5 347.77 19.8
 0 11 5 303.07 20.3
 0 11 5 301.27 20.9
 0 11 5 321.37 17
 0 11 5 317.77 16.7
 0 11 5 332.47 18.4
 0 11 5 363.46 21
 0 11 5 342.97 16.7
 0 11 5 332.27 18.9
 0 11 5 346.67 18.1
 0 11 5 332.77 18
 0 11 5 327.67 17.6
 0 -11 -4 899.11 41.9
 0 -11 -4 863.51 42.1
 0 -11 -4 883.01 44.5
 0 -11 -4 886.61 41
 0 -11 -4 850.31 40.8
 0 -11 -4 943.31 42.4
 0 -11 -4 906.41 42.2
 0 -11 -4 824.22 44.4
 0 -11 -4 856.11 41.4
 0 -11 -4 858.71 41.4
 0 -11 -4 829.72 40.5
 0 -11 -4 882.91 41.5
 0 -11 -4 833.72 40.7
 0 -11 -4 886.21 43.2
 0 -11 -4 860.11 41.5
 0 11 4 855.01 42.4
 0 11 4 852.51 40.7
 0 11 4 876.81 41.9
 0 11 4 886.31 40.7
 0 11 4 854.41 43.6
 0 11 4 897.91 41.7
 0 11 4 921.91 42.2
 0 11 4 847.32 43.7
 0 11 4 877.41 41.1
 0 11 4 922.61 44
 0 11 4 905.21 41.8
 0 -11 -3 361.86 18.5
 0 -11 -3 366.06 18.4
 0 -11 -3 378.26 19.2
 0 -11 -3 386.66 19.7
 0 -11 -3 371.56 19.1
 0 -11 -3 378.06 19.8
 0 -11 -3 354.56 19.2
 0 -11 -3 389.26 18.7
 0 -11 -3 303.97 24.4
 0 -11 -3 402.16 19.4
 0 -11 -3 369.06 19.6
 0 -11 -3 375.26 22.7
 0 -11 -3 353.16 20.7
 0 -11 -3 388.56 19.3
 0 -11 -3 382.66 19.8
 0 11 3 382.86 19.5
 0 11 3 388.96 21.3
 0 11 3 387.66 18.3
 0 11 3 387.46 19.4
 0 11 3 380.16 18.4
 0 11 3 337.87 20.5
 0 11 3 397.76 21.5
 0 11 3 372.56 19.2
 0 11 3 378.16 18.8
 0 11 3 369.06 20
 0 11 3 377.56 19.5
 0 11 3 353.36 21.5
 0 -11 -2 92.29 6.5
 0 -11 -2 91.19 10.9
 0 -11 -2 85.89 6.5
 0 -11 -2 91.09 8.9
 0 -11 -2 98.69 7
 0 -11 -2 96.99 6.4
 0 -11 -2 83.89 7.5
 0 -11 -2 100.69 7.7
 0 -11 -2 91.89 7.7
 0 -11 -2 90.39 7
 0 -11 -2 92.89 7
 0 -11 -2 87.39 8.6
 0 -11 -2 89.29 11.1
 0 -11 -2 90.29 7.7
 0 -11 -2 92.29 7
 0 11 2 90.09 8.5
 0 11 2 85.09 6
 0 11 2 93.39 7.1
 0 11 2 89.69 6.5
 0 11 2 92.79 7.3
 0 11 2 96.79 6.8
 0 11 2 83.79 8.6
 0 11 2 93.29 6.7
 0 11 2 90.39 5.8
 0 11 2 94.49 9.7
 0 11 2 101.09 8.9
 0 11 2 87.09 7.5
 0 -11 -1 141.89 8
 0 -11 -1 130.79 8.7
 0 -11 -1 116.09 8.3
 0 -11 -1 121.99 8.3
 0 -11 -1 126.89 11.9
 0 -11 -1 130.39 8.1
 0 -11 -1 128.59 9.1
 0 -11 -1 146.99 9.6
 0 -11 -1 125.89 10.2
 0 -11 -1 125.69 8
 0 -11 -1 135.79 9
 0 -11 -1 141.39 9
 0 -11 -1 117.19 11.6
 0 -11 -1 126.19 9.1
 0 11 1 131.49 8
 0 11 1 130.69 9.7
 0 11 1 124.79 10.5
 0 11 1 134.09 8.2
 0 11 1 135.49 8.5
 0 11 1 148.49 8.7
 0 11 1 130.19 7.4
 0 11 1 129.59 9.9
 0 11 1 140.79 9.2
 0 11 1 130.99 7.7
 0 11 1 130.19 9.9
 0 11 1 140.39 8.8
 0 -11 0 288.87 14.7
 0 -11 0 280.97 16.1
 0 -11 0 283.07 15
 0 -11 0 281.57 15.2
 0 -11 0 272.57 14
 0 -11 0 269.57 15.7
 0 -11 0 268.27 14.2
 0 -11 0 266.97 15
 0 -11 0 274.07 14.5
 0 -11 0 284.77 14.9
 0 -11 0 281.97 15.4
 0 11 0 268.47 14
 0 11 0 283.27 15.7
 0 11 0 272.17 16
 0 11 0 279.57 13.7
 0 11 0 277.17 14.5
 0 11 0 277.77 15
 0 11 0 285.37 14.2
 0 11 0 277.57 13.9
 0 11 0 280.27 15.8
 0 11 0 268.17 14.7
 0 -11 1 811.92 38
 0 -11 1 831.32 38.5
 0 -11 1 845.52 38.6
 0 -11 1 804.62 38.7
 0 -11 1 823.72 38.4
 0 -11 1 834.32 38.9
 0 -11 1 807.22 39.4
 0 -11 1 856.91 38.5
 0 -11 1 815.12 38.5
 0 -11 1 821.12 38.3
 0 -11 1 819.32 39.2
 0 -11 1 786.92 37.2
 0 11 -1 854.41 38.5
 0 11 -1 804.12 38.6
 0 11 -1 827.12 38.4
 0 11 -1 796.02 38
 0 11 -1 832.42 37.6
 0 11 -1 820.72 37.9
 0 11 -1 766.22 38.7
 0 11 -1 817.52 38.3
 0 11 -1 803.32 39.2
 0 11 -1 816.62 37.7
 0 11 -1 810.32 39.1
 0 11 -1 818.62 39.4
 0 -11 2 70.89 6.1
 0 -11 2 64.39 5.4
 0 -11 2 61.99 5.8
 0 -11 2 58.99 5.5
 0 -11 2 54.59 3.8
 0 -11 2 68.29 6.6
 0 -11 2 64.19 5.3
 0 -11 2 75.09 7.7
 0 -11 2 63.59 5.6
 0 -11 2 64.99 7.2
 0 -11 2 54.19 5.8
 0 11 -2 53.49 5.1
 0 11 -2 64.69 6.6
 0 11 -2 64.59 5.4
 0 11 -2 58.69 5
 0 11 -2 53.59 5.2
 0 11 -2 59.59 6.2
 0 11 -2 54.89 5
 0 11 -2 64.49 6.6
 0 11 -2 60.99 4.6
 0 11 -2 62.49 4.3
 0 -11 3 2351.96 109.09
 0 -11 3 2451.05 109.09
 0 -11 3 2503.45 109.09
 0 -11 3 2019.3 109.29
 0 -11 3 2445.46 109.59
 0 -11 3 2505.95 108.89
 0 -11 3 2479.35 109.19
 0 -11 3 2411.96 109.89
 0 -11 3 2458.85 109.39
 0 -11 3 2454.35 108.99
 0 11 -3 2453.95 109.39
 0 11 -3 2355.96 109.79
 0 11 -3 2447.76 108.29
 0 11 -3 2051.39 108.79
 0 11 -3 2441.16 109.49
 0 11 -3 2465.65 108.89
 0 11 -3 2545.95 109.19
 0 11 -3 2486.55 109.59
 0 11 -3 2523.45 108.39
 0 11 -3 2055.89 108.69
 0 11 -3 2530.15 108.69
 0 11 -3 2473.75 108.99
 0 -11 4 368.56 17.8
 0 -11 4 289.07 17.6
 0 -11 4 366.56 17.9
 0 -11 4 378.86 17.8
 0 -11 4 349.27 18
 0 -11 4 367.96 18.8
 0 -11 4 343.57 17.7
 0 -11 4 354.66 17.5
 0 -11 4 310.47 18.2
 0 -11 4 372.76 17.7
 0 11 -4 362.76 17
 0 11 -4 344.67 18.8
 0 11 -4 392.86 18.4
 0 11 -4 364.86 18
 0 11 -4 312.97 17.5
 0 11 -4 364.26 16.9
 0 11 -4 381.56 17.7
 0 11 -4 369.16 17.5
 0 11 -4 379.46 17.9
 0 11 -4 348.77 18
 0 11 -4 315.67 17.4
 0 11 -4 391.16 17.5
 0 -11 5 55.89 8.2
 0 -11 5 40.1 5.1
 0 -11 5 65.39 5.1
 0 -11 5 51.39 5.6
 0 -11 5 63.69 5.5
 0 -11 5 56.99 7.1
 0 -11 5 66.09 5.2
 0 -11 5 67.49 5.7
 0 11 -5 69.89 4.9
 0 11 -5 54.69 4.6
 0 11 -5 60.59 5.8
 0 11 -5 48.1 6.4
 0 11 -5 71.89 5.5
 0 11 -5 66.09 4.4
 0 11 -5 67.09 5.1
 0 11 -5 57.39 5.3
 0 11 -5 65.19 4.3
 0 11 -5 61.09 5.1
 0 11 -5 60.69 5.4
 0 11 -5 67.79 4.8
 0 -11 6 62.29 6.4
 0 -11 6 74.59 5.7
 0 -11 6 88.09 5.6
 0 -11 6 82.19 7.2
 0 -11 6 78.39 6.2
 0 11 -6 63.89 6
 0 11 -6 74.59 5.5
 0 11 -6 86.89 6
 0 11 -6 83.79 7.1
 0 11 -6 81.79 4.7
 0 11 -6 71.59 5.5
 0 11 -6 78.89 5
 0 11 -6 75.09 5.7
 0 11 -6 76.19 5.4
 0 11 -6 85.89 5.4
 0 11 -6 69.09 5.6
 0 11 -6 77.49 5.1
 0 -11 7 846.02 38.7
 0 -11 7 843.22 38.5
 0 -11 7 832.12 39.3
 0 -11 7 718.53 38.6
 0 -11 7 833.02 38.2
 0 11 -7 848.82 38.2
 0 11 -7 739.23 38.1
 0 11 -7 846.02 38.3
 0 11 -7 863.31 38
 0 11 -7 841.42 37.7
 0 11 -7 837.52 37.5
 0 11 -7 848.82 38.2
 0 11 -7 864.81 38.4
 0 11 -7 826.22 38.1
 0 11 -7 698.23 38.4
 0 11 -7 837.52 39.2
 0 11 -7 851.71 37.9
 0 -11 8 532.85 27.2
 0 -11 8 565.34 26.5
 0 -11 8 457.95 25.5
 0 -11 8 539.45 25.2
 0 -11 8 533.05 25.6
 0 11 -8 535.55 24.4
 0 11 -8 548.65 25.1
 0 11 -8 538.35 25.1
 0 11 -8 558.34 25.2
 0 11 -8 535.55 24.7
 0 11 -8 515.35 25.8
 0 11 -8 542.65 26.1
 0 11 -8 476.85 25.4
 0 11 -8 453.85 24.8
 0 11 -8 555.44 24.9
 0 11 -8 545.15 25.2
 0 -11 9 62.59 6.6
 0 -11 9 55.59 6.1
 0 -11 9 63.89 8.9
 0 -11 9 73.49 5.5
 0 -11 9 60.59 5.4
 0 11 -9 61.99 5.1
 0 11 -9 64.59 5.2
 0 11 -9 62.69 5.4
 0 11 -9 58.99 4.9
 0 11 -9 55.59 4.6
 0 11 -9 63.79 4.2
 0 11 -9 58.59 5.2
 0 11 -9 70.69 6.7
 0 11 -9 62.79 4.4
 0 11 -9 47.7 4.6
 0 11 -9 58.39 5.7
 0 -11 10 1786.02 78.19
 0 -11 10 1661.93 78.39
 0 -11 10 1713.03 77.59
 0 -11 10 1704.03 77.99
 0 -11 10 1547.75 80.09
 0 11 -10 1666.23 77.39
 0 11 -10 1652.23 77.19
 0 11 -10 1766.72 77.49
 0 11 -10 1720.33 77.49
 0 11 -10 1722.73 77.49
 0 11 -10 1673.73 76.79
 0 11 -10 1728.13 77.99
 0 11 -10 1715.43 78.39
 0 11 -10 1743.63 77.49
 0 11 -10 1711.33 77.59
 0 -11 11 286.57 15.3
 0 -11 11 283.57 14.4
 0 -11 11 279.67 16.1
 0 -11 11 245.88 17.2
 0 -11 11 279.47 14.9
 0 11 -11 271.27 13.5
 0 11 -11 293.27 14.2
 0 11 -11 278.87 14.5
 0 11 -11 270.27 16
 0 11 -11 275.77 15.9
 0 11 -11 294.67 14.3
 0 11 -11 283.87 14.3
 0 11 -11 297.67 16.4
 0 11 -11 263.77 14
 0 11 -11 279.87 14.3
 0 11 -11 282.57 14.4
 0 -11 12 2173.38 97.59
 0 -11 12 2169.78 97.79
 0 -11 12 2136.89 97.09
 0 -11 12 2102.69 96.59
 0 -11 12 2090.29 98.99
 0 11 -12 2091.19 96.29
 0 11 -12 2043.9 96.39
 0 11 -12 2100.69 96.89
 0 11 -12 2142.59 96.49
 0 11 -12 2118.39 97.89
 0 11 -12 2109.39 96.99
 0 11 -12 2170.78 97.49
 0 11 -12 2062.29 95.69
 0 11 -12 2185.68 96.69
 0 11 -12 2185.88 96.39
 0 -11 13 978.3 46.8
 0 -11 13 1008.1 46.4
 0 -11 13 919.91 47.6
 0 -11 13 1003.7 45.9
 0 -11 13 958.1 48.9
 0 11 -13 1007.7 45.5
 0 11 -13 942.41 44.8
 0 11 -13 985.3 47.4
 0 11 -13 937.61 45.4
 0 11 -13 984.6 45.6
 0 11 -13 1023.5 45.9
 0 11 -13 967.6 45.2
 0 11 -13 1005.9 46.3
 0 11 -13 974.5 46.2
 0 11 -13 984.4 45.7
 0 11 -13 1023 45.5
 0 11 -13 1014.7 46.7
 0 -11 14 1120.99 51.99
 0 -11 14 1108.89 54.49
 0 -11 14 1110.79 52.39
 0 -11 14 1110.99 51.39
 0 11 -14 1101.49 50.59
 0 11 -14 1121.09 50.99
 0 11 -14 1115.69 53.09
 0 11 -14 1117.79 51.89
 0 11 -14 1113.99 51.39
 0 11 -14 1049.59 50.19
 0 11 -14 1099.29 51.19
 0 11 -14 1065.69 51.09
 0 11 -14 1097.89 51.19
 0 11 -14 1144.39 50.99
 0 11 -14 1062.89 50.89
 0 11 -14 1150.48 52.29
 0 -11 15 48.8 7.9
 0 -11 15 37.1 6.4
 0 -11 15 51.59 6.2
 0 -11 15 36.7 8.3
 0 11 -15 42.6 5.2
 0 11 -15 48.6 4.5
 0 11 -15 45.2 5.1
 0 11 -15 43.2 6.7
 0 11 -15 34.8 5
 0 11 -15 52.09 7.7
 0 11 -15 39.3 4.9
 0 11 -15 39.2 3.9
 0 11 -15 41.3 5.5
 0 11 -15 41.6 4.7
 0 11 -15 41.3 5.5
 0 11 -15 43.3 4.4
 0 -11 16 94.19 11.7
 0 -11 16 86.39 6.7
 0 -11 16 85.19 8.1
 0 -11 16 85.39 7.4
 0 11 -16 85.19 7.5
 0 11 -16 82.59 6.2
 0 11 -16 93.29 7
 0 11 -16 82.19 8.4
 0 11 -16 83.59 6.8
 0 11 -16 84.59 6.5
 0 11 -16 75.09 7.3
 0 11 -16 63.49 9.2
 0 11 -16 78.59 5.6
 0 11 -16 78.69 6.6
 0 11 -16 78.09 6.6
 0 -11 17 69.49 7.6
 0 -11 17 80.69 11.6
 0 -11 17 68.29 8
 0 -11 17 75.49 7
 0 11 -17 72.39 9.3
 0 11 -17 74.19 6.9
 0 11 -17 81.99 8.6
 0 11 -17 76.09 7.3
 0 11 -17 93.09 7.2
 0 11 -17 75.69 6.5
 0 11 -17 83.39 6.8
 0 11 -17 72.79 7
 0 11 -17 72.49 5.7
 0 11 -17 76.39 6
 0 11 -17 68.69 6.6
 0 11 -17 84.39 6.2
 0 -11 18 18.9 4.7
 0 -11 18 20.9 5.3
 0 -11 18 18.1 8.2
 0 -11 18 18.4 4.4
 0 11 -18 23.9 4.2
 0 11 -18 34.1 6.3
 0 11 -18 19.5 3.7
 0 11 -18 22.8 4.3
 0 11 -18 24.3 4.9
 0 11 -18 17.1 4.1
 0 11 -18 15.8 4.5
 0 11 -18 20.4 4
 0 11 -18 22.1 6.8
 0 11 -18 18.4 5.4
 0 -11 19 58.29 8.2
 0 -11 19 54.39 7.2
 0 -11 19 69.39 11.2
 0 -11 19 45.6 10.1
 0 11 -19 48.7 7.7
 0 11 -19 61.79 9.6
 0 11 -19 58.89 6.2
 0 11 -19 52.59 6.5
 0 11 -19 67.99 7.7
 0 11 -19 68.99 6.8
 0 11 -19 66.99 8.4
 0 11 -19 60.79 5.9
 0 -11 20 234.18 20.3
 0 -11 20 216.78 15.2
 0 -11 20 219.68 14.7
 0 -11 20 206.48 13.7
 0 11 -20 204.68 16.4
 0 11 -20 215.68 12.6
 0 11 -20 209.88 12.4
 0 11 -20 216.28 13.1
 0 11 -20 231.98 13.6
 0 11 -20 227.78 13.1
 0 11 -20 212.18 13.9
 0 11 -20 224.08 15.1
 0 -11 21 403.76 23.6
 0 -11 21 434.86 28.7
 0 -11 21 471.25 24.5
 0 11 -21 385.26 21.3
 0 11 -21 440.16 24.1
 0 11 -21 440.96 23.1
 0 11 -21 442.76 26
 0 11 -21 373.26 21.9
 0 11 -21 441.56 22
 0 11 -21 424.76 22.4
 0 11 -21 399.46 21.5
 0 -11 22 1120.39 54.39
 0 -11 22 1120.19 55.49
 0 -11 22 1228.08 56.59
 0 -11 22 1182.38 60.59
 0 11 -22 1207.98 56.19
 0 11 -22 1104.69 53.39
 0 11 -22 1162.18 57.39
 0 11 -22 1152.28 54.89
 0 11 -22 1051.79 57.19
 0 11 -22 1056.69 53.19
 0 11 -22 1149.39 54.09
 0 11 -22 1127.29 53.59
 0 -11 23 265.37 24.5
 0 -11 23 279.57 17.7
 0 -11 23 256.17 18.4
 0 -11 23 299.37 19.6
 0 11 -23 282.97 16.7
 0 11 -23 277.87 16.9
 0 11 -23 285.57 17.6
 0 11 -23 269.47 16.9
 0 11 -23 297.97 21.7
 0 11 -23 303.37 18
 0 11 -23 280.57 19.6
 0 11 -23 293.37 16.9
 0 -11 24 60.09 10.7
 0 -11 24 61.19 10
 0 -11 24 61.69 11.3
 0 -11 24 70.49 14.7
 0 11 -24 79.59 9.8
 0 11 -24 59.89 10
 0 11 -24 45 8.2
 0 11 -24 47.2 11.5
 0 11 -24 60.89 9.5
 0 11 -24 62.89 8.6
 0 -11 25 80.39 16.2
 0 -11 25 74.89 13.4
 0 -11 25 73.29 11.1
 0 -11 25 77.89 11.9
 0 11 -25 73.69 12.8
 0 11 -25 59.19 11
 0 11 -25 79.39 12.9
 0 11 -25 77.09 10.3
 0 11 -25 74.29 12.7
 0 -11 26 49.3 10.5
 0 -11 26 56.69 15.5
 0 -11 26 64.79 10.6
 0 -11 26 82.39 11.5
 0 11 -26 58.29 12.3
 0 11 -26 81.29 10.8
 0 11 -26 77.29 13.3
 0 11 -26 68.59 9.6
 0 -11 27 44.8 15.1
 0 -11 27 110.59 19.6
 0 -11 27 69.99 13
 0 11 -27 45 11.7
 0 11 -27 94.69 14.5
 0 11 -27 62.49 10.6
 0 11 -27 70.39 10.4
 0 -11 28 -9.7 12.8
 0 -11 28 -6.1 7.5
 0 -11 28 11.6 9.2
 0 -11 28 6.4 18
 0 11 -28 8.1 9.2
 0 11 -28 6.4 10.5
 0 11 -28 -0.9 5.7
 0 -11 29 132.39 38
 0 -11 29 40.1 10
 0 -11 29 50.99 17.3
 0 -11 29 72.69 12.9
 0 11 -29 49.1 10.6
 0 11 -29 63.99 9.9
 0 11 -29 61.49 13
 0 -11 30 28.9 21.8
 0 -11 30 31.9 23.7
 0 -11 30 6.2 7.9
 0 11 -30 14.1 12
 0 11 -30 2.1 13.5
 0 11 -30 32.1 10.6
 0 -11 31 10.3 8.9
 0 -11 31 48.7 17.1
 0 11 -31 7.3 11.4
 0 11 -31 6.1 6.2
 0 11 -31 24.5 12.3
 0 -11 32 10 8.2
 0 -11 32 -19.4 15
 0 11 -32 -18.1 10.6
 0 -11 33 6.6 16
 0 -12 -21 4.4 13.2
 0 12 21 7.3 17.5
 0 12 21 20.3 21.1
 0 -12 -20 52.69 13.5
 0 -12 -20 35.8 7.2
 0 -12 -20 51.69 23.3
 0 12 20 15.1 18
 0 12 20 34.4 14.4
 0 -12 -19 19.8 11.3
 0 -12 -19 6.4 10.5
 0 -12 -19 11.4 6.8
 0 12 19 18.7 16.1
 0 12 19 -0.2 20.6
 0 12 19 19.3 11.7
 0 -12 -18 16.9 11.5
 0 -12 -18 7.4 8.7
 0 -12 -18 7.9 6.5
 0 12 18 -11.8 16.4
 0 12 18 7.6 8.2
 0 -12 -17 7 6.4
 0 -12 -17 2.2 7.5
 0 -12 -17 -4.9 10.7
 0 12 17 -15.8 9
 0 12 17 -12.8 12.8
 0 12 17 8.7 18
 0 -12 -16 1.1 9.5
 0 -12 -16 12.3 10.4
 0 -12 -16 7 6.5
 0 -12 -16 4.5 7.5
 0 12 16 7.9 8.5
 0 12 16 7.9 12.6
 0 12 16 17 9.2
 0 -12 -15 47.3 11.5
 0 -12 -15 40.5 8.4
 0 -12 -15 32.9 7.9
 0 -12 -15 39.4 8
 0 12 15 33.2 13.2
 0 12 15 25.4 9.1
 0 12 15 62.79 20.9
 0 12 15 36.5 9.7
 0 -12 -14 74.69 10.3
 0 -12 -14 83.69 10.8
 0 -12 -14 66.79 12
 0 -12 -14 43.8 8.1
 0 12 14 77.69 13.1
 0 12 14 71.09 19.7
 0 12 14 65.69 10.9
 0 12 14 54.09 10.7
 0 12 14 47.3 13.8
 0 -12 -13 231.28 15.9
 0 -12 -13 242.48 19.7
 0 -12 -13 239.28 16.5
 0 -12 -13 221.88 15
 0 -12 -13 202.38 15.8
 0 12 13 217.08 17.5
 0 12 13 240.38 17.8
 0 12 13 253.97 23.7
 0 12 13 260.87 27.4
 0 12 13 218.48 15.6
 0 -12 -12 57.89 8.6
 0 -12 -12 55.89 9.2
 0 -12 -12 49.1 9.7
 0 -12 -12 53.09 9.8
 0 -12 -12 73.59 13
 0 -12 -12 69.59 12.6
 0 -12 -12 51.79 8.6
 0 12 12 52.79 15
 0 12 12 61.59 9
 0 12 12 55.69 13.1
 0 12 12 56.49 10.9
 0 12 12 68.09 10.9
 0 -12 -11 289.47 16.8
 0 -12 -11 295.37 18.4
 0 -12 -11 281.37 17.1
 0 -12 -11 277.67 17.9
 0 -12 -11 332.47 20.9
 0 -12 -11 287.67 17.1
 0 -12 -11 269.27 19.3
 0 12 11 291.07 23.2
 0 12 11 255.87 25.3
 0 12 11 283.77 18.3
 0 12 11 290.67 18.6
 0 -12 -10 74.39 11.8
 0 -12 -10 56.59 7.7
 0 -12 -10 76.09 14.8
 0 -12 -10 60.29 8.1
 0 -12 -10 52.19 9.8
 0 -12 -10 55.29 9.4
 0 -12 -10 62.39 8.3
 0 -12 -10 66.59 9.6
 0 -12 -10 59.09 14.6
 0 12 10 56.59 10.1
 0 12 10 44.9 11.8
 0 12 10 42.3 10.4
 0 12 10 76.09 9.4
 0 12 10 36.9 11.9
 0 12 10 57.09 9.5
 0 12 10 53.39 8.1
 0 12 10 69.89 9.4
 0 -12 -9 112.19 12.8
 0 -12 -9 136.89 11.5
 0 -12 -9 93.79 14.6
 0 -12 -9 126.89 9.8
 0 -12 -9 109.09 9.5
 0 -12 -9 120.79 11.1
 0 -12 -9 120.59 17.4
 0 -12 -9 78.89 14.6
 0 -12 -9 108.29 10.7
 0 -12 -9 121.19 9.6
 0 12 9 108.69 16.6
 0 12 9 109.09 11.2
 0 12 9 114.59 10.4
 0 12 9 122.99 14.4
 0 12 9 115.99 16.8
 0 12 9 111.19 9.6
 0 12 9 120.49 13.6
 0 12 9 123.29 11.2
 0 12 9 102.29 10.6
 0 -12 -8 304.07 24.6
 0 -12 -8 235.88 22.1
 0 -12 -8 291.97 16.3
 0 -12 -8 242.68 19.3
 0 -12 -8 302.67 16.7
 0 -12 -8 316.17 19.5
 0 -12 -8 297.07 16.5
 0 -12 -8 302.67 17.7
 0 -12 -8 311.17 18.1
 0 -12 -8 218.78 22.9
 0 -12 -8 307.87 21
 0 12 8 285.07 19.5
 0 12 8 288.77 16.1
 0 12 8 293.17 17.4
 0 12 8 304.77 20.5
 0 12 8 292.47 17.1
 0 12 8 305.67 18
 0 12 8 302.67 17.8
 0 -12 -7 203.38 19.1
 0 -12 -7 188.68 13.2
 0 -12 -7 184.28 12.6
 0 -12 -7 200.28 10.9
 0 -12 -7 198.68 13.7
 0 -12 -7 223.38 17
 0 -12 -7 194.28 12.6
 0 -12 -7 226.98 15.2
 0 -12 -7 188.68 15.8
 0 -12 -7 201.68 14.5
 0 -12 -7 221.08 14.1
 0 -12 -7 210.98 12.3
 0 -12 -7 186.48 20.8
 0 -12 -7 193.78 15.2
 0 12 7 201.48 17.8
 0 12 7 219.98 18.1
 0 12 7 200.48 12.1
 0 12 7 224.08 14
 0 12 7 203.68 15.1
 0 12 7 211.78 11.9
 0 12 7 204.78 15.1
 0 12 7 205.58 12.5
 0 -12 -6 23.3 4.5
 0 -12 -6 13.6 5.6
 0 -12 -6 12 4.9
 0 -12 -6 17.2 6.5
 0 -12 -6 20.2 10.6
 0 -12 -6 17.1 3.9
 0 -12 -6 22 5.4
 0 -12 -6 15 5.7
 0 -12 -6 19.6 6.9
 0 -12 -6 13.4 3.5
 0 -12 -6 21.8 5.4
 0 -12 -6 17.1 4.4
 0 -12 -6 17.5 4.4
 0 -12 -6 25.1 9.4
 0 -12 -6 10.8 4.5
 0 12 6 23.4 4.3
 0 12 6 15.8 7.2
 0 12 6 19.7 7.6
 0 12 6 24.4 4.5
 0 12 6 13 4.8
 0 12 6 11.2 3.8
 0 12 6 25.6 6.6
 0 12 6 20.6 4.9
 0 12 6 14.6 4.9
 0 12 6 19.4 5.8
 0 -12 -5 18.8 4.1
 0 -12 -5 16.9 4.1
 0 -12 -5 19.5 3.7
 0 -12 -5 27.9 10.1
 0 -12 -5 17.4 5
 0 -12 -5 17.9 4.3
 0 -12 -5 22 3.9
 0 -12 -5 16.6 4.8
 0 -12 -5 23.4 6.7
 0 -12 -5 19.7 4.3
 0 -12 -5 14.3 5
 0 -12 -5 5 7.9
 0 -12 -5 13.7 4.1
 0 -12 -5 11 5.3
 0 12 5 15.6 5.3
 0 12 5 19.5 6.6
 0 12 5 11.9 4.3
 0 12 5 17.4 9.2
 0 12 5 5.1 6.2
 0 12 5 15.2 4.3
 0 12 5 15.8 3.3
 0 12 5 14.4 4.5
 0 12 5 23.3 5.4
 0 12 5 15.5 3.7
 0 12 5 12.6 3.7
 0 -12 -4 38.4 6.8
 0 -12 -4 34.2 6.1
 0 -12 -4 42.8 5.8
 0 -12 -4 43.5 5.9
 0 -12 -4 52.39 7.2
 0 -12 -4 53.69 6.2
 0 -12 -4 44.4 5.2
 0 -12 -4 37.5 9.7
 0 -12 -4 49.99 6.4
 0 -12 -4 40.7 5.7
 0 -12 -4 46.9 9.7
 0 -12 -4 47.6 9.2
 0 -12 -4 51.19 6.1
 0 -12 -4 49.7 6.3
 0 12 4 51.09 9.2
 0 12 4 36.8 7.2
 0 12 4 61.79 6.4
 0 12 4 53.99 5.5
 0 12 4 43.3 5.2
 0 12 4 60.59 6.3
 0 12 4 46.6 8.3
 0 12 4 58.69 6.6
 0 12 4 54.49 7
 0 12 4 50.59 4.9
 0 -12 -3 166.58 10.2
 0 -12 -3 129.39 16.1
 0 -12 -3 162.68 9.5
 0 -12 -3 150.78 10.9
 0 -12 -3 164.28 11
 0 -12 -3 161.38 10.2
 0 -12 -3 149.19 11
 0 -12 -3 157.88 10
 0 -12 -3 153.88 14.1
 0 -12 -3 157.28 9.5
 0 -12 -3 171.68 12.5
 0 -12 -3 155.58 10.8
 0 -12 -3 167.38 10.5
 0 -12 -3 149.19 9.6
 0 12 3 146.09 13.5
 0 12 3 156.38 10.2
 0 12 3 160.08 10.4
 0 12 3 167.28 12.2
 0 12 3 160.18 12.7
 0 12 3 165.28 10.4
 0 12 3 164.58 9.7
 0 12 3 159.08 12.5
 0 12 3 157.38 9.3
 0 12 3 163.28 10.5
 0 12 3 167.28 9.1
 0 12 3 151.18 11.2
 0 -12 -2 711.03 34.2
 0 -12 -2 700.23 37.1
 0 -12 -2 678.93 34
 0 -12 -2 716.13 35.8
 0 -12 -2 737.23 34.6
 0 -12 -2 733.43 34.2
 0 -12 -2 712.93 33.6
 0 -12 -2 735.73 34.8
 0 -12 -2 729.43 34.3
 0 -12 -2 744.93 34.8
 0 -12 -2 693.33 36.9
 0 -12 -2 697.63 33.4
 0 -12 -2 680.33 33.5
 0 -12 -2 651.33 34
 0 -12 -2 697.63 34.7
 0 12 2 736.13 34.5
 0 12 2 708.23 33.4
 0 12 2 693.63 35.6
 0 12 2 728.63 34.2
 0 12 2 712.43 33.8
 0 12 2 749.53 36
 0 12 2 702.83 36
 0 12 2 734.33 34.4
 0 12 2 728.53 35
 0 12 2 706.33 33.2
 0 12 2 682.83 36
 0 12 2 706.43 34.1
 0 -12 -1 111.59 12
 0 -12 -1 99.59 7.1
 0 -12 -1 104.39 8.4
 0 -12 -1 101.99 7.8
 0 -12 -1 92.19 7.4
 0 -12 -1 98.49 7.5
 0 -12 -1 108.39 11.6
 0 -12 -1 107.29 9.9
 0 -12 -1 108.79 10.3
 0 -12 -1 108.89 8.2
 0 -12 -1 101.99 8.3
 0 -12 -1 107.69 7.6
 0 -12 -1 93.89 7.1
 0 -12 -1 104.29 7.1
 0 -12 -1 127.29 8.8
 0 12 1 105.09 7.7
 0 12 1 104.39 7.3
 0 12 1 112.49 9.6
 0 12 1 107.59 7.2
 0 12 1 115.39 7.7
 0 12 1 109.69 6.8
 0 12 1 94.79 9.2
 0 12 1 105.89 7.8
 0 12 1 106.89 10.1
 0 12 1 86.39 9.4
 0 12 1 106.49 6.5
 0 12 1 106.09 8
 0 -12 0 173.28 10.7
 0 -12 0 153.78 10.1
 0 -12 0 159.18 9.7
 0 -12 0 173.48 10.3
 0 -12 0 158.38 9.7
 0 -12 0 173.68 9.6
 0 -12 0 184.48 10.9
 0 -12 0 180.88 13.6
 0 -12 0 180.18 11.9
 0 -12 0 157.88 10.1
 0 -12 0 180.38 11.2
 0 -12 0 182.88 11.1
 0 -12 0 164.38 11.7
 0 -12 0 158.18 10.3
 0 12 0 176.78 12.2
 0 12 0 175.38 10.4
 0 12 0 165.48 11.4
 0 12 0 163.38 10.3
 0 12 0 178.78 9.3
 0 12 0 182.18 9.8
 0 12 0 169.88 10.8
 0 12 0 176.38 11.5
 0 12 0 171.98 10.2
 0 12 0 163.48 10.2
 0 12 0 171.48 11.6
 0 -12 1 2249.68 98.59
 0 -12 1 2047.1 97.89
 0 -12 1 2104.59 97.69
 0 -12 1 2156.48 97.59
 0 -12 1 2119.29 98.49
 0 -12 1 2158.28 98.29
 0 -12 1 2147.99 97.29
 0 -12 1 2179.18 98.09
 0 -12 1 2128.19 97.09
 0 -12 1 2156.48 97.59
 0 -12 1 2082.99 98.59
 0 12 -1 2141.49 98.69
 0 12 -1 2140.49 97.29
 0 12 -1 2149.58 96.69
 0 12 -1 2178.98 97.69
 0 12 -1 2210.78 97.79
 0 12 -1 2200.38 98.39
 0 12 -1 2083.29 97.49
 0 12 -1 2155.68 96.89
 0 12 -1 2056.59 98.39
 0 12 -1 2125.59 97.89
 0 12 -1 2140.39 98.59
 0 12 -1 2150.48 97.19
 0 -12 2 737.33 35.4
 0 -12 2 743.33 36.9
 0 -12 2 762.52 36.4
 0 -12 2 744.33 35.3
 0 -12 2 757.62 35.7
 0 -12 2 754.92 35.9
 0 -12 2 747.73 35.9
 0 -12 2 737.13 37.5
 0 -12 2 793.92 35.9
 0 -12 2 778.42 36
 0 -12 2 760.32 36.2
 0 -12 2 710.03 34.4
 0 12 -2 748.33 36.6
 0 12 -2 758.82 35.3
 0 12 -2 771.42 34.9
 0 12 -2 787.82 36
 0 12 -2 789.92 36.6
 0 12 -2 741.13 36.8
 0 12 -2 757.72 35.8
 0 12 -2 770.62 35.7
 0 12 -2 734.43 36.6
 0 12 -2 747.43 35
 0 -12 3 462.35 21.8
 0 -12 3 445.56 22.2
 0 -12 3 467.55 22.2
 0 -12 3 442.26 21.6
 0 -12 3 452.05 22.1
 0 -12 3 441.76 22.7
 0 -12 3 459.25 22.5
 0 -12 3 448.96 22
 0 -12 3 455.05 23
 0 -12 3 444.06 22.5
 0 -12 3 434.76 23.2
 0 12 -3 465.95 22.2
 0 12 -3 445.16 22.7
 0 12 -3 410.86 22.3
 0 12 -3 449.26 21.3
 0 12 -3 449.16 22.7
 0 12 -3 435.66 21.6
 0 12 -3 438.36 22.1
 0 12 -3 442.86 21
 0 12 -3 438.66 21.9
 0 12 -3 448.86 22.6
 0 12 -3 461.75 22
 0 -12 4 860.51 40.9
 0 -12 4 824.22 42.3
 0 -12 4 905.11 41.6
 0 -12 4 862.11 41.6
 0 -12 4 935.11 41.2
 0 -12 4 891.71 42
 0 -12 4 876.61 40.6
 0 -12 4 858.51 40.6
 0 -12 4 850.81 41
 0 -12 4 867.91 41.3
 0 -12 4 897.71 41.1
 0 12 -4 885.91 40.1
 0 12 -4 870.21 41.3
 0 12 -4 936.51 41.1
 0 12 -4 881.51 40.2
 0 12 -4 870.71 40.8
 0 12 -4 842.02 41.5
 0 12 -4 844.02 40.9
 0 12 -4 880.91 40.5
 0 12 -4 889.21 41.5
 0 12 -4 872.01 41.3
 0 12 -4 796.02 42.5
 0 12 -4 907.51 40.9
 0 -12 5 418.26 22.9
 0 -12 5 465.95 21.7
 0 -12 5 472.95 22.1
 0 -12 5 443.16 21.9
 0 -12 5 405.16 23.8
 0 -12 5 437.66 22.7
 0 -12 5 454.95 21.7
 0 -12 5 445.56 22.2
 0 -12 5 460.95 22.2
 0 12 -5 439.16 21
 0 12 -5 440.06 22.4
 0 12 -5 461.45 21.8
 0 12 -5 468.35 21.9
 0 12 -5 418.26 23
 0 12 -5 454.75 21.5
 0 12 -5 445.66 22.3
 0 12 -5 438.96 22.2
 0 12 -5 458.55 22
 0 12 -5 451.85 21.2
 0 12 -5 447.56 21.8
 0 12 -5 442.06 22.3
 0 -12 6 2350.46 108.09
 0 -12 6 2367.16 107.89
 0 -12 6 2295.97 110.49
 0 -12 6 2461.25 108.29
 0 -12 6 2359.36 108.99
 0 -12 6 2358.16 108.39
 0 -12 6 2228.08 108.49
 0 12 -6 2397.06 108.39
 0 12 -6 2385.86 108.19
 0 12 -6 2515.85 107.89
 0 12 -6 2423.66 108.29
 0 12 -6 2498.15 107.99
 0 12 -6 2433.16 107.99
 0 12 -6 2360.96 107.29
 0 12 -6 2358.46 107.19
 0 12 -6 2403.96 107.69
 0 12 -6 2309.47 108.89
 0 12 -6 2342.17 107.79
 0 12 -6 2379.66 107.99
 0 -12 7 99.39 6.5
 0 -12 7 93.29 6.6
 0 -12 7 89.89 9.2
 0 -12 7 82.09 8
 0 -12 7 93.29 7.3
 0 12 -7 83.69 5.6
 0 12 -7 87.39 6.6
 0 12 -7 94.49 5.4
 0 12 -7 97.79 6.3
 0 12 -7 94.09 5.9
 0 12 -7 92.19 6.7
 0 12 -7 86.09 7.2
 0 12 -7 92.59 6
 0 12 -7 86.49 8.1
 0 12 -7 81.09 6.3
 0 12 -7 92.19 6.2
 0 12 -7 90.19 6.6
 0 -12 8 278.07 16.7
 0 -12 8 274.27 14.2
 0 -12 8 285.07 15.2
 0 -12 8 289.27 14.7
 0 -12 8 278.47 15.7
 0 12 -8 262.37 13.9
 0 12 -8 256.97 15.4
 0 12 -8 274.77 13.5
 0 12 -8 278.77 13.8
 0 12 -8 266.57 13.8
 0 12 -8 283.77 14.4
 0 12 -8 279.87 14.3
 0 12 -8 274.67 14.1
 0 12 -8 277.77 14.2
 0 12 -8 271.97 14.7
 0 12 -8 274.37 14.3
 0 -12 9 2369.56 105.99
 0 -12 9 2261.47 105.69
 0 -12 9 2337.97 106.49
 0 -12 9 2388.06 105.39
 0 12 -9 2318.27 105.29
 0 12 -9 2235.48 104.69
 0 12 -9 2283.27 105.19
 0 12 -9 2303.97 105.29
 0 12 -9 2348.86 105.39
 0 12 -9 2350.96 105.49
 0 12 -9 2290.97 105.79
 0 12 -9 2296.87 104.99
 0 12 -9 2318.57 105.29
 0 12 -9 2353.66 104.89
 0 12 -9 2388.06 106.39
 0 -12 10 1271.07 60.89
 0 -12 10 1308.67 58.89
 0 -12 10 1248.38 59.19
 0 -12 10 1276.27 59.99
 0 12 -10 1196.38 58.09
 0 12 -10 1261.27 58.19
 0 12 -10 1305.47 58.99
 0 12 -10 1310.97 58.79
 0 12 -10 1310.47 59.99
 0 12 -10 1286.17 58.59
 0 12 -10 1317.07 58.79
 0 12 -10 1254.37 58.69
 0 -12 11 138.29 8.9
 0 -12 11 135.49 8.3
 0 -12 11 116.99 9.4
 0 -12 11 103.49 11.5
 0 -12 11 139.59 9.2
 0 12 -11 135.59 8.4
 0 12 -11 134.59 8.1
 0 12 -11 134.09 7.4
 0 12 -11 131.39 7.4
 0 12 -11 138.19 8
 0 12 -11 128.49 8.7
 0 12 -11 116.99 7.7
 0 12 -11 130.79 8.1
 0 12 -11 130.39 9.5
 0 12 -11 122.39 7.9
 0 12 -11 137.39 8.2
 0 12 -11 130.19 7.8
 0 -12 12 186.58 11.2
 0 -12 12 168.98 10.3
 0 -12 12 166.98 11.5
 0 -12 12 183.98 14.1
 0 -12 12 178.88 10.7
 0 12 -12 179.38 10.8
 0 12 -12 185.08 10
 0 12 -12 180.58 10.1
 0 12 -12 170.28 12
 0 12 -12 157.28 9.2
 0 12 -12 184.78 10.1
 0 12 -12 179.18 9.4
 0 12 -12 190.68 10.5
 0 12 -12 169.98 9.8
 0 12 -12 187.78 10.3
 0 12 -12 177.28 9.4
 0 12 -12 179.48 11.6
 0 -12 13 187.78 11.5
 0 -12 13 183.88 12.2
 0 -12 13 191.78 11.2
 0 -12 13 185.78 10.5
 0 -12 13 191.38 14.6
 0 12 -13 176.28 10.3
 0 12 -13 179.68 11.1
 0 12 -13 193.78 10.5
 0 12 -13 174.68 12.1
 0 12 -13 170.38 9.6
 0 12 -13 173.08 10.4
 0 12 -13 184.38 9.4
 0 12 -13 179.48 10.4
 0 12 -13 177.88 12.4
 0 12 -13 175.68 9.5
 0 12 -13 175.28 10.1
 0 12 -13 198.88 10.4
 0 12 -13 184.08 10.2
 0 -12 14 844.02 39.5
 0 -12 14 754.62 40.8
 0 -12 14 813.92 42.1
 0 -12 14 821.82 38.7
 0 -12 14 802.82 39.9
 0 -12 14 846.12 39.4
 0 12 -14 882.51 38.5
 0 12 -14 833.22 38.8
 0 12 -14 829.32 40.5
 0 12 -14 858.31 38.5
 0 12 -14 845.32 38.6
 0 12 -14 780.52 37.8
 0 12 -14 759.12 37.5
 0 12 -14 844.92 40
 0 12 -14 783.92 38.2
 0 12 -14 848.32 38.6
 0 12 -14 815.82 39.2
 0 12 -14 788.72 38.4
 0 12 -14 814.42 37.7
 0 -12 15 54.59 7
 0 -12 15 62.09 6.7
 0 -12 15 62.29 7.4
 0 -12 15 61.59 11.6
 0 -12 15 59.89 10
 0 12 -15 68.09 5.5
 0 12 -15 67.49 6.3
 0 12 -15 65.49 5.6
 0 12 -15 62.39 4.8
 0 12 -15 48.9 5.5
 0 12 -15 70.59 6
 0 12 -15 62.89 6.6
 0 12 -15 65.89 9.1
 0 12 -15 58.49 5.5
 0 12 -15 56.89 5.1
 0 12 -15 60.09 5.8
 0 12 -15 65.59 5.9
 0 12 -15 66.99 8
 0 -12 16 147.19 9.4
 0 -12 16 158.08 10.5
 0 -12 16 152.88 11.2
 0 -12 16 164.58 15.4
 0 -12 16 161.98 14.5
 0 12 -16 131.09 9.3
 0 12 -16 133.19 9.1
 0 12 -16 141.79 8.7
 0 12 -16 153.28 10.1
 0 12 -16 148.69 9.5
 0 12 -16 151.38 9
 0 12 -16 163.68 11.1
 0 12 -16 150.18 12.2
 0 12 -16 144.79 9.2
 0 12 -16 137.49 8.2
 0 12 -16 155.88 9.1
 0 12 -16 146.99 9.4
 0 -12 17 356.96 18.9
 0 -12 17 298.67 22
 0 -12 17 328.77 17.3
 0 -12 17 330.17 18.2
 0 12 -17 316.17 16.8
 0 12 -17 321.47 16.5
 0 12 -17 332.07 17.8
 0 12 -17 319.67 18.4
 0 12 -17 315.37 19.7
 0 12 -17 328.77 16.6
 0 12 -17 329.67 17.2
 0 12 -17 286.87 16.8
 0 12 -17 286.97 16.6
 0 12 -17 337.17 17
 0 12 -17 314.67 16.4
 0 -12 18 59.29 7.2
 0 -12 18 62.69 8.2
 0 -12 18 63.49 11.2
 0 -12 18 55.69 7.6
 0 12 -18 53.39 9.4
 0 12 -18 53.69 5.8
 0 12 -18 61.09 7
 0 12 -18 58.69 6.3
 0 12 -18 61.69 6.5
 0 12 -18 58.79 7.5
 0 12 -18 56.79 6.7
 0 12 -18 65.59 8.3
 0 12 -18 42.5 7.1
 0 12 -18 69.59 5.8
 0 -12 19 190.48 13.8
 0 -12 19 184.98 18
 0 -12 19 189.88 12.1
 0 -12 19 189.78 12.9
 0 12 -19 187.58 12.4
 0 12 -19 175.58 10.9
 0 12 -19 176.38 12.5
 0 12 -19 160.28 15.8
 0 12 -19 187.58 11.4
 0 12 -19 182.98 11.1
 0 12 -19 175.88 11.5
 0 12 -19 201.58 14.4
 0 -12 20 91.69 9.1
 0 -12 20 89.89 9.1
 0 -12 20 77.89 14
 0 -12 20 92.69 10.7
 0 12 -20 87.79 10.4
 0 12 -20 85.89 8.9
 0 12 -20 80.79 8.1
 0 12 -20 91.19 8.5
 0 12 -20 93.49 7.8
 0 12 -20 90.99 8.2
 0 12 -20 86.29 12
 0 12 -20 89.09 7.5
 0 -12 21 654.13 33.4
 0 -12 21 606.14 37.4
 0 -12 21 594.94 32.3
 0 -12 21 622.04 31.6
 0 12 -21 631.94 34.8
 0 12 -21 667.63 32.2
 0 12 -21 672.73 33.7
 0 12 -21 604.64 30.6
 0 12 -21 612.74 30.9
 0 12 -21 611.14 31
 0 12 -21 616.04 31.3
 0 12 -21 605.74 30.5
 0 -12 22 98.69 10
 0 -12 22 101.69 11.2
 0 -12 22 79.89 14.9
 0 -12 22 84.89 10.7
 0 12 -22 82.29 8.7
 0 12 -22 87.89 10.1
 0 12 -22 84.59 9
 0 12 -22 96.59 12.3
 0 12 -22 87.39 13.9
 0 12 -22 103.09 9.2
 0 12 -22 83.89 9.8
 0 -12 23 183.78 21.4
 0 -12 23 190.98 15.7
 0 -12 23 169.98 14.5
 0 -12 23 179.58 13.9
 0 12 -23 170.18 12.9
 0 12 -23 167.38 17.5
 0 12 -23 192.88 12.8
 0 12 -23 173.08 15.8
 0 12 -23 194.58 13.5
 0 12 -23 180.38 12.7
 0 12 -23 158.18 12.7
 0 12 -23 180.98 13.3
 0 -12 24 73.39 11.4
 0 -12 24 42.4 14.2
 0 -12 24 72.59 11.5
 0 -12 24 66.69 10.3
 0 12 -24 47.6 10.9
 0 12 -24 54.79 10.2
 0 12 -24 39.4 7.2
 0 12 -24 58.69 9.4
 0 12 -24 83.69 11
 0 12 -24 52.09 8.5
 0 12 -24 67.29 11.9
 0 12 -24 55.19 8.8
 0 -12 25 97.89 14.1
 0 -12 25 116.79 13.2
 0 -12 25 92.09 12.3
 0 -12 25 133.89 21.2
 0 12 -25 141.49 12.2
 0 12 -25 101.09 13.4
 0 12 -25 107.69 11.9
 0 12 -25 143.09 14.9
 0 12 -25 122.49 17.1
 0 -12 26 49.8 8.4
 0 -12 26 53.19 10
 0 -12 26 30.1 14.3
 0 -12 26 50.19 11
 0 12 -26 47.6 9.9
 0 12 -26 58.29 9.4
 0 12 -26 77.19 10.1
 0 12 -26 51.39 10.2
 0 12 -26 59.79 12.5
 0 -12 27 19.1 9.2
 0 -12 27 27.2 9.3
 0 -12 27 19.3 14.3
 0 -12 27 27.5 18
 0 12 -27 14 6.2
 0 12 -27 21.7 8.8
 0 12 -27 22.1 7.1
 0 12 -27 17.5 10.4
 0 -12 28 13.7 7.1
 0 -12 28 21.3 19.9
 0 -12 28 25.3 9.2
 0 -12 28 31.3 9.3
 0 -12 28 40.8 15.2
 0 12 -28 28.9 11.4
 0 12 -28 23.9 9.4
 0 12 -28 31.9 7
 0 -12 29 1.5 13.9
 0 -12 29 -9.8 28.8
 0 -12 29 11.3 9
 0 -12 29 -9.8 11.5
 0 -12 29 8.5 6.8
 0 12 -29 -0.5 5.7
 0 12 -29 -3.9 9.4
 0 12 -29 -5.3 10.1
 0 -12 30 37.3 9.1
 0 -12 30 28.9 10.2
 0 -12 30 14.7 18.3
 0 12 -30 37.5 8.7
 0 12 -30 45.8 13
 0 12 -30 15.5 11.2
 0 -12 31 4.2 8.6
 0 -12 31 1.5 14.3
 0 -12 31 -14.5 10.4
 0 12 -31 7.2 6
 0 12 -31 -9.4 11
 0 12 -31 -5.2 10.7
 0 -12 32 9.6 8.5
 0 -12 32 25.8 20.8
 0 12 -32 0.6 8.7
 0 12 -32 3.8 15.5
 0 -12 33 62.99 12.1
 0 -13 -20 1.5 6.5
 0 13 20 48.8 16.5
 0 13 20 23.2 19.7
 0 -13 -19 26 12
 0 -13 -19 8.3 6.2
 0 13 19 -0.2 11
 0 13 19 -36.4 23.6
 0 13 19 19.4 16.1
 0 -13 -18 121.49 11.9
 0 -13 -18 95.99 16.9
 0 -13 -18 105.19 18.3
 0 13 18 95.19 19
 0 13 18 106.59 19.3
 0 13 18 58.19 22.4
 0 -13 -17 14.3 11.3
 0 -13 -17 3.7 8.7
 0 -13 -17 0.2 6.4
 0 13 17 -6.8 15
 0 13 17 14.8 18.1
 0 -13 -16 -5.3 12.8
 0 -13 -16 3.1 7.8
 0 -13 -16 4.2 6.5
 0 -13 -16 -5.9 10.1
 0 13 16 -9.4 13.9
 0 13 16 15.4 17.3
 0 13 16 -2.6 8.9
 0 -13 -15 18.2 10.4
 0 -13 -15 11.3 6.8
 0 -13 -15 24.6 7.8
 0 13 15 29.5 9.7
 0 13 15 50.79 22.6
 0 13 15 31.5 13.3
 0 13 15 21.3 9.3
 0 -13 -14 31.8 7.7
 0 -13 -14 4.4 9.3
 0 -13 -14 31.9 7.6
 0 -13 -14 17.5 7.6
 0 -13 -14 7.4 7.7
 0 13 14 20.2 7.9
 0 13 14 12.2 8.5
 0 13 14 30.8 13.4
 0 13 14 58.89 19.8
 0 -13 -13 44.2 7.5
 0 -13 -13 36.2 7.7
 0 -13 -13 25.4 7.2
 0 -13 -13 17.1 10
 0 13 13 32.9 9
 0 13 13 39.7 11.2
 0 13 13 25.4 7.2
 0 13 13 27.1 18.2
 0 13 13 52.79 14.6
 0 -13 -12 145.19 13
 0 -13 -12 125.99 11.4
 0 -13 -12 110.99 11.2
 0 -13 -12 123.29 15.3
 0 -13 -12 126.39 12.6
 0 13 12 114.49 11.4
 0 13 12 128.39 14.2
 0 13 12 95.69 18.4
 0 13 12 107.89 19.3
 0 13 12 114.99 13.3
 0 -13 -11 60.99 10.1
 0 -13 -11 69.79 8.8
 0 -13 -11 57.99 9.1
 0 -13 -11 42.9 7.1
 0 -13 -11 52.09 9.8
 0 -13 -11 34.1 9
 0 -13 -11 54.99 10.5
 0 13 11 58.39 9.5
 0 13 11 51.99 11.8
 0 13 11 66.89 10.8
 0 13 11 48.9 14
 0 13 11 52.99 10.5
 0 -13 -10 69.79 12.9
 0 -13 -10 83.59 9.6
 0 -13 -10 85.49 9.1
 0 -13 -10 54.39 11.6
 0 -13 -10 73.29 8.7
 0 -13 -10 84.19 11.9
 0 -13 -10 71.49 10.1
 0 -13 -10 94.09 10.3
 0 13 10 116.19 18.3
 0 13 10 98.79 15.2
 0 13 10 51.49 13.1
 0 13 10 95.19 11.6
 0 13 10 60.09 10.8
 0 13 10 81.69 10.2
 0 -13 -9 241.88 28.2
 0 -13 -9 213.58 13.9
 0 -13 -9 203.98 25.1
 0 -13 -9 203.68 14.2
 0 -13 -9 243.78 14.1
 0 -13 -9 208.98 15.7
 0 -13 -9 224.58 15.5
 0 -13 -9 228.68 19.4
 0 -13 -9 226.38 15.7
 0 -13 -9 228.88 17.6
 0 13 9 196.58 20.9
 0 13 9 211.08 15.3
 0 13 9 233.18 16.1
 0 13 9 202.78 21.4
 0 13 9 225.78 19.6
 0 13 9 221.08 14.8
 0 13 9 222.98 15.4
 0 13 9 223.38 14.1
 0 13 9 242.08 18.2
 0 -13 -8 369.36 19.4
 0 -13 -8 377.96 22.9
 0 -13 -8 310.67 28.3
 0 -13 -8 349.07 19.6
 0 -13 -8 331.27 20.3
 0 -13 -8 390.56 20.9
 0 -13 -8 384.16 24.4
 0 -13 -8 373.56 21.2
 0 -13 -8 303.97 27.4
 0 13 8 375.46 25.9
 0 13 8 363.66 20.9
 0 13 8 334.57 19.3
 0 13 8 335.17 26.2
 0 13 8 337.97 21
 0 13 8 385.56 23.2
 0 13 8 342.57 20.5
 0 13 8 341.27 23.4
 0 13 8 364.36 20.4
 0 -13 -7 437.96 32.5
 0 -13 -7 536.85 30.1
 0 -13 -7 552.34 27.5
 0 -13 -7 471.65 25.7
 0 -13 -7 511.55 26.2
 0 -13 -7 453.35 31.7
 0 -13 -7 572.04 28.5
 0 -13 -7 454.65 28.3
 0 -13 -7 529.15 27
 0 -13 -7 512.85 25.6
 0 13 7 506.95 26.6
 0 13 7 492.05 28.2
 0 13 7 489.95 30.6
 0 13 7 508.05 27
 0 13 7 518.65 28.9
 0 13 7 501.35 25.5
 0 13 7 517.95 27.3
 0 13 7 491.65 25.9
 0 13 7 496.05 31.4
 0 -13 -6 290.87 18.2
 0 -13 -6 268.37 23.8
 0 -13 -6 271.07 27.2
 0 -13 -6 314.17 17.3
 0 -13 -6 294.77 19.3
 0 -13 -6 280.57 22.7
 0 -13 -6 287.67 18
 0 -13 -6 320.97 17.5
 0 -13 -6 318.47 18.3
 0 -13 -6 319.97 18.9
 0 -13 -6 321.57 16.7
 0 -13 -6 288.47 18.2
 0 -13 -6 296.17 17.4
 0 13 6 302.57 16.3
 0 13 6 303.87 22.3
 0 13 6 324.67 19.7
 0 13 6 329.07 16.7
 0 13 6 310.67 18.4
 0 13 6 317.17 18.2
 0 13 6 312.57 21.8
 0 13 6 322.57 17.1
 0 -13 -5 12 4.8
 0 -13 -5 31.1 6.2
 0 -13 -5 31.2 6.8
 0 -13 -5 19.6 5.6
 0 -13 -5 20.3 5.6
 0 -13 -5 18.2 9
 0 -13 -5 15.2 7.3
 0 -13 -5 13.2 3.9
 0 -13 -5 12.7 5.1
 0 -13 -5 14.4 5.9
 0 -13 -5 22.2 5
 0 -13 -5 14.7 4.6
 0 -13 -5 20.6 5
 0 -13 -5 28.6 10.6
 0 13 5 16.2 5.5
 0 13 5 20.2 5.3
 0 13 5 19.2 4
 0 13 5 24.6 7.4
 0 13 5 23.5 6.1
 0 13 5 17.9 5.1
 0 13 5 20.3 3.7
 0 13 5 11 7.2
 0 13 5 9.3 9.2
 0 13 5 13.9 4
 0 13 5 19.4 4.6
 0 -13 -4 54.59 7.1
 0 -13 -4 61.49 8.2
 0 -13 -4 64.79 7.2
 0 -13 -4 61.89 7.2
 0 -13 -4 72.99 7.8
 0 -13 -4 51.99 10.5
 0 -13 -4 66.79 6.3
 0 -13 -4 58.19 7.8
 0 -13 -4 91.39 13.5
 0 -13 -4 65.09 7.1
 0 -13 -4 67.59 7.7
 0 -13 -4 64.09 8.4
 0 -13 -4 78.79 12.1
 0 -13 -4 67.59 8.2
 0 -13 -4 60.39 6.9
 0 13 4 66.59 8.5
 0 13 4 63.79 7.4
 0 13 4 63.89 6.7
 0 13 4 59.79 10.2
 0 13 4 70.49 6.2
 0 13 4 79.09 8
 0 13 4 65.79 6.8
 0 13 4 83.69 7.8
 0 13 4 93.99 11.4
 0 13 4 68.09 5.8
 0 13 4 64.49 10.6
 0 -13 -3 92.19 8
 0 -13 -3 86.09 7.6
 0 -13 -3 93.09 8.9
 0 -13 -3 111.79 8
 0 -13 -3 76.59 12.9
 0 -13 -3 90.79 8.2
 0 -13 -3 99.19 7.1
 0 -13 -3 80.39 8.8
 0 -13 -3 97.79 13.4
 0 -13 -3 107.89 10.9
 0 -13 -3 91.89 7.6
 0 -13 -3 109.19 9.5
 0 -13 -3 92.69 8.6
 0 -13 -3 92.09 8.3
 0 -13 -3 98.09 7.8
 0 13 3 107.29 8.3
 0 13 3 96.69 6.7
 0 13 3 94.09 10.8
 0 13 3 90.79 7.8
 0 13 3 79.19 8.5
 0 13 3 90.69 6.9
 0 13 3 91.09 7.5
 0 13 3 89.99 11.3
 0 13 3 106.99 8.6
 0 13 3 100.79 8.6
 0 13 3 96.09 12.5
 0 -13 -2 76.49 7
 0 -13 -2 81.59 7.4
 0 -13 -2 77.49 9.6
 0 -13 -2 79.49 7.2
 0 -13 -2 78.29 7.1
 0 -13 -2 80.79 6.8
 0 -13 -2 88.19 8.3
 0 -13 -2 87.59 8.3
 0 -13 -2 65.29 9.6
 0 -13 -2 74.59 6.7
 0 -13 -2 63.79 7.9
 0 -13 -2 71.59 11
 0 -13 -2 74.49 8.1
 0 -13 -2 76.29 6.4
 0 -13 -2 90.89 11.8
 0 13 2 64.79 7
 0 13 2 78.19 6.7
 0 13 2 79.19 10.8
 0 13 2 88.79 7.4
 0 13 2 81.29 5.9
 0 13 2 77.29 6.7
 0 13 2 74.19 6.9
 0 13 2 84.29 9.7
 0 13 2 71.59 9.3
 0 13 2 85.79 7.9
 0 13 2 83.39 7.5
 0 13 2 77.29 9.7
 0 -13 -1 125.39 8.5
 0 -13 -1 125.49 10.1
 0 -13 -1 116.59 7.8
 0 -13 -1 128.49 8.6
 0 -13 -1 125.99 8.5
 0 -13 -1 104.39 9.1
 0 -13 -1 123.59 9.4
 0 -13 -1 116.79 10.7
 0 -13 -1 94.19 10.2
 0 -13 -1 117.09 8.2
 0 -13 -1 121.39 8.7
 0 -13 -1 106.89 7.9
 0 -13 -1 125.69 9.4
 0 -13 -1 108.59 12.5
 0 -13 -1 116.49 13.1
 0 13 1 128.29 8.5
 0 13 1 114.89 10.3
 0 13 1 95.69 10.2
 0 13 1 110.49 9.1
 0 13 1 122.79 8.6
 0 13 1 136.49 11.8
 0 13 1 122.39 7.3
 0 13 1 117.59 8.2
 0 13 1 112.19 10.3
 0 13 1 124.29 8.8
 0 13 1 115.19 8
 0 13 1 109.79 7.4
 0 -13 0 120.69 7.8
 0 -13 0 117.19 9.1
 0 -13 0 111.19 12.8
 0 -13 0 116.49 11.8
 0 -13 0 125.49 7.7
 0 -13 0 111.19 11.3
 0 -13 0 113.79 9.1
 0 -13 0 115.69 7.8
 0 -13 0 115.99 9
 0 -13 0 113.79 8.3
 0 -13 0 116.19 10.3
 0 -13 0 104.19 8
 0 -13 0 108.19 10
 0 -13 0 122.99 8.5
 0 13 0 119.99 10.9
 0 13 0 107.69 9.8
 0 13 0 111.99 7.7
 0 13 0 103.09 8.3
 0 13 0 112.39 9.7
 0 13 0 125.99 7.9
 0 13 0 122.09 8.3
 0 13 0 120.79 9
 0 13 0 113.19 7.2
 0 13 0 100.89 9.5
 0 13 0 115.39 8
 0 13 0 117.19 7
 0 -13 1 172.98 12.3
 0 -13 1 182.18 11.6
 0 -13 1 186.58 11.1
 0 -13 1 188.98 11.8
 0 -13 1 188.38 11.3
 0 -13 1 183.58 10.5
 0 -13 1 195.08 11
 0 -13 1 181.08 10.8
 0 -13 1 186.58 13.9
 0 -13 1 186.58 11.2
 0 -13 1 175.78 10.3
 0 13 -1 175.48 10.2
 0 13 -1 185.18 12.3
 0 13 -1 182.08 9.7
 0 13 -1 186.98 11.2
 0 13 -1 177.48 12.8
 0 13 -1 170.78 10.9
 0 13 -1 192.78 12.1
 0 13 -1 169.28 12.3
 0 13 -1 174.98 10.8
 0 13 -1 194.08 10.4
 0 13 -1 189.48 10.9
 0 13 -1 173.68 9.9
 0 -13 2 998.1 47.4
 0 -13 2 1010 47
 0 -13 2 979.6 46.3
 0 -13 2 963.5 45.8
 0 -13 2 987.2 46.5
 0 -13 2 991.9 46
 0 -13 2 975.3 46.4
 0 -13 2 936.01 47.5
 0 -13 2 1011.3 46.4
 0 -13 2 990.2 47.7
 0 -13 2 988.9 46.5
 0 13 -2 965.7 47.3
 0 13 -2 995 46.4
 0 13 -2 1017.2 46.3
 0 13 -2 1020.4 45.7
 0 13 -2 966.5 48.3
 0 13 -2 1003.2 45.5
 0 13 -2 1002.5 47.2
 0 13 -2 1020.6 47.4
 0 13 -2 1010.9 46.5
 0 13 -2 961.9 46.6
 0 13 -2 953.4 46.5
 0 13 -2 991.2 45.9
 0 -13 3 1250.17 56.79
 0 -13 3 1188.48 56.59
 0 -13 3 1277.37 57.49
 0 -13 3 1174.88 56.29
 0 -13 3 1232.28 56.19
 0 -13 3 1272.57 57.89
 0 -13 3 1219.58 57.19
 0 -13 3 1224.38 57.89
 0 -13 3 1234.18 56.89
 0 -13 3 1245.08 56.89
 0 -13 3 1144.79 57.79
 0 13 -3 1253.77 57.09
 0 13 -3 1177.38 57.39
 0 13 -3 1202.28 55.69
 0 13 -3 1220.08 56.59
 0 13 -3 1219.08 56.29
 0 13 -3 1214.48 56.69
 0 13 -3 1243.48 56.49
 0 13 -3 1229.98 55.89
 0 13 -3 1237.48 57.49
 0 13 -3 1210.38 56.79
 0 -13 4 729.13 34.3
 0 -13 4 652.73 35.7
 0 -13 4 715.33 35.5
 0 -13 4 713.03 34.5
 0 -13 4 696.73 33.8
 0 -13 4 725.43 34.3
 0 -13 4 724.33 35.1
 0 -13 4 746.43 34.5
 0 -13 4 732.93 34.3
 0 -13 4 751.22 33.9
 0 -13 4 736.83 34.9
 0 13 -4 742.33 34.2
 0 13 -4 725.13 34.4
 0 13 -4 727.93 34.1
 0 13 -4 673.63 35.3
 0 13 -4 697.33 34.8
 0 13 -4 734.33 34.4
 0 13 -4 720.23 33.8
 0 13 -4 720.63 34.1
 0 13 -4 718.43 33.2
 0 13 -4 708.93 33.4
 0 -13 5 360.76 19.5
 0 -13 5 366.06 18.6
 0 -13 5 349.37 19.2
 0 -13 5 382.76 19.7
 0 -13 5 381.86 18.8
 0 -13 5 387.66 19.5
 0 -13 5 372.16 18.5
 0 -13 5 376.16 18.9
 0 -13 5 380.16 18.8
 0 -13 5 359.16 18.3
 0 -13 5 315.37 20.6
 0 -13 5 372.56 20.1
 0 13 -5 357.56 18.7
 0 13 -5 373.06 17.6
 0 13 -5 391.16 19.1
 0 13 -5 358.46 18.1
 0 13 -5 352.06 18.6
 0 13 -5 360.06 20.1
 0 13 -5 373.86 18.6
 0 13 -5 374.46 17.8
 0 13 -5 376.96 19.2
 0 -13 6 504.75 24.8
 0 -13 6 511.85 24.7
 0 -13 6 531.75 25.2
 0 -13 6 533.15 26
 0 -13 6 492.85 25.4
 0 -13 6 511.75 26.4
 0 -13 6 512.35 25.1
 0 -13 6 496.05 27.2
 0 -13 6 527.15 25.3
 0 13 -6 513.85 24.5
 0 13 -6 502.75 26
 0 13 -6 523.75 24.9
 0 13 -6 484.35 26.3
 0 13 -6 500.75 24.8
 0 13 -6 513.55 24.2
 0 13 -6 545.25 25.5
 0 13 -6 527.25 27.5
 0 13 -6 506.35 24
 0 13 -6 500.15 25
 0 13 -6 501.65 25.5
 0 13 -6 540.55 25.5
 0 -13 7 161.58 10.1
 0 -13 7 162.38 10.3
 0 -13 7 181.28 13.4
 0 -13 7 175.78 11.7
 0 -13 7 168.68 9.9
 0 -13 7 175.58 11.1
 0 13 -7 167.78 10.3
 0 13 -7 166.28 9.6
 0 13 -7 175.78 10.4
 0 13 -7 158.18 11.6
 0 13 -7 170.28 9.9
 0 13 -7 186.88 9.8
 0 13 -7 170.58 10.1
 0 13 -7 165.38 9.8
 0 13 -7 173.38 8.9
 0 13 -7 172.48 9.5
 0 13 -7 163.98 9.1
 0 -13 8 991.3 46.8
 0 -13 8 1018.9 46.3
 0 -13 8 1006.2 46.6
 0 -13 8 913.71 47.6
 0 -13 8 982.2 47.5
 0 -13 8 1020.4 47.1
 0 13 -8 983.3 45.6
 0 13 -8 989.8 46.4
 0 13 -8 1064.79 46.6
 0 13 -8 988.1 46.2
 0 13 -8 960.1 47.4
 0 13 -8 988.2 45.9
 0 13 -8 991.6 46
 0 13 -8 994.8 46.2
 0 13 -8 1003.6 46.2
 0 13 -8 978.3 47.5
 0 13 -8 1035.9 46.6
 0 13 -8 980.1 45.4
 0 -13 9 553.44 27.5
 0 -13 9 520.75 28.9
 0 -13 9 569.64 27
 0 -13 9 598.54 27.9
 0 13 -9 584.94 27.1
 0 13 -9 554.04 26.6
 0 13 -9 570.84 26.3
 0 13 -9 547.65 27.5
 0 13 -9 567.14 26.6
 0 13 -9 578.94 27.2
 0 13 -9 559.84 26.8
 0 13 -9 549.74 26.9
 0 13 -9 579.84 27.1
 0 13 -9 548.95 26
 0 13 -9 537.05 27.4
 0 13 -9 526.25 28.1
 0 -13 10 207.18 12
 0 -13 10 208.28 14.7
 0 -13 10 209.48 13.2
 0 -13 10 205.18 11.4
 0 -13 10 209.08 12.4
 0 13 -10 218.78 12.3
 0 13 -10 220.58 11.7
 0 13 -10 200.38 11.5
 0 13 -10 208.18 10.4
 0 13 -10 188.68 10.9
 0 13 -10 201.48 10.8
 0 13 -10 197.88 10.6
 0 13 -10 212.68 11.6
 0 13 -10 210.18 13.1
 0 13 -10 194.78 11.2
 0 13 -10 199.08 11.3
 0 -13 11 98.19 6.6
 0 -13 11 94.19 7.4
 0 -13 11 93.29 10.7
 0 -13 11 95.59 8.5
 0 -13 11 95.99 7.8
 0 13 -11 92.09 5.9
 0 13 -11 85.99 8.2
 0 13 -11 97.29 6.5
 0 13 -11 86.79 6.3
 0 13 -11 88.59 5.9
 0 13 -11 91.69 5.6
 0 13 -11 99.39 6.7
 0 13 -11 82.19 6.5
 0 13 -11 100.79 6.9
 0 13 -11 86.19 7.1
 0 13 -11 74.79 6.2
 0 13 -11 88.19 6.6
 0 -13 12 124.99 8.8
 0 -13 12 103.79 8.9
 0 -13 12 113.39 7.3
 0 -13 12 85.89 11.2
 0 -13 12 107.99 8.1
 0 13 -12 100.39 6.9
 0 13 -12 96.79 6.4
 0 13 -12 107.59 7.4
 0 13 -12 99.89 7.1
 0 13 -12 99.59 6.3
 0 13 -12 107.79 7.5
 0 13 -12 120.09 7.3
 0 13 -12 98.89 7.1
 0 13 -12 104.99 9.1
 0 13 -12 108.79 8
 0 13 -12 108.99 6.6
 0 13 -12 108.79 7.2
 0 -13 13 127.59 12.4
 0 -13 13 110.59 8.7
 0 -13 13 101.19 9.4
 0 -13 13 115.19 8.1
 0 -13 13 110.49 8.4
 0 13 -13 115.49 7.5
 0 13 -13 113.79 6.8
 0 13 -13 117.29 7.1
 0 13 -13 114.39 8.4
 0 13 -13 117.49 7.7
 0 13 -13 132.79 10.3
 0 13 -13 120.49 7.7
 0 13 -13 107.59 7.7
 0 13 -13 122.69 8.2
 0 13 -13 118.39 6.9
 0 13 -13 122.99 7.7
 0 13 -13 121.19 9.5
 0 -13 14 29 5.8
 0 -13 14 31 5.3
 0 -13 14 30.3 6.2
 0 -13 14 38.3 8.2
 0 -13 14 37.5 5.3
 0 13 -14 39.4 4.8
 0 13 -14 31.2 4.4
 0 13 -14 32.5 3.9
 0 13 -14 31.6 5.2
 0 13 -14 34.1 4.8
 0 13 -14 28 4.9
 0 13 -14 26.7 4.7
 0 13 -14 32.7 4.8
 0 13 -14 31.2 4.6
 0 13 -14 27.2 6.5
 0 13 -14 35.6 6.1
 0 13 -14 35.7 4.9
 0 -13 15 675.73 32.7
 0 -13 15 677.03 35.7
 0 -13 15 631.54 31.8
 0 -13 15 682.33 33.5
 0 -13 15 672.23 32.7
 0 13 -15 640.94 30.8
 0 13 -15 629.54 31
 0 13 -15 698.23 31.8
 0 13 -15 707.63 31.8
 0 13 -15 622.64 31.6
 0 13 -15 680.23 31.8
 0 13 -15 647.24 33.8
 0 13 -15 680.73 31.9
 0 13 -15 686.53 33.6
 0 13 -15 652.73 32.4
 0 13 -15 660.23 31.9
 0 13 -15 611.14 31.3
 0 -13 16 84.89 7.7
 0 -13 16 108.49 13.2
 0 -13 16 103.69 8.8
 0 -13 16 101.49 8.7
 0 -13 16 103.79 9.8
 0 13 -16 93.99 6.5
 0 13 -16 103.89 7.5
 0 13 -16 94.09 9.5
 0 13 -16 103.69 10.6
 0 13 -16 99.29 7.5
 0 13 -16 99.69 7.5
 0 13 -16 109.69 7.5
 0 13 -16 100.59 7.2
 0 13 -16 97.99 7.8
 0 13 -16 109.59 8.2
 0 13 -16 94.89 7.3
 0 13 -16 103.29 7.8
 0 13 -16 91.59 7.1
 0 -13 17 55.59 11.5
 0 -13 17 57.59 7.1
 0 -13 17 54.99 7.3
 0 -13 17 80.39 13.3
 0 -13 17 70.69 8.2
 0 -13 17 61.49 6.9
 0 13 -17 51.79 6.5
 0 13 -17 73.49 10
 0 13 -17 60.89 6.4
 0 13 -17 74.09 6.6
 0 13 -17 52.09 6.8
 0 13 -17 75.09 7.4
 0 13 -17 72.29 8.7
 0 13 -17 53.99 8.7
 0 13 -17 59.99 5.4
 0 13 -17 57.69 6.1
 0 13 -17 62.49 6.1
 0 13 -17 63.19 6
 0 -13 18 50.39 11.6
 0 -13 18 61.49 8.2
 0 -13 18 66.59 9.1
 0 -13 18 50.89 6.8
 0 -13 18 46.4 10.2
 0 13 -18 59.79 7.2
 0 13 -18 66.89 6.2
 0 13 -18 62.09 6.9
 0 13 -18 51.29 6.3
 0 13 -18 64.49 7.5
 0 13 -18 55.79 7
 0 13 -18 50.09 8.8
 0 13 -18 63.49 6.6
 0 13 -18 58.49 5.9
 0 13 -18 53.29 7
 0 13 -18 63.29 9.2
 0 -13 19 19.6 11.3
 0 -13 19 14.3 4.7
 0 -13 19 11.6 9.1
 0 -13 19 22.9 5.8
 0 -13 19 11.8 6
 0 13 -19 20 6.7
 0 13 -19 36.7 6.2
 0 13 -19 23.3 4.7
 0 13 -19 20.1 8.1
 0 13 -19 18.4 5
 0 13 -19 24.7 4.4
 0 13 -19 28.9 5.9
 0 13 -19 25 4.9
 0 13 -19 18.3 4
 0 -13 20 255.47 15.5
 0 -13 20 274.17 30.7
 0 -13 20 250.67 16.3
 0 -13 20 207.18 22.1
 0 -13 20 257.97 17.4
 0 13 -20 253.97 14.4
 0 13 -20 224.38 18.7
 0 13 -20 248.88 14.8
 0 13 -20 265.57 14.9
 0 13 -20 260.87 15.9
 0 13 -20 255.77 15.1
 0 13 -20 261.87 17.5
 0 13 -20 246.48 14.5
 0 -13 21 122.49 20.2
 0 -13 21 147.69 12.3
 0 -13 21 153.08 13.4
 0 -13 21 115.49 17.2
 0 -13 21 118.89 10.7
 0 13 -21 125.59 10.2
 0 13 -21 143.59 13.3
 0 13 -21 134.19 10.5
 0 13 -21 149.79 11.6
 0 13 -21 124.79 9.9
 0 13 -21 153.58 15.2
 0 -13 22 79.89 15.4
 0 -13 22 88.19 11.3
 0 -13 22 90.69 12
 0 -13 22 89.19 9.8
 0 -13 22 75.09 14.4
 0 13 -22 102.49 12
 0 13 -22 83.79 9.1
 0 13 -22 94.79 9.4
 0 13 -22 98.99 9.4
 0 13 -22 99.19 9.3
 0 13 -22 88.19 9.4
 0 13 -22 90.69 10.2
 0 13 -22 107.59 14.5
 0 -13 23 323.97 20.7
 0 -13 23 275.97 27.9
 0 -13 23 332.17 19
 0 -13 23 322.57 26
 0 -13 23 288.07 20.1
 0 13 -23 318.27 18.8
 0 13 -23 297.27 18.1
 0 13 -23 311.47 18.1
 0 13 -23 319.47 20.9
 0 13 -23 308.37 17.9
 0 13 -23 329.87 23
 0 13 -23 301.07 18
 0 13 -23 280.77 18.1
 0 -13 24 45.9 14.1
 0 -13 24 22 6.9
 0 -13 24 37.6 8.8
 0 -13 24 26.8 15.3
 0 -13 24 58.79 11.5
 0 13 -24 30.8 7.5
 0 13 -24 38.1 6.4
 0 13 -24 48.3 8.9
 0 13 -24 56.59 9.4
 0 13 -24 33.3 8.6
 0 13 -24 34.5 8
 0 13 -24 32.5 9.5
 0 13 -24 22.4 9.7
 0 -13 25 202.18 27.9
 0 -13 25 184.78 18.1
 0 -13 25 209.38 24.4
 0 -13 25 242.18 18.3
 0 -13 25 224.28 16.6
 0 13 -25 257.97 16.5
 0 13 -25 255.87 20.2
 0 13 -25 197.78 16.8
 0 13 -25 219.68 15.4
 0 13 -25 271.87 19.7
 0 13 -25 242.58 21.6
 0 -13 26 25.4 9.3
 0 -13 26 38.5 8.5
 0 -13 26 27.6 17.8
 0 -13 26 49.2 9.6
 0 -13 26 15.4 18.1
 0 13 -26 62.79 12.2
 0 13 -26 22.4 10.4
 0 13 -26 45 8.7
 0 13 -26 37.1 6.8
 0 13 -26 35.8 7.6
 0 -13 27 15.5 8.4
 0 -13 27 14.5 7.1
 0 -13 27 19.5 8.3
 0 -13 27 21.6 13.9
 0 -13 27 71.79 20.7
 0 13 -27 16.8 9.1
 0 13 -27 40.9 7.7
 0 13 -27 37.4 10.8
 0 13 -27 17.3 6.4
 0 -13 28 10 13.7
 0 -13 28 23.9 7.1
 0 -13 28 16.9 9.1
 0 -13 28 20 9.6
 0 13 -28 10 6.3
 0 13 -28 2.4 9.9
 0 13 -28 13.8 8.7
 0 13 -28 27.1 10.4
 0 -13 29 80.19 12.8
 0 -13 29 78.89 13.7
 0 -13 29 63.19 17.5
 0 -13 29 55.09 12.3
 0 13 -29 68.39 13.6
 0 13 -29 80.19 15.6
 0 13 -29 70.09 10.8
 0 -13 30 2 8.4
 0 -13 30 -0.4 7.6
 0 13 -30 -1.6 5.8
 0 13 -30 4.1 10.3
 0 -13 31 -13.2 8.2
 0 -13 31 4.7 13.7
 0 -13 31 -3.5 8.7
 0 13 -31 -2.2 10.3
 0 13 -31 1.4 5.9
 0 13 -31 8.9 10.3
 0 -13 32 -8.6 19.1
 0 -13 32 -1 8.2
 0 13 -32 6.6 5.9
 0 -13 33 5.6 10.2
 0 -14 -19 9.7 6.3
 0 -14 -19 11.8 15
 0 14 19 -32.3 15.9
 0 14 19 -13.4 16.6
 0 -14 -18 -3.4 10.9
 0 -14 -18 5.7 6.2
 0 14 18 20.3 16.7
 0 14 18 10.3 12.8
 0 14 18 19.5 25.9
 0 -14 -17 -2.7 5.9
 0 -14 -17 -5.1 10.2
 0 -14 -17 -15.6 10.7
 0 14 17 12.2 14
 0 14 17 6.7 11
 0 -14 -16 17.5 11.4
 0 -14 -16 17.4 6.8
 0 -14 -16 38.3 9.4
 0 14 16 11.6 14
 0 14 16 44.2 17
 0 -14 -15 3 8.6
 0 -14 -15 5.1 10.2
 0 -14 -15 -3.6 8
 0 -14 -15 11.2 6.6
 0 14 15 2.4 9.5
 0 14 15 1.4 28.7
 0 14 15 15.7 13.9
 0 -14 -14 71.49 12
 0 -14 -14 54.29 10.7
 0 -14 -14 54.79 11.4
 0 -14 -14 48.6 8.6
 0 14 14 51.59 11.2
 0 14 14 38.2 10.2
 0 14 14 28.3 14.1
 0 14 14 58.29 21.5
 0 -14 -13 25.6 7.9
 0 -14 -13 33.6 10.6
 0 -14 -13 21.5 7
 0 -14 -13 17.1 7.3
 0 -14 -13 30.4 7.9
 0 14 13 57.19 18.9
 0 14 13 31 9.6
 0 14 13 20.7 12.7
 0 14 13 12.5 7.7
 0 -14 -12 81.59 11.1
 0 -14 -12 49.5 14.2
 0 -14 -12 63.19 10.6
 0 -14 -12 81.09 15.3
 0 -14 -12 54.49 8.5
 0 -14 -12 62.79 11.5
 0 14 12 68.49 14.4
 0 14 12 68.79 11.1
 0 14 12 59.59 10.8
 0 14 12 38.6 12.4
 0 -14 -11 71.59 11
 0 -14 -11 67.59 9.8
 0 -14 -11 87.29 10.2
 0 -14 -11 73.69 11.3
 0 -14 -11 89.59 13.9
 0 14 11 40.9 15.2
 0 14 11 89.89 11.9
 0 14 11 75.79 12.9
 0 14 11 65.19 10.4
 0 14 11 70.29 13.9
 0 -14 -10 214.58 20.6
 0 -14 -10 200.78 14.1
 0 -14 -10 243.68 18.6
 0 -14 -10 191.78 17.8
 0 -14 -10 206.38 15.3
 0 -14 -10 249.48 16
 0 -14 -10 179.48 14.5
 0 -14 -10 210.28 14.1
 0 14 10 191.38 14.2
 0 14 10 186.88 16.1
 0 14 10 211.88 21.3
 0 14 10 213.88 23.2
 0 14 10 230.48 23.8
 0 14 10 229.98 15.9
 0 -14 -9 6.8 9
 0 -14 -9 9.7 6.1
 0 -14 -9 12.9 7.9
 0 -14 -9 14.4 6.5
 0 -14 -9 18.1 5.7
 0 -14 -9 21.6 5.9
 0 -14 -9 8.3 5
 0 -14 -9 14.8 6.9
 0 14 9 17.8 6.6
 0 14 9 24.5 6.9
 0 14 9 17.6 6.1
 0 14 9 -15.5 10.3
 0 14 9 23.7 7.2
 0 14 9 6.3 8.4
 0 14 9 13.9 8.6
 0 14 9 18 10.8
 0 -14 -8 78.09 14.9
 0 -14 -8 73.19 8.6
 0 -14 -8 74.09 8.4
 0 -14 -8 72.39 10
 0 -14 -8 54.49 15.5
 0 -14 -8 76.39 10.2
 0 -14 -8 44.5 16.8
 0 -14 -8 78.49 12.6
 0 -14 -8 59.59 10.2
 0 -14 -8 83.49 9.2
 0 14 8 54.89 9.5
 0 14 8 83.89 9.1
 0 14 8 76.69 10.5
 0 14 8 71.79 12.9
 0 14 8 97.79 17.3
 0 14 8 71.29 13.3
 0 14 8 76.09 8.8
 0 14 8 78.49 9.8
 0 14 8 78.79 13.6
 0 -14 -7 198.88 14
 0 -14 -7 233.38 19.5
 0 -14 -7 206.48 24.6
 0 -14 -7 211.38 14.8
 0 -14 -7 208.38 15.5
 0 -14 -7 257.27 17.3
 0 -14 -7 231.28 15.3
 0 -14 -7 226.78 14.2
 0 -14 -7 179.98 23.3
 0 -14 -7 234.68 13.6
 0 14 7 212.38 13.6
 0 14 7 212.68 19.2
 0 14 7 228.18 18
 0 14 7 201.88 14.8
 0 14 7 219.38 15.5
 0 14 7 236.38 21.1
 0 14 7 221.58 14.2
 0 14 7 226.38 14.1
 0 14 7 215.28 15
 0 14 7 210.68 16.8
 0 -14 -6 19.5 5.4
 0 -14 -6 13.7 11.5
 0 -14 -6 22 13.1
 0 -14 -6 17.9 6.1
 0 -14 -6 19.1 4.7
 0 -14 -6 15.2 8.6
 0 -14 -6 0.1 8.4
 0 -14 -6 14.9 6
 0 -14 -6 17.4 6.8
 0 14 6 23.5 4.7
 0 14 6 14.7 7.1
 0 14 6 16.5 8.6
 0 14 6 7 8.2
 0 14 6 9.2 5.4
 0 14 6 12.6 4.5
 0 14 6 21 4.5
 0 14 6 19.3 5.4
 0 14 6 18 6.8
 0 14 6 20.3 6.2
 0 -14 -5 75.09 9.8
 0 -14 -5 93.19 8
 0 -14 -5 90.79 12.3
 0 -14 -5 113.29 10.5
 0 -14 -5 103.09 10.6
 0 -14 -5 92.49 9
 0 -14 -5 105.29 10.5
 0 -14 -5 88.69 16.5
 0 -14 -5 96.69 13.3
 0 -14 -5 84.29 10.6
 0 -14 -5 106.19 17.7
 0 -14 -5 95.19 8.8
 0 -14 -5 101.59 9.1
 0 14 5 96.89 9.7
 0 14 5 106.19 10.8
 0 14 5 91.79 10.5
 0 14 5 88.89 7.5
 0 14 5 105.89 14.9
 0 14 5 81.09 8
 0 14 5 94.89 8.6
 0 14 5 100.39 9.7
 0 14 5 109.89 13.1
 0 14 5 108.19 9.8
 0 -14 -4 175.88 18.2
 0 -14 -4 181.28 13.6
 0 -14 -4 192.58 11.1
 0 -14 -4 161.58 11.6
 0 -14 -4 172.28 11.8
 0 -14 -4 180.78 13.1
 0 -14 -4 193.98 11.9
 0 -14 -4 152.78 12.3
 0 -14 -4 171.18 13.8
 0 -14 -4 191.78 15.7
 0 -14 -4 171.28 11.7
 0 -14 -4 170.48 18.3
 0 -14 -4 194.28 12.1
 0 -14 -4 138.09 17.7
 0 14 4 193.88 13.4
 0 14 4 165.78 13.3
 0 14 4 173.98 12.3
 0 14 4 179.78 12
 0 14 4 177.98 10.6
 0 14 4 184.28 15.2
 0 14 4 192.88 11
 0 14 4 185.68 16.2
 0 14 4 199.58 13.5
 0 14 4 157.58 11.1
 0 14 4 173.38 17.6
 0 -14 -3 77.49 8.6
 0 -14 -3 62.29 11.8
 0 -14 -3 55.69 7.1
 0 -14 -3 73.79 7.3
 0 -14 -3 67.49 9.2
 0 -14 -3 72.79 7.6
 0 -14 -3 62.79 7.2
 0 -14 -3 53.29 8.1
 0 -14 -3 63.99 7.4
 0 -14 -3 66.09 10.6
 0 -14 -3 68.69 6.3
 0 -14 -3 69.69 11.6
 0 -14 -3 62.69 8.2
 0 -14 -3 67.59 8.1
 0 14 3 61.79 7.4
 0 14 3 63.99 12.3
 0 14 3 73.29 6.4
 0 14 3 63.99 7.6
 0 14 3 73.29 6
 0 14 3 57.09 9.9
 0 14 3 74.19 10.9
 0 14 3 69.89 7.5
 0 14 3 64.39 8.6
 0 14 3 82.49 8.3
 0 14 3 57.39 6.4
 0 -14 -2 49.4 5.7
 0 -14 -2 52.99 7.5
 0 -14 -2 51.29 6.3
 0 -14 -2 47.7 7.9
 0 -14 -2 44.9 11.2
 0 -14 -2 54.49 7.6
 0 -14 -2 58.69 6.7
 0 -14 -2 69.19 7.9
 0 -14 -2 46.5 6.5
 0 -14 -2 53.89 9.7
 0 -14 -2 62.59 9.6
 0 -14 -2 44.1 6.2
 0 -14 -2 52.29 7
 0 -14 -2 40.2 6.4
 0 14 2 53.09 6.5
 0 14 2 47.9 9.2
 0 14 2 50.09 8.8
 0 14 2 56.59 6
 0 14 2 54.49 5.5
 0 14 2 40.8 8.8
 0 14 2 45.3 6.3
 0 14 2 55.09 5.3
 0 14 2 42.6 7.6
 0 14 2 51.29 6.8
 0 14 2 60.19 6.7
 0 -14 -1 68.49 8
 0 -14 -1 72.09 7.1
 0 -14 -1 67.29 9
 0 -14 -1 66.99 12
 0 -14 -1 68.89 8.1
 0 -14 -1 66.89 7.1
 0 -14 -1 78.19 8.1
 0 -14 -1 62.09 6.4
 0 -14 -1 63.69 6.5
 0 -14 -1 56.59 7.8
 0 -14 -1 69.89 6.8
 0 -14 -1 72.99 12.1
 0 -14 -1 60.99 6.5
 0 -14 -1 56.79 6
 0 14 1 61.19 10.5
 0 14 1 65.79 6.3
 0 14 1 58.99 7.1
 0 14 1 74.79 8
 0 14 1 61.69 6.4
 0 14 1 54.29 10.3
 0 14 1 58.39 6.2
 0 14 1 70.49 6.8
 0 14 1 66.89 5.4
 0 14 1 73.19 9.1
 0 14 1 67.79 6.8
 0 14 1 62.69 8.7
 0 -14 0 413.06 21.6
 0 -14 0 412.06 25
 0 -14 0 450.15 22.6
 0 -14 0 419.16 21.8
 0 -14 0 410.26 22.4
 0 -14 0 403.76 20.9
 0 -14 0 400.36 22.3
 0 -14 0 411.46 21.2
 0 -14 0 384.96 22.8
 0 -14 0 426.76 25.3
 0 -14 0 428.66 23.5
 0 -14 0 428.96 22
 0 -14 0 415.56 21.6
 0 -14 0 448.46 21.7
 0 -14 0 459.95 22.4
 0 14 0 446.16 23.7
 0 14 0 430.36 21.9
 0 14 0 418.56 21.2
 0 14 0 406.26 23.4
 0 14 0 425.96 24.2
 0 14 0 425.46 21.9
 0 14 0 403.86 20.8
 0 14 0 454.75 21.6
 0 14 0 429.16 22.4
 0 14 0 426.96 23.5
 0 14 0 428.76 21.6
 0 14 0 434.66 20.6
 0 -14 1 39 6.6
 0 -14 1 23.6 7.7
 0 -14 1 39.3 6.3
 0 -14 1 32.6 5.1
 0 -14 1 31.7 5.3
 0 -14 1 35.4 6.1
 0 -14 1 41.5 5.8
 0 -14 1 36.6 5.1
 0 -14 1 35.1 5.3
 0 -14 1 29.6 5.4
 0 -14 1 34.5 5.2
 0 -14 1 29.2 6.5
 0 -14 1 21.9 6.1
 0 -14 1 28.5 5.1
 0 14 -1 37.3 5.9
 0 14 -1 41.5 4.8
 0 14 -1 35.7 6.2
 0 14 -1 24.3 5.7
 0 14 -1 30.6 5.8
 0 14 -1 33.4 6.7
 0 14 -1 31 5
 0 14 -1 37.7 4.1
 0 14 -1 32.5 5.5
 0 14 -1 32.9 4.4
 0 14 -1 32.9 4.8
 0 14 -1 31.1 5.2
 0 -14 2 824.82 39
 0 -14 2 855.31 39.8
 0 -14 2 846.22 40.3
 0 -14 2 786.22 40
 0 -14 2 786.82 40.8
 0 -14 2 858.11 39.3
 0 -14 2 828.12 39.6
 0 -14 2 868.71 39.6
 0 -14 2 867.71 39.9
 0 -14 2 864.31 39.8
 0 -14 2 803.12 40.9
 0 -14 2 860.81 40.7
 0 -14 2 814.32 40.7
 0 14 -2 827.82 38.5
 0 14 -2 825.42 39.6
 0 14 -2 850.51 39.1
 0 14 -2 803.92 41.1
 0 14 -2 830.02 39.1
 0 14 -2 820.92 38.7
 0 14 -2 810.02 40.9
 0 14 -2 814.92 39.9
 0 14 -2 825.22 40.7
 0 14 -2 817.42 39.4
 0 14 -2 845.32 39.7
 0 14 -2 857.21 40.8
 0 -14 3 1077.79 51.69
 0 -14 3 1113.29 52.39
 0 -14 3 1112.39 51.99
 0 -14 3 1116.29 52.89
 0 -14 3 1028.2 52.89
 0 -14 3 1107.39 53.09
 0 -14 3 1073.59 51.09
 0 -14 3 1150.88 51.79
 0 -14 3 1112.49 51.89
 0 -14 3 1097.99 51.29
 0 -14 3 1066.09 52.09
 0 -14 3 1136.59 51.89
 0 14 -3 1078.09 51.49
 0 14 -3 1137.29 50.69
 0 14 -3 1091.99 51.29
 0 14 -3 1085.29 52.89
 0 14 -3 1157.18 51.19
 0 14 -3 1105.89 52.49
 0 14 -3 1114.09 51.79
 0 14 -3 1106.79 52.69
 0 14 -3 1134.59 51.89
 0 14 -3 1123.89 50.89
 0 14 -3 1082.39 52.99
 0 14 -3 1142.19 52.09
 0 -14 4 475.55 24.1
 0 -14 4 470.55 26.1
 0 -14 4 479.35 23.8
 0 -14 4 464.25 23.3
 0 -14 4 465.05 23.8
 0 -14 4 490.25 24.9
 0 -14 4 494.45 24
 0 -14 4 453.45 24.1
 0 -14 4 493.85 24.1
 0 -14 4 479.15 24.5
 0 -14 4 478.55 23.5
 0 -14 4 475.45 25.3
 0 14 -4 486.45 24
 0 14 -4 484.85 23.8
 0 14 -4 476.05 22.9
 0 14 -4 463.05 24.8
 0 14 -4 475.75 24.7
 0 14 -4 472.65 23.4
 0 14 -4 505.35 24.4
 0 14 -4 465.95 23.6
 0 14 -4 478.85 24.6
 0 14 -4 474.55 23.7
 0 14 -4 509.95 23
 0 -14 5 2.9 3.3
 0 -14 5 3.1 2.9
 0 -14 5 8.5 4.2
 0 -14 5 6.5 4.9
 0 -14 5 1.3 3.4
 0 -14 5 -1.4 2.7
 0 -14 5 4.6 3.3
 0 -14 5 1.9 3.2
 0 -14 5 2.9 2.9
 0 -14 5 5.1 4.1
 0 -14 5 11.1 7.6
 0 -14 5 2.3 2.8
 0 14 -5 6 3.9
 0 14 -5 0.2 2.8
 0 14 -5 1.9 3
 0 14 -5 4.3 3
 0 14 -5 6 3.1
 0 14 -5 0.8 2.9
 0 14 -5 -0.7 2
 0 14 -5 6.8 3.8
 0 14 -5 -4.7 4.5
 0 14 -5 0.7 3.7
 0 14 -5 2.5 2.3
 0 14 -5 4.9 2.7
 0 -14 6 341.87 18.1
 0 -14 6 320.07 16.5
 0 -14 6 300.37 19.5
 0 -14 6 312.87 17
 0 -14 6 329.37 17
 0 -14 6 331.27 18.6
 0 -14 6 335.97 16.7
 0 -14 6 328.37 17.2
 0 -14 6 307.17 17.3
 0 -14 6 326.77 17.1
 0 -14 6 317.07 16.9
 0 14 -6 327.97 16.9
 0 14 -6 346.67 17.7
 0 14 -6 327.57 17
 0 14 -6 313.97 16.6
 0 14 -6 323.87 16.4
 0 14 -6 317.47 15.7
 0 14 -6 288.57 18.3
 0 14 -6 332.87 17.6
 0 14 -6 325.47 16
 0 14 -6 319.67 16.7
 0 14 -6 338.87 17.7
 0 14 -6 340.07 16.9
 0 -14 7 743.13 34.9
 0 -14 7 723.03 36
 0 -14 7 736.43 35.4
 0 -14 7 702.03 34.2
 0 -14 7 747.23 34.2
 0 -14 7 719.33 34.7
 0 -14 7 733.03 34.7
 0 -14 7 700.53 34.9
 0 14 -7 742.93 34.7
 0 14 -7 706.73 34.2
 0 14 -7 704.03 35.9
 0 14 -7 703.73 33.9
 0 14 -7 744.43 34.4
 0 14 -7 727.43 33.4
 0 14 -7 715.03 35.1
 0 14 -7 703.63 34.8
 0 14 -7 732.03 34.3
 0 14 -7 747.23 35
 0 14 -7 726.33 34.4
 0 14 -7 698.53 33.6
 0 -14 8 573.44 28.4
 0 -14 8 592.34 28.9
 0 -14 8 558.24 27.7
 0 -14 8 567.54 29.4
 0 -14 8 578.54 28.2
 0 14 -8 553.14 28.4
 0 14 -8 602.64 28.7
 0 14 -8 593.54 27.8
 0 14 -8 577.34 27.9
 0 14 -8 571.64 27.9
 0 14 -8 604.34 28.4
 0 14 -8 568.94 27.1
 0 14 -8 567.84 26.9
 0 14 -8 573.24 27.5
 0 14 -8 580.14 28.4
 0 14 -8 575.54 28.1
 0 -14 9 138.99 10.6
 0 -14 9 118.79 9
 0 -14 9 132.29 9.4
 0 -14 9 134.39 8.5
 0 -14 9 128.09 8.6
 0 -14 9 104.39 11
 0 14 -9 132.99 8.4
 0 14 -9 122.29 7.9
 0 14 -9 141.29 8.9
 0 14 -9 126.99 8.1
 0 14 -9 131.09 9.2
 0 14 -9 135.49 8.8
 0 14 -9 133.99 8
 0 14 -9 128.59 10.1
 0 14 -9 121.69 7.2
 0 14 -9 130.59 7.5
 0 14 -9 132.19 8.3
 0 -14 10 567.64 27.9
 0 -14 10 520.25 26.2
 0 -14 10 525.25 28.2
 0 -14 10 531.75 25.8
 0 -14 10 543.75 26.6
 0 -14 10 550.34 27
 0 14 -10 520.75 27.5
 0 14 -10 566.04 26.3
 0 14 -10 553.84 26.2
 0 14 -10 500.85 25.4
 0 14 -10 545.45 26
 0 14 -10 508.15 25.8
 0 14 -10 562.54 26.7
 0 14 -10 508.45 25.1
 0 14 -10 505.45 24.8
 0 14 -10 519.45 25.8
 0 -14 11 388.86 20.1
 0 -14 11 376.56 19.1
 0 -14 11 371.16 20.9
 0 -14 11 380.06 19.8
 0 -14 11 366.66 22
 0 14 -11 381.36 19.1
 0 14 -11 359.66 18.2
 0 14 -11 372.36 19.1
 0 14 -11 362.96 18.8
 0 14 -11 373.66 17.9
 0 14 -11 371.16 19
 0 14 -11 391.76 19.2
 0 14 -11 379.16 19.2
 0 14 -11 374.16 20.6
 0 14 -11 364.16 18.6
 0 14 -11 387.96 19.8
 0 -14 12 712.83 34.3
 0 -14 12 732.33 35.9
 0 -14 12 717.23 34.9
 0 -14 12 732.33 35.3
 0 -14 12 685.73 37
 0 14 -12 726.03 34.2
 0 14 -12 740.83 34.4
 0 14 -12 688.33 33.7
 0 14 -12 709.53 33.2
 0 14 -12 688.83 33.8
 0 14 -12 743.83 35.9
 0 14 -12 735.13 34.5
 0 14 -12 694.73 33.4
 0 14 -12 716.63 34.9
 0 14 -12 713.63 34.3
 0 14 -12 726.53 34.2
 0 14 -12 743.63 34.4
 0 -14 13 131.49 10.6
 0 -14 13 112.89 9
 0 -14 13 125.49 9.6
 0 -14 13 123.59 8.3
 0 14 -13 117.09 8.5
 0 14 -13 127.69 10.5
 0 14 -13 133.39 8.3
 0 14 -13 126.69 8.4
 0 14 -13 106.49 7.8
 0 14 -13 123.69 8.3
 0 14 -13 112.99 7.1
 0 14 -13 124.69 8.4
 0 14 -13 125.29 7.5
 0 14 -13 126.79 9.1
 0 14 -13 117.39 8
 0 14 -13 119.69 7.5
 0 -14 14 446.96 22.4
 0 -14 14 424.06 25.3
 0 -14 14 400.66 22.8
 0 -14 14 451.35 22.3
 0 -14 14 368.16 22.7
 0 14 -14 392.06 20.1
 0 14 -14 412.56 20.4
 0 14 -14 436.86 21.3
 0 14 -14 435.76 21.5
 0 14 -14 410.76 20.9
 0 14 -14 443.56 22.1
 0 14 -14 442.26 21.4
 0 14 -14 405.46 21.2
 0 14 -14 428.06 23
 0 14 -14 428.36 21.3
 0 14 -14 442.36 21.4
 0 14 -14 409.56 20.4
 0 -14 15 77.69 7.7
 0 -14 15 84.29 7.9
 0 -14 15 68.29 11.9
 0 -14 15 76.99 7
 0 -14 15 72.89 8.5
 0 14 -15 77.29 6.5
 0 14 -15 68.09 6.8
 0 14 -15 80.99 5.7
 0 14 -15 69.49 6.7
 0 14 -15 79.59 7.4
 0 14 -15 76.29 6.6
 0 14 -15 98.19 9.4
 0 14 -15 83.79 6.6
 0 14 -15 67.69 6.5
 0 14 -15 81.79 6.2
 0 14 -15 63.69 5.6
 0 14 -15 71.29 6.7
 0 -14 16 132.59 10
 0 -14 16 141.99 9.1
 0 -14 16 96.39 14
 0 -14 16 118.69 9.7
 0 -14 16 134.79 10.8
 0 14 -16 123.79 8.8
 0 14 -16 122.79 7.6
 0 14 -16 125.79 8.4
 0 14 -16 106.89 11.6
 0 14 -16 118.19 8.6
 0 14 -16 128.79 8.6
 0 14 -16 107.99 7.9
 0 14 -16 124.29 11.1
 0 14 -16 122.49 8.6
 0 14 -16 136.99 9.6
 0 14 -16 107.69 8.7
 0 14 -16 97.99 8.3
 0 -14 17 42.3 6.4
 0 -14 17 45.7 7.2
 0 -14 17 57.39 10.5
 0 -14 17 46 7.4
 0 -14 17 48.9 8.4
 0 14 -17 37.3 8
 0 14 -17 49.5 8.5
 0 14 -17 43.9 6.1
 0 14 -17 63.19 7.3
 0 14 -17 45.9 5.9
 0 14 -17 57.59 6
 0 14 -17 54.49 6.2
 0 14 -17 60.59 6.4
 0 14 -17 42.2 5.5
 0 14 -17 51.39 6.8
 0 14 -17 56.79 6.1
 0 14 -17 43.6 6.8
 0 -14 18 164.28 11.1
 0 -14 18 125.79 19.7
 0 -14 18 159.28 11.5
 0 -14 18 159.68 11.7
 0 -14 18 142.79 18.4
 0 -14 18 168.88 17.2
 0 14 -18 159.18 10.4
 0 14 -18 165.48 10.4
 0 14 -18 138.79 10.9
 0 14 -18 169.28 10.5
 0 14 -18 154.38 10.6
 0 14 -18 151.78 10.9
 0 14 -18 139.59 15.5
 0 14 -18 160.88 14.1
 0 14 -18 154.98 10.2
 0 14 -18 142.19 9.5
 0 -14 19 229.28 19.9
 0 -14 19 228.18 15.4
 0 -14 19 210.48 13.3
 0 -14 19 211.58 14.3
 0 14 -19 202.88 13.5
 0 14 -19 205.68 12.6
 0 14 -19 198.58 12.4
 0 14 -19 203.28 12.4
 0 14 -19 184.88 15
 0 14 -19 204.68 12.8
 0 14 -19 190.18 12.7
 0 14 -19 181.48 13.4
 0 -14 20 1292.37 68.39
 0 -14 20 1342.77 64.19
 0 -14 20 1185.98 65.69
 0 -14 20 1327.77 62.09
 0 -14 20 1303.47 62.99
 0 -14 20 1394.86 63.09
 0 14 -20 1311.17 61.79
 0 14 -20 1275.77 61.59
 0 14 -20 1318.07 61.59
 0 14 -20 1243.98 62.09
 0 14 -20 1345.57 64.89
 0 14 -20 1325.67 61.49
 0 14 -20 1376.06 64.19
 0 14 -20 1356.06 62.59
 0 -14 21 262.87 22.9
 0 -14 21 271.37 16.8
 0 -14 21 241.98 16.8
 0 -14 21 261.77 16
 0 -14 21 221.38 24.7
 0 -14 21 260.57 18.2
 0 14 -21 271.77 15.4
 0 14 -21 237.88 15.2
 0 14 -21 238.68 19.4
 0 14 -21 254.67 16.2
 0 14 -21 234.58 15.2
 0 14 -21 273.77 15.5
 0 14 -21 277.27 18.5
 0 14 -21 252.87 15.1
 0 -14 22 212.28 15.8
 0 -14 22 195.28 25.8
 0 -14 22 224.48 22.5
 0 -14 22 227.28 17
 0 -14 22 220.88 14.7
 0 -14 22 198.08 15
 0 14 -22 200.58 14.1
 0 14 -22 228.08 14.2
 0 14 -22 221.78 13.9
 0 14 -22 237.58 19
 0 14 -22 219.58 13.8
 0 14 -22 198.88 14
 0 14 -22 217.98 16.7
 0 14 -22 229.78 15.1
 0 -14 23 423.76 26.3
 0 -14 23 460.65 24.9
 0 -14 23 426.26 31.4
 0 -14 23 422.26 23.8
 0 -14 23 416.26 25.2
 0 -14 23 371.76 33.1
 0 14 -23 423.66 22.8
 0 14 -23 486.75 28.4
 0 14 -23 413.66 23.3
 0 14 -23 475.65 26.8
 0 14 -23 397.46 23.4
 0 14 -23 412.76 23.5
 0 14 -23 425.06 23.1
 0 14 -23 453.95 24.2
 0 -14 24 51.89 14.6
 0 -14 24 41.9 17.5
 0 -14 24 44.3 7.8
 0 -14 24 45 9.6
 0 -14 24 40 8.9
 0 -14 24 62.39 10
 0 14 -24 57.29 9.4
 0 14 -24 70.69 10.3
 0 14 -24 47.6 7.9
 0 14 -24 48.7 10.3
 0 14 -24 46.8 7.3
 0 14 -24 66.19 13.3
 0 14 -24 41.1 8
 0 14 -24 60.79 8.9
 0 -14 25 13.5 19.8
 0 -14 25 23.4 7.2
 0 -14 25 31.8 13.5
 0 -14 25 25.2 7.4
 0 -14 25 25.4 9.1
 0 -14 25 14.1 8.5
 0 14 -25 10.2 9.6
 0 14 -25 27.4 9
 0 14 -25 25.5 6.8
 0 14 -25 17.7 8.5
 0 14 -25 19.4 8.7
 0 14 -25 27.2 8.6
 0 14 -25 19.3 7
 0 -14 26 73.69 13.5
 0 -14 26 69.19 18.8
 0 -14 26 68.19 11.7
 0 -14 26 52.09 10.5
 0 14 -26 67.59 13.3
 0 14 -26 85.79 15.5
 0 14 -26 48.8 9.6
 0 14 -26 76.39 10.8
 0 14 -26 62.59 12.4
 0 -14 27 60.69 16.3
 0 -14 27 23.7 8.9
 0 -14 27 30.1 8.1
 0 -14 27 44.1 9.1
 0 14 -27 17.8 6.6
 0 14 -27 17 9.6
 0 14 -27 21.9 6.8
 0 14 -27 25.9 10.7
 0 -14 28 61.89 16.9
 0 -14 28 58.59 11.1
 0 -14 28 30.4 7.7
 0 -14 28 32.9 9.8
 0 14 -28 62.89 12.1
 0 14 -28 55.59 10.4
 0 14 -28 50.69 12.1
 0 -14 29 20.9 9.1
 0 -14 29 5.8 6.8
 0 -14 29 15.5 14
 0 -14 29 -2.6 11.3
 0 14 -29 11.8 6.3
 0 14 -29 9.3 11
 0 14 -29 24.2 9.9
 0 -14 30 18.7 9.1
 0 -14 30 14.6 7.5
 0 14 -30 8.5 6
 0 14 -30 19.1 10.5
 0 14 -30 12.4 11.8
 0 -14 31 14.7 9.1
 0 -14 31 15.8 16
 0 -14 31 23.7 9.2
 0 14 -31 1.9 10.7
 0 14 -31 12.4 6.5
 0 -14 32 21 9.4
 0 -14 32 27.8 21.1
 0 14 -32 23.2 6.8
 0 14 -32 31.4 12.6
 0 -14 33 -19.8 16.8
 0 14 -33 -2 7.2
 0 -15 -18 -8.3 11.6
 0 -15 -18 2 7.1
 0 15 18 -7.3 20.7
 0 15 18 5.9 19.8
 0 -15 -17 17.3 6.6
 0 -15 -17 16 11.8
 0 15 17 35.3 14.3
 0 15 17 33 23.1
 0 15 17 39.4 16.7
 0 -15 -16 77.99 18.9
 0 -15 -16 73.89 11.2
 0 -15 -16 52.59 12.3
 0 15 16 96.19 18.5
 0 -15 -15 40.8 11.7
 0 -15 -15 23.8 9.8
 0 -15 -15 30.1 7.3
 0 15 15 33.9 14.6
 0 15 15 28.2 13.5
 0 -15 -14 23.8 11.3
 0 -15 -14 -5.6 8
 0 -15 -14 20.3 8.7
 0 -15 -14 5.3 6.5
 0 15 14 27.6 14
 0 15 14 25.4 22.8
 0 15 14 19.2 9.5
 0 -15 -13 5.1 7.6
 0 -15 -13 3.2 9.2
 0 -15 -13 10.2 6.8
 0 15 13 32.6 9.5
 0 15 13 12.8 9.5
 0 15 13 7 19.9
 0 15 13 9.8 12.5
 0 -15 -12 18.5 9.8
 0 -15 -12 18.7 7.2
 0 -15 -12 21.7 7.1
 0 -15 -12 11.7 7.5
 0 -15 -12 30.3 7.8
 0 15 12 -4.5 16.1
 0 15 12 27.8 13.2
 0 15 12 7.2 8.9
 0 15 12 5.3 7.8
 0 -15 -11 87.19 11.7
 0 -15 -11 55.59 10
 0 -15 -11 60.59 11
 0 -15 -11 79.19 14.1
 0 -15 -11 78.59 12.9
 0 15 11 44.2 8.2
 0 15 11 75.79 12.5
 0 15 11 78.59 15.8
 0 15 11 64.79 11.4
 0 -15 -10 38.1 6.8
 0 -15 -10 49.9 9.8
 0 -15 -10 43.5 8.5
 0 -15 -10 31.5 7
 0 -15 -10 40.9 8.1
 0 -15 -10 38.1 9.7
 0 15 10 37 11.4
 0 15 10 30.3 8.5
 0 15 10 40.6 7.6
 0 15 10 41.3 7.9
 0 15 10 22.9 14.9
 0 -15 -9 52.89 11.7
 0 -15 -9 74.59 9.2
 0 -15 -9 79.19 10.8
 0 -15 -9 62.59 10.3
 0 -15 -9 88.79 13.3
 0 -15 -9 72.89 10.2
 0 -15 -9 84.89 9.7
 0 -15 -9 79.19 10.8
 0 15 9 67.29 11.9
 0 15 9 38.6 13.2
 0 15 9 84.69 15.4
 0 15 9 79.79 11.3
 0 15 9 69.69 10.4
 0 15 9 74.59 10.9
 0 15 9 61.29 14.2
 0 15 9 85.69 9.9
 0 -15 -8 33.3 7.4
 0 -15 -8 29.8 8.4
 0 -15 -8 44.8 11.3
 0 -15 -8 25.1 6
 0 -15 -8 18.4 6.2
 0 -15 -8 43.4 8.2
 0 -15 -8 23.4 5.8
 0 -15 -8 26.8 7.5
 0 15 8 35.1 10.7
 0 15 8 29.8 7.4
 0 15 8 27.2 11.5
 0 15 8 32.3 7.3
 0 15 8 16.9 10.8
 0 15 8 26.9 6.1
 0 15 8 25 7.6
 0 15 8 23.6 6.7
 0 15 8 40 9.8
 0 -15 -7 260.27 27.7
 0 -15 -7 281.97 22.2
 0 -15 -7 261.37 17.6
 0 -15 -7 301.27 18.5
 0 -15 -7 250.57 16.6
 0 -15 -7 226.88 27.4
 0 -15 -7 298.77 19.9
 0 -15 -7 259.97 16.3
 0 -15 -7 291.27 16.1
 0 -15 -7 267.17 17.5
 0 15 7 254.27 19.8
 0 15 7 277.27 18.1
 0 15 7 275.07 18
 0 15 7 282.07 20.7
 0 15 7 314.27 25
 0 15 7 262.37 17.7
 0 15 7 260.97 22.2
 0 15 7 260.67 16.3
 0 -15 -6 329.07 19.7
 0 -15 -6 352.16 21.2
 0 -15 -6 307.67 18.9
 0 -15 -6 336.47 18.6
 0 -15 -6 335.97 19.5
 0 -15 -6 290.57 18.4
 0 -15 -6 305.27 27.1
 0 -15 -6 308.97 27.3
 0 -15 -6 299.77 17.7
 0 -15 -6 338.87 23.6
 0 15 6 308.27 19.1
 0 15 6 316.87 24.2
 0 15 6 293.37 18.2
 0 15 6 353.76 20
 0 15 6 327.27 21.5
 0 15 6 309.47 17.9
 0 15 6 352.66 22.2
 0 15 6 347.77 25
 0 15 6 317.47 19.7
 0 -15 -5 255.57 16.7
 0 -15 -5 260.27 14.7
 0 -15 -5 250.57 16.6
 0 -15 -5 257.07 16.5
 0 -15 -5 209.38 19.4
 0 -15 -5 285.07 17.3
 0 -15 -5 225.68 24
 0 -15 -5 223.88 23.8
 0 -15 -5 248.28 19.5
 0 -15 -5 260.17 15.5
 0 -15 -5 283.57 17.5
 0 15 5 242.38 18
 0 15 5 251.07 15.3
 0 15 5 241.18 19.6
 0 15 5 262.17 14.6
 0 15 5 261.87 16.3
 0 15 5 267.77 16.7
 0 15 5 256.87 15
 0 15 5 250.77 20.8
 0 15 5 272.07 18.3
 0 15 5 260.77 16.6
 0 -15 -4 609.84 31.9
 0 -15 -4 616.04 31.5
 0 -15 -4 619.54 31.5
 0 -15 -4 603.54 33.4
 0 -15 -4 615.24 29.6
 0 -15 -4 630.14 32.1
 0 -15 -4 583.24 36.2
 0 -15 -4 594.84 30.4
 0 -15 -4 601.74 30.6
 0 -15 -4 579.24 36.1
 0 -15 -4 543.55 32
 0 -15 -4 614.94 30.7
 0 15 4 578.94 29.6
 0 15 4 618.14 31.4
 0 15 4 602.24 29.4
 0 15 4 613.04 35.1
 0 15 4 596.74 32.4
 0 15 4 647.34 31.5
 0 15 4 587.64 30.7
 0 15 4 627.84 32.3
 0 15 4 623.64 34.7
 0 15 4 599.04 30.2
 0 15 4 598.94 35.3
 0 -15 -3 87.79 9.7
 0 -15 -3 92.09 8.5
 0 -15 -3 99.89 10.1
 0 -15 -3 77.59 14
 0 -15 -3 98.49 8.9
 0 -15 -3 101.99 8.7
 0 -15 -3 95.79 9.3
 0 -15 -3 101.79 11.2
 0 -15 -3 82.09 13.6
 0 -15 -3 92.29 9.1
 0 -15 -3 112.49 15.6
 0 -15 -3 89.79 7.6
 0 15 3 88.69 7.2
 0 15 3 108.09 14.6
 0 15 3 102.79 12.4
 0 15 3 90.49 9.2
 0 15 3 89.49 8.1
 0 15 3 83.69 8.9
 0 15 3 92.89 7.6
 0 -15 -2 15.4 5
 0 -15 -2 19.8 5.2
 0 -15 -2 21.8 4.6
 0 -15 -2 14.7 4.6
 0 -15 -2 9.5 5.4
 0 -15 -2 14.5 4.9
 0 -15 -2 21.2 4
 0 -15 -2 22.6 6.4
 0 -15 -2 14.6 9.7
 0 -15 -2 17.2 6.8
 0 -15 -2 22.5 5.6
 0 -15 -2 4.5 8.3
 0 -15 -2 16.9 5.5
 0 -15 -2 19.4 8.9
 0 15 2 16.9 5.1
 0 15 2 22.2 6.8
 0 15 2 15.7 4.9
 0 15 2 19.2 4
 0 15 2 18.9 3.6
 0 15 2 15.1 8
 0 15 2 22.5 5.6
 0 15 2 20.4 4.8
 0 15 2 18.8 7.2
 0 15 2 29.7 5.9
 0 15 2 9.9 4.7
 0 -15 -1 14 4.5
 0 -15 -1 -0.8 5.3
 0 -15 -1 5.3 4.9
 0 -15 -1 5.3 4.1
 0 -15 -1 -1.6 8
 0 -15 -1 2.5 3.8
 0 -15 -1 14.9 3.9
 0 -15 -1 18.8 6.4
 0 -15 -1 12.2 5.5
 0 -15 -1 8.3 5
 0 -15 -1 0.4 8.2
 0 -15 -1 11 4.3
 0 -15 -1 10.2 3.9
 0 -15 -1 7.2 4.6
 0 15 1 14.8 4.5
 0 15 1 9.2 3.9
 0 15 1 10.1 3.8
 0 15 1 8.8 3
 0 15 1 21.7 7.4
 0 15 1 8.6 3.4
 0 15 1 10.1 6
 0 15 1 7.9 4.7
 0 15 1 14.7 4.2
 0 15 1 12.6 6.1
 0 15 1 13.9 4.3
 0 15 1 8.7 5.8
 0 -15 0 52.49 9.3
 0 -15 0 54.39 10.3
 0 -15 0 35.4 7.2
 0 -15 0 54.19 7.4
 0 -15 0 57.99 6.5
 0 -15 0 43.9 7.7
 0 -15 0 63.89 6.5
 0 -15 0 52.39 5.8
 0 -15 0 49.99 7.4
 0 -15 0 52.79 6.6
 0 -15 0 45.7 6.3
 0 -15 0 26.8 9.1
 0 -15 0 51.79 7.6
 0 -15 0 58.19 6.6
 0 15 0 54.99 8.7
 0 15 0 56.59 6.4
 0 15 0 67.29 7.1
 0 15 0 61.19 6.2
 0 15 0 45 7.3
 0 15 0 61.29 9
 0 15 0 53.09 10.3
 0 15 0 56.69 5.2
 0 15 0 60.69 9.3
 0 15 0 60.39 6.7
 0 15 0 55.39 5.3
 0 15 0 43.6 6.3
 0 -15 1 70.19 8.3
 0 -15 1 66.39 7.4
 0 -15 1 88.09 8.2
 0 -15 1 69.79 8.3
 0 -15 1 70.49 6.8
 0 -15 1 56.89 11.2
 0 -15 1 85.89 7.1
 0 -15 1 83.19 12.3
 0 -15 1 77.19 7.4
 0 -15 1 76.79 10.1
 0 -15 1 73.79 6.6
 0 -15 1 72.09 8.3
 0 -15 1 78.39 7.5
 0 -15 1 75.89 9.7
 0 -15 1 75.79 6.8
 0 15 -1 78.29 6.6
 0 15 -1 79.09 5.7
 0 15 -1 73.29 8
 0 15 -1 77.89 7.5
 0 15 -1 85.89 9.3
 0 15 -1 67.19 9.4
 0 15 -1 72.39 6.5
 0 15 -1 81.79 6.7
 0 15 -1 74.19 10.5
 0 15 -1 68.49 7
 0 15 -1 85.09 7.3
 0 15 -1 80.19 9.4
 0 -15 2 696.53 32.6
 0 -15 2 645.84 31.8
 0 -15 2 635.64 32
 0 -15 2 674.83 32.6
 0 -15 2 643.84 33.6
 0 -15 2 659.43 32.1
 0 -15 2 627.14 32.7
 0 -15 2 656.93 33
 0 -15 2 641.14 33.8
 0 -15 2 665.43 33.1
 0 -15 2 631.24 32.3
 0 -15 2 695.93 32.6
 0 -15 2 653.53 34
 0 15 -2 695.03 33.9
 0 15 -2 668.23 32.4
 0 15 -2 679.53 31.8
 0 15 -2 636.64 31.7
 0 15 -2 678.13 32.8
 0 15 -2 654.43 33.7
 0 15 -2 692.43 32.6
 0 15 -2 666.13 34.3
 0 15 -2 665.63 31.1
 0 15 -2 652.63 32.1
 0 15 -2 664.83 31.4
 0 15 -2 666.13 33.9
 0 -15 3 62.09 9.6
 0 -15 3 72.79 7.1
 0 -15 3 54.89 9.2
 0 -15 3 77.59 7.1
 0 -15 3 58.39 8
 0 -15 3 62.39 6.2
 0 -15 3 61.39 7.3
 0 -15 3 56.29 8.1
 0 -15 3 60.79 6.8
 0 -15 3 66.49 6.8
 0 -15 3 62.99 7.2
 0 -15 3 67.59 6.5
 0 15 -3 70.89 6.2
 0 15 -3 54.79 8.6
 0 15 -3 72.49 6.6
 0 15 -3 71.59 5.8
 0 15 -3 61.39 6.5
 0 15 -3 70.69 6.7
 0 15 -3 56.09 8.1
 0 15 -3 65.49 7.7
 0 15 -3 60.89 7.8
 0 15 -3 66.69 5.2
 0 15 -3 65.19 5.5
 0 15 -3 63.59 7
 0 -15 4 39.9 7
 0 -15 4 49.2 6.4
 0 -15 4 35.7 5.4
 0 -15 4 41.6 7.5
 0 -15 4 45.4 6.2
 0 -15 4 40.5 5.9
 0 -15 4 48.1 6.3
 0 -15 4 47.1 5.5
 0 -15 4 48.6 5.9
 0 -15 4 44.6 6.9
 0 15 -4 45.2 6.6
 0 15 -4 46 7.9
 0 15 -4 37.1 5.5
 0 15 -4 39.8 4.1
 0 15 -4 39.6 5.9
 0 15 -4 43.8 7.4
 0 15 -4 41.6 6.7
 0 15 -4 44.1 5.2
 0 15 -4 36.9 5.5
 0 15 -4 47.1 5.9
 0 15 -4 47.5 4.7
 0 15 -4 35.8 4.6
 0 -15 5 70.69 6.7
 0 -15 5 80.79 9.1
 0 -15 5 66.99 6.5
 0 -15 5 79.49 6.8
 0 -15 5 52.79 6
 0 -15 5 67.39 8.4
 0 -15 5 68.19 7
 0 -15 5 76.29 6.6
 0 -15 5 76.39 7.8
 0 -15 5 64.59 12.1
 0 -15 5 56.19 7.8
 0 15 -5 67.69 6
 0 15 -5 62.19 6.1
 0 15 -5 66.19 7.6
 0 15 -5 75.69 8
 0 15 -5 78.49 6.9
 0 15 -5 68.59 8.1
 0 15 -5 75.29 6.3
 0 15 -5 69.09 7
 0 15 -5 71.79 5.6
 0 15 -5 71.89 6.7
 0 15 -5 69.09 5.1
 0 -15 6 648.34 33.2
 0 -15 6 639.94 32.1
 0 -15 6 615.04 33.7
 0 -15 6 640.54 31.3
 0 -15 6 619.24 31.6
 0 -15 6 668.23 32.4
 0 -15 6 669.23 31.9
 0 -15 6 672.73 31.8
 0 -15 6 631.94 31.8
 0 -15 6 664.43 32.8
 0 -15 6 680.23 31.8
 0 15 -6 659.33 34.4
 0 15 -6 665.33 31.6
 0 15 -6 637.54 31.3
 0 15 -6 674.13 32.5
 0 15 -6 669.43 31.8
 0 15 -6 681.63 31.9
 0 15 -6 644.34 31.5
 0 15 -6 654.83 32.6
 0 15 -6 591.04 31.7
 0 15 -6 662.33 32.6
 0 15 -6 668.03 30.7
 0 -15 7 81.99 7.8
 0 -15 7 88.89 9.6
 0 -15 7 96.29 11.9
 0 -15 7 90.59 7.3
 0 -15 7 99.19 7.9
 0 -15 7 89.39 8.7
 0 -15 7 91.29 7.4
 0 -15 7 82.69 6.9
 0 -15 7 92.69 7.4
 0 -15 7 84.49 6.8
 0 15 -7 81.29 5.8
 0 15 -7 95.29 6.9
 0 15 -7 89.99 7.2
 0 15 -7 94.89 9.5
 0 15 -7 92.09 6.6
 0 15 -7 86.09 7
 0 15 -7 96.59 8.2
 0 15 -7 98.69 8.3
 0 15 -7 88.49 7.4
 0 15 -7 81.39 6.1
 0 15 -7 79.79 8.1
 0 15 -7 98.59 7.3
 0 -15 8 392.26 19.6
 0 -15 8 389.46 19.9
 0 -15 8 366.96 20.3
 0 -15 8 399.76 20.4
 0 -15 8 370.96 22.5
 0 -15 8 383.56 19.5
 0 -15 8 382.66 19.9
 0 -15 8 395.06 21
 0 -15 8 413.46 21.9
 0 15 -8 380.96 19.6
 0 15 -8 398.06 20.6
 0 15 -8 396.16 20.5
 0 15 -8 375.06 19.7
 0 15 -8 375.36 18.5
 0 15 -8 391.26 19.5
 0 15 -8 393.36 21.7
 0 15 -8 373.16 19.2
 0 15 -8 391.16 20.4
 0 15 -8 380.96 20
 0 15 -8 407.26 19.8
 0 15 -8 365.46 18.8
 0 -15 9 25 5
 0 -15 9 21.5 4.3
 0 -15 9 20.5 3.9
 0 -15 9 24.8 4.9
 0 -15 9 15.5 5.5
 0 15 -9 20.9 4.4
 0 15 -9 25.5 4.4
 0 15 -9 23.5 4.7
 0 15 -9 18.4 3.8
 0 15 -9 31 4.7
 0 15 -9 18.4 4.4
 0 15 -9 18.5 5.7
 0 15 -9 15.1 4.4
 0 15 -9 22.6 3.9
 0 15 -9 17.2 3.3
 0 15 -9 25.3 4.4
 0 15 -9 18.7 3.5
 0 -15 10 21.4 6.5
 0 -15 10 19.6 3.9
 0 -15 10 18 5.5
 0 -15 10 25.8 4.8
 0 -15 10 28.3 5.3
 0 -15 10 22 4.7
 0 15 -10 20.3 3.1
 0 15 -10 31.7 4.6
 0 15 -10 28.7 5.1
 0 15 -10 24.7 4.6
 0 15 -10 25.2 4.6
 0 15 -10 29.6 3.6
 0 15 -10 26.9 6
 0 15 -10 21.1 4.4
 0 15 -10 23 4
 0 15 -10 25.9 4.1
 0 15 -10 19 4.5
 0 15 -10 18.6 3.7
 0 -15 11 876.41 42.4
 0 -15 11 910.01 42.7
 0 -15 11 891.21 41.6
 0 -15 11 913.21 43.5
 0 -15 11 862.21 42.1
 0 -15 11 802.52 43.6
 0 15 -11 927.71 42.1
 0 15 -11 885.31 41.3
 0 15 -11 890.91 41.9
 0 15 -11 883.41 42.1
 0 15 -11 868.11 40.5
 0 15 -11 884.11 41.7
 0 15 -11 901.01 41.6
 0 15 -11 877.21 43.5
 0 15 -11 863.11 41.2
 0 15 -11 903.71 42.5
 0 15 -11 841.12 40.8
 0 15 -11 881.21 41.5
 0 -15 12 151.88 10
 0 -15 12 162.88 11.3
 0 -15 12 159.38 12.2
 0 -15 12 161.88 14
 0 -15 12 170.88 11.1
 0 15 -12 153.78 9
 0 15 -12 165.58 12.1
 0 15 -12 170.08 10.5
 0 15 -12 156.68 9.9
 0 15 -12 173.68 10.9
 0 15 -12 155.48 9.4
 0 15 -12 150.68 9.5
 0 15 -12 161.28 9.7
 0 15 -12 159.38 10
 0 15 -12 164.88 10.3
 0 15 -12 181.28 10.7
 0 15 -12 146.49 8.7
 0 -15 13 75.79 8.9
 0 -15 13 71.69 11.5
 0 -15 13 78.29 7.6
 0 -15 13 87.59 8.4
 0 15 -13 81.89 6.5
 0 15 -13 76.19 7.2
 0 15 -13 79.99 6.6
 0 15 -13 82.79 6.2
 0 15 -13 76.49 6
 0 15 -13 74.49 7.1
 0 15 -13 74.89 8.9
 0 15 -13 85.89 6.9
 0 15 -13 77.39 5.6
 0 15 -13 78.09 7.6
 0 15 -13 79.49 7
 0 15 -13 79.49 7.1
 0 -15 14 63.59 7.8
 0 -15 14 78.29 12.1
 0 -15 14 55.49 6.3
 0 -15 14 65.39 7
 0 -15 14 64.89 8.5
 0 15 -14 73.39 7.2
 0 15 -14 71.19 6.9
 0 15 -14 57.29 6.5
 0 15 -14 59.29 5.6
 0 15 -14 67.59 5.6
 0 15 -14 58.59 5.3
 0 15 -14 68.59 8.6
 0 15 -14 69.59 6.2
 0 15 -14 59.79 6.2
 0 15 -14 62.39 6.4
 0 15 -14 79.39 6.9
 0 15 -14 59.39 7.7
 0 -15 15 46.6 7
 0 -15 15 57.99 7.4
 0 -15 15 43.4 6.3
 0 -15 15 55.29 9.6
 0 -15 15 55.59 8.3
 0 15 -15 53.99 6.2
 0 15 -15 60.29 8.8
 0 15 -15 51.79 5.3
 0 15 -15 58.39 9.7
 0 15 -15 55.49 6.3
 0 15 -15 56.59 6.4
 0 15 -15 51.19 5.2
 0 15 -15 65.09 6.6
 0 15 -15 50.39 5.7
 0 15 -15 54.59 6.3
 0 15 -15 41.5 6.3
 0 15 -15 55.19 6
 0 -15 16 -2.3 4
 0 -15 16 4.2 3.8
 0 -15 16 -7.8 7.4
 0 -15 16 1.3 3.9
 0 -15 16 -0.6 4.8
 0 15 -16 3.2 2.9
 0 15 -16 1.3 3.3
 0 15 -16 -6.4 3.6
 0 15 -16 0.2 3.2
 0 15 -16 1.4 3.5
 0 15 -16 -0.5 3.4
 0 15 -16 3.5 3.4
 0 15 -16 3.8 3.6
 0 15 -16 -6.4 2.9
 0 15 -16 2.4 5.3
 0 15 -16 -7.1 3.4
 0 -15 17 73.99 8.6
 0 -15 17 75.69 8.7
 0 -15 17 92.29 14.1
 0 -15 17 91.59 10.4
 0 -15 17 86.29 8
 0 15 -17 86.99 7.2
 0 15 -17 76.09 7.5
 0 15 -17 58.39 7.3
 0 15 -17 70.09 9.8
 0 15 -17 77.29 8.2
 0 15 -17 90.79 7.6
 0 15 -17 69.09 7.2
 0 15 -17 72.49 7.8
 0 15 -17 83.79 7.5
 0 15 -17 83.39 6.8
 0 -15 18 169.08 17.7
 0 -15 18 179.58 12.9
 0 -15 18 177.18 11.7
 0 -15 18 183.68 17.4
 0 -15 18 187.98 14.2
 0 15 -18 178.48 12.5
 0 15 -18 152.98 11.2
 0 15 -18 150.98 11.6
 0 15 -18 192.28 14.4
 0 15 -18 176.18 11.9
 0 15 -18 183.48 11.3
 0 15 -18 174.38 11.5
 0 15 -18 182.18 11.6
 0 15 -18 172.68 12.1
 0 15 -18 177.48 15.1
 0 -15 19 11.4 5.4
 0 -15 19 16.5 9.3
 0 -15 19 13.5 5.6
 0 -15 19 11.3 4.8
 0 -15 19 8.1 6.4
 0 15 -19 13 4.4
 0 15 -19 13.6 4.5
 0 15 -19 12.1 4.5
 0 15 -19 10.7 5.2
 0 15 -19 11.4 7.6
 0 15 -19 10.6 6.4
 0 15 -19 20 4.9
 0 15 -19 18.1 5.4
 0 -15 20 275.57 18.7
 0 -15 20 262.97 16.3
 0 -15 20 256.37 17.2
 0 -15 20 287.87 17.4
 0 -15 20 277.57 22.4
 0 15 -20 268.87 15.8
 0 15 -20 271.07 20.2
 0 15 -20 250.67 15.6
 0 15 -20 271.97 16.7
 0 15 -20 246.38 16.3
 0 15 -20 274.27 18.6
 0 15 -20 282.27 16.1
 0 15 -20 255.57 15.7
 0 -15 21 124.49 11.9
 0 -15 21 128.19 12
 0 -15 21 122.99 11.1
 0 -15 21 121.39 18
 0 -15 21 133.79 13.5
 0 15 -21 115.79 10.6
 0 15 -21 129.29 11
 0 15 -21 132.39 10.5
 0 15 -21 117.89 14.3
 0 15 -21 128.59 10.2
 0 15 -21 119.69 14.8
 0 15 -21 126.49 13.6
 0 15 -21 127.19 10.5
 0 -15 22 65.79 9.6
 0 -15 22 73.89 14.2
 0 -15 22 55.09 9.8
 0 -15 22 58.49 11.2
 0 -15 22 61.89 10.5
 0 15 -22 47.2 8.8
 0 15 -22 57.49 8.9
 0 15 -22 66.29 9
 0 15 -22 66.69 8.5
 0 15 -22 58.39 8.3
 0 15 -22 39.5 10.4
 0 15 -22 60.49 9
 0 15 -22 51.49 9.5
 0 -15 23 32.6 7.7
 0 -15 23 32 12.5
 0 -15 23 46.3 7.9
 0 -15 23 50.49 10.1
 0 -15 23 40.1 9.2
 0 15 -23 45.6 11.2
 0 15 -23 71.19 12.7
 0 15 -23 63.59 9
 0 15 -23 38.9 7.3
 0 15 -23 35.2 7
 0 15 -23 61.59 8.5
 0 15 -23 48.5 8.3
 0 -15 24 48.4 14.1
 0 -15 24 64.69 9
 0 -15 24 49 8.7
 0 -15 24 51.09 10.2
 0 15 -24 43.9 7.8
 0 15 -24 54.89 11.7
 0 15 -24 55.99 10.9
 0 15 -24 49.7 9.4
 0 15 -24 57.79 8.6
 0 15 -24 43.8 8.6
 0 15 -24 74.79 13.1
 0 15 -24 47.7 7.4
 0 -15 25 160.08 14.2
 0 -15 25 161.08 14.4
 0 -15 25 153.78 16.1
 0 -15 25 182.58 16.6
 0 -15 25 133.29 22.8
 0 15 -25 154.88 13.2
 0 15 -25 156.08 18.3
 0 15 -25 203.48 17.7
 0 15 -25 157.38 15.9
 0 15 -25 182.98 14.1
 0 15 -25 170.68 15.5
 0 15 -25 162.28 15.2
 0 -15 26 20.2 15
 0 -15 26 7.2 6.7
 0 -15 26 13.8 9.4
 0 -15 26 11.2 8.5
 0 -15 26 1 7.7
 0 15 -26 12.8 6.6
 0 15 -26 24.3 7.9
 0 15 -26 9.5 10.1
 0 15 -26 42.1 11.1
 0 15 -26 16.8 6
 0 15 -26 17.4 9.2
 0 -15 27 27.9 9.8
 0 -15 27 20.5 7
 0 -15 27 57.69 16.3
 0 -15 27 40.5 9.9
 0 15 -27 28.4 12.1
 0 15 -27 27.7 10.1
 0 15 -27 25.5 7
 0 15 -27 53.69 10.2
 0 -15 28 21.9 7.6
 0 -15 28 21.1 15.1
 0 -15 28 15.3 9.9
 0 -15 28 17.5 9.1
 0 15 -28 8.8 9.6
 0 15 -28 12.8 11.1
 0 15 -28 13.5 6.7
 0 -15 29 -7 15.4
 0 -15 29 8.3 6.6
 0 -15 29 0.6 8.5
 0 -15 29 -9.2 10.6
 0 15 -29 -0.9 10
 0 15 -29 11.7 6.2
 0 15 -29 10 9.5
 0 -15 30 36.5 9.7
 0 -15 30 20.5 7.9
 0 -15 30 6.4 15.4
 0 15 -30 17.8 10.9
 0 15 -30 25.2 6.6
 0 -15 31 23.9 10.3
 0 -15 31 47 16.9
 0 -15 31 13.1 9.5
 0 15 -31 29.1 11.7
 0 15 -31 27.5 6.8
 0 -15 32 2.9 18.7
 0 -15 32 6.4 14.5
 0 -15 32 10.2 9.6
 0 15 -32 25.3 12.3
 0 15 -32 6.3 6.1
 0 15 -33 -3.1 6.6
 0 15 -33 -12.5 13.9
 0 -16 -17 11.5 13.9
 0 -16 -17 26.4 8.9
 0 16 17 37.4 21.8
 0 16 17 49.9 32.4
 0 -16 -16 38.2 12.3
 0 -16 -16 30.4 7.5
 0 16 16 35.1 16.1
 0 16 16 69.69 20
 0 -16 -15 9.7 11.4
 0 -16 -15 22.5 6.8
 0 16 15 3.2 13.4
 0 16 15 -0.5 11.2
 0 -16 -14 21 10.7
 0 -16 -14 31.1 9.8
 0 -16 -14 5.5 6.5
 0 16 14 5.8 13
 0 16 14 -30.5 24.3
 0 -16 -13 85.69 13.9
 0 -16 -13 83.59 16.2
 0 -16 -13 78.49 11.9
 0 -16 -13 43.3 9.6
 0 16 13 42.4 14.8
 0 16 13 76.09 12.3
 0 16 13 33.2 20.7
 0 -16 -12 18.9 8
 0 -16 -12 40.1 11.2
 0 -16 -12 27.8 7.6
 0 16 12 26.6 12.4
 0 16 12 34.3 9.7
 0 16 12 35.3 10.2
 0 16 12 21.1 18.8
 0 -16 -11 78.09 15.3
 0 -16 -11 55.49 10.5
 0 -16 -11 39.4 8.1
 0 -16 -11 61.49 10.9
 0 -16 -11 46.8 8.7
 0 16 11 71.19 12.7
 0 16 11 61.29 17.6
 0 16 11 58.79 14.2
 0 -16 -10 1.1 6.2
 0 -16 -10 1.5 8.1
 0 -16 -10 -7.4 8.4
 0 -16 -10 -1.2 6.3
 0 16 10 -8.5 6.2
 0 16 10 -7.2 7.1
 0 16 10 14.3 13.7
 0 16 10 3.3 9.7
 0 16 10 3.1 10.8
 0 -16 -9 10.3 11
 0 -16 -9 10.8 5.8
 0 -16 -9 4.5 6.5
 0 -16 -9 6.9 8.2
 0 -16 -9 5.8 6.5
 0 -16 -9 14.1 6.3
 0 -16 -9 19.8 8
 0 16 9 4.7 6.6
 0 16 9 27.5 12.2
 0 16 9 9.5 7.4
 0 16 9 23.2 10.5
 0 16 9 9.8 6.4
 0 16 9 -2.8 8.1
 0 16 9 19.5 13.3
 0 -16 -8 41.2 11.9
 0 -16 -8 19.5 7.4
 0 -16 -8 26.9 8.6
 0 -16 -8 42.1 6.8
 0 -16 -8 31.3 6.3
 0 -16 -8 29.9 7.6
 0 -16 -8 27.3 7.4
 0 -16 -8 29.3 9
 0 16 8 29.8 12.1
 0 16 8 25.3 7.4
 0 16 8 18.9 10.2
 0 16 8 36.7 7.1
 0 16 8 30.8 7.7
 0 16 8 19.9 6.6
 0 16 8 32.5 9.9
 0 16 8 26.9 13.5
 0 16 8 32.3 13.1
 0 -16 -7 131.69 12.6
 0 -16 -7 121.79 11.5
 0 -16 -7 105.29 16.7
 0 -16 -7 115.49 12.3
 0 -16 -7 121.49 29.8
 0 -16 -7 135.69 14.3
 0 -16 -7 119.09 10.2
 0 -16 -7 104.09 12.8
 0 -16 -7 129.09 11.1
 0 16 7 119.49 18.7
 0 16 7 111.89 12.5
 0 16 7 130.79 18.2
 0 16 7 111.79 10.8
 0 16 7 122.09 16.3
 0 16 7 135.49 12.6
 0 16 7 107.39 12.3
 0 16 7 135.69 15.4
 0 16 7 108.59 11.2
 0 -16 -6 56.39 10.1
 0 -16 -6 51.49 9.4
 0 -16 -6 40.1 7.4
 0 -16 -6 33.1 10.2
 0 -16 -6 32.6 6.4
 0 -16 -6 46.3 9.1
 0 -16 -6 46 7.5
 0 -16 -6 29 5.8
 0 16 6 40.9 11.8
 0 16 6 42.6 12
 0 16 6 45.8 9.6
 0 16 6 40 6.6
 0 16 6 49.7 8.2
 0 16 6 62.59 11.7
 0 16 6 57.59 9.7
 0 16 6 46.5 8.5
 0 16 6 33.2 9.1
 0 16 6 31.1 7.1
 0 -16 -5 415.46 24
 0 -16 -5 434.46 24.1
 0 -16 -5 481.05 25.4
 0 -16 -5 497.65 26.6
 0 -16 -5 431.86 32.4
 0 -16 -5 456.25 23
 0 -16 -5 427.96 23.7
 0 -16 -5 459.95 25
 0 -16 -5 467.45 28.3
 0 -16 -5 381.56 30.7
 0 16 5 418.16 23.4
 0 16 5 423.56 23
 0 16 5 444.56 29
 0 16 5 448.66 30.2
 0 16 5 452.75 22.8
 0 16 5 396.86 24.2
 0 16 5 458.85 25.1
 0 16 5 482.15 27.6
 0 16 5 436.56 25
 0 16 5 432.16 26.5
 0 -16 -4 460.45 32.4
 0 -16 -4 494.45 25.5
 0 -16 -4 495.85 29.3
 0 -16 -4 523.85 26.8
 0 -16 -4 497.25 26.5
 0 -16 -4 479.85 25.6
 0 -16 -4 484.25 32.6
 0 -16 -4 462.65 33.7
 0 -16 -4 533.95 27.5
 0 -16 -4 475.35 25.5
 0 -16 -4 474.35 24.4
 0 16 4 452.15 24.5
 0 16 4 476.25 31
 0 16 4 463.55 25.7
 0 16 4 504.95 30.2
 0 16 4 467.25 24.2
 0 16 4 454.95 27.2
 0 16 4 460.85 31.3
 0 16 4 475.45 26.1
 0 16 4 478.65 27.6
 0 16 4 478.95 26.4
 0 -16 -3 65.59 8.4
 0 -16 -3 57.19 8.1
 0 -16 -3 70.29 9.6
 0 -16 -3 34.6 13.2
 0 -16 -3 79.69 12.8
 0 -16 -3 58.59 10.6
 0 -16 -3 49.1 9.2
 0 -16 -3 84.89 10.2
 0 -16 -3 59.69 12.8
 0 -16 -3 54.09 8.1
 0 -16 -3 50.69 9
 0 -16 -3 74.99 7.2
 0 16 3 67.39 12.2
 0 16 3 69.79 9.8
 0 16 3 59.49 11.2
 0 16 3 55.09 7.2
 0 16 3 52.59 8.3
 0 16 3 52.99 7.4
 0 16 3 77.89 9.2
 0 16 3 67.59 10.3
 0 16 3 55.49 8.3
 0 16 3 48.5 9.8
 0 -16 -2 383.86 20.9
 0 -16 -2 385.96 19.6
 0 -16 -2 390.06 26.5
 0 -16 -2 349.87 22.3
 0 -16 -2 421.36 22.3
 0 -16 -2 407.66 24.2
 0 -16 -2 350.86 20.3
 0 -16 -2 384.76 20.6
 0 -16 -2 398.16 21.7
 0 -16 -2 342.07 21.1
 0 -16 -2 392.76 21.8
 0 -16 -2 392.86 20.9
 0 -16 -2 359.66 26.8
 0 16 2 398.06 21.5
 0 16 2 355.86 20.1
 0 16 2 378.16 25
 0 16 2 394.46 21.8
 0 16 2 398.96 25.3
 0 16 2 377.86 19.8
 0 16 2 372.96 22.2
 0 16 2 372.86 21.1
 0 16 2 352.86 22.2
 0 16 2 387.96 19.4
 0 -16 -1 393.26 21
 0 -16 -1 415.46 21.7
 0 -16 -1 363.06 24
 0 -16 -1 406.76 26.8
 0 -16 -1 401.36 20.4
 0 -16 -1 409.76 21.3
 0 -16 -1 428.96 21.6
 0 -16 -1 366.86 22.5
 0 -16 -1 414.66 22.4
 0 -16 -1 396.26 27
 0 -16 -1 467.85 30.9
 0 -16 -1 378.46 21.8
 0 16 1 358.26 24
 0 16 1 406.66 24.6
 0 16 1 391.06 22.8
 0 16 1 394.76 25.1
 0 16 1 441.46 22.3
 0 16 1 382.06 20.9
 0 16 1 424.56 21.9
 0 16 1 420.46 21.5
 0 16 1 401.06 20.1
 0 16 1 379.06 20.4
 0 -16 0 48.7 10
 0 -16 0 42.3 7.8
 0 -16 0 35.3 5.7
 0 -16 0 48.6 7.1
 0 -16 0 56.79 7.9
 0 -16 0 58.99 8.2
 0 -16 0 53.29 8
 0 -16 0 39.8 6.9
 0 -16 0 45.8 6.8
 0 -16 0 52.49 6.9
 0 -16 0 51.59 10.7
 0 -16 0 55.39 6.6
 0 -16 0 51.89 7.1
 0 -16 0 54.19 11.1
 0 16 0 43.5 8.3
 0 16 0 46.8 6.6
 0 16 0 53.09 8.2
 0 16 0 47.9 6.7
 0 16 0 45.5 5.7
 0 16 0 46.1 7
 0 16 0 59.59 9.8
 0 16 0 52.79 7.4
 0 16 0 46.2 8
 0 16 0 42.2 5.2
 0 16 0 55.09 9.8
 0 16 0 43.1 6.2
 0 -16 1 3.5 3.3
 0 -16 1 -6.2 7.4
 0 -16 1 2.1 4.5
 0 -16 1 2 4.8
 0 -16 1 1.9 4
 0 -16 1 -2.2 4.2
 0 -16 1 3.3 4.2
 0 -16 1 -3.1 3.1
 0 -16 1 2 4.8
 0 -16 1 4 4.1
 0 -16 1 2.9 8.2
 0 -16 1 -1.5 4
 0 -16 1 1.3 3.8
 0 -16 1 0 5.3
 0 16 -1 0.8 4.3
 0 16 -1 2.6 4
 0 16 -1 3.8 6.1
 0 16 -1 1.8 3
 0 16 -1 1 5.3
 0 16 -1 -4.2 3.1
 0 16 -1 -0.3 2.6
 0 16 -1 6.7 4.1
 0 16 -1 2.7 3.9
 0 16 -1 -1.1 3.3
 0 16 -1 -2.9 5.2
 0 16 -1 6.5 5.5
 0 -16 2 115.09 8.9
 0 -16 2 133.49 10.5
 0 -16 2 119.79 8.9
 0 -16 2 132.69 9.9
 0 -16 2 121.79 11.8
 0 -16 2 128.69 10.2
 0 -16 2 131.29 11.9
 0 -16 2 120.39 8.8
 0 -16 2 123.89 9.4
 0 -16 2 116.69 8.6
 0 -16 2 131.59 9.5
 0 -16 2 120.59 14.1
 0 -16 2 123.09 10.5
 0 -16 2 131.69 9.6
 0 16 -2 130.39 8.7
 0 16 -2 117.39 8.1
 0 16 -2 134.69 9.6
 0 16 -2 118.79 9.1
 0 16 -2 124.49 7.8
 0 16 -2 113.19 10.9
 0 16 -2 124.09 9.4
 0 16 -2 132.49 11.4
 0 16 -2 118.39 8.7
 0 16 -2 121.99 11.4
 0 16 -2 130.29 9.9
 0 16 -2 105.79 12
 0 -16 3 108.49 8.8
 0 -16 3 105.19 9.7
 0 -16 3 117.69 10.6
 0 -16 3 98.69 8.1
 0 -16 3 101.69 8.6
 0 -16 3 107.19 8.1
 0 -16 3 117.19 9.7
 0 -16 3 109.29 7.9
 0 -16 3 99.99 8.5
 0 -16 3 105.79 8.8
 0 -16 3 96.19 9.2
 0 -16 3 87.59 10.6
 0 16 -3 95.19 9.8
 0 16 -3 110.19 7.5
 0 16 -3 100.29 10.4
 0 16 -3 94.89 7.6
 0 16 -3 100.29 8.5
 0 16 -3 101.69 10.2
 0 16 -3 103.39 8.8
 0 16 -3 97.99 6.8
 0 16 -3 111.69 8.3
 0 16 -3 96.39 8.2
 0 16 -3 96.79 7.2
 0 16 -3 116.79 10.3
 0 -16 4 147.59 12
 0 -16 4 149.29 9.4
 0 -16 4 149.39 11.1
 0 -16 4 151.98 9.8
 0 -16 4 158.18 16.9
 0 -16 4 143.49 10.2
 0 -16 4 154.48 10.5
 0 -16 4 132.29 10
 0 -16 4 142.59 12.4
 0 -16 4 156.88 10.3
 0 -16 4 131.69 10.7
 0 -16 4 147.29 9.6
 0 16 -4 143.29 9.8
 0 16 -4 142.19 9.8
 0 16 -4 145.99 11.8
 0 16 -4 151.58 11.2
 0 16 -4 140.09 9.8
 0 16 -4 136.59 9.4
 0 16 -4 147.39 8.4
 0 16 -4 138.59 8.7
 0 16 -4 147.39 12.4
 0 16 -4 130.99 11.1
 0 16 -4 142.49 10.1
 0 16 -4 158.78 9.1
 0 -16 5 86.59 9.5
 0 -16 5 87.29 10.3
 0 -16 5 85.29 8.4
 0 -16 5 76.39 13.2
 0 -16 5 85.29 7.8
 0 -16 5 87.29 7.7
 0 -16 5 78.99 7
 0 -16 5 87.89 7.3
 0 -16 5 77.59 7.4
 0 -16 5 84.19 8.6
 0 -16 5 95.69 8
 0 -16 5 88.89 7
 0 16 -5 81.49 7.7
 0 16 -5 80.19 9
 0 16 -5 82.79 7.4
 0 16 -5 69.69 8.8
 0 16 -5 74.09 6.2
 0 16 -5 95.39 8.8
 0 16 -5 85.49 6.9
 0 16 -5 72.29 7.1
 0 16 -5 74.29 5.7
 0 16 -5 76.39 6.7
 0 16 -5 85.49 8.3
 0 16 -5 88.89 6.3
 0 -16 6 440.06 23.2
 0 -16 6 432.26 21.6
 0 -16 6 434.46 22.2
 0 -16 6 430.66 22.5
 0 -16 6 427.26 22.3
 0 -16 6 404.36 22.6
 0 -16 6 431.16 22.3
 0 -16 6 441.46 24.4
 0 -16 6 448.06 22.5
 0 -16 6 427.66 21.8
 0 -16 6 447.66 23.5
 0 16 -6 431.26 21.2
 0 16 -6 399.86 24
 0 16 -6 438.36 23.4
 0 16 -6 444.56 22.1
 0 16 -6 426.76 23.3
 0 16 -6 421.26 21.9
 0 16 -6 434.06 20.9
 0 16 -6 464.05 22.9
 0 16 -6 429.96 22.5
 0 16 -6 431.66 22.2
 0 16 -6 469.25 23.4
 0 16 -6 424.76 21.6
 0 -16 7 63.49 7.8
 0 -16 7 69.69 6.9
 0 -16 7 71.99 9.6
 0 -16 7 77.49 6.9
 0 -16 7 69.79 7.8
 0 -16 7 73.39 7.6
 0 -16 7 76.59 7
 0 -16 7 70.39 6.7
 0 -16 7 84.49 12.5
 0 -16 7 63.39 7
 0 -16 7 64.19 6.4
 0 -16 7 61.59 7.5
 0 16 -7 69.39 8.3
 0 16 -7 66.79 8.1
 0 16 -7 68.59 6.4
 0 16 -7 66.39 6.7
 0 16 -7 64.69 5.2
 0 16 -7 65.29 7.4
 0 16 -7 73.79 7.2
 0 16 -7 63.69 6
 0 16 -7 79.59 5.8
 0 16 -7 63.99 9.6
 0 16 -7 75.69 6.4
 0 16 -7 75.89 7
 0 -16 8 158.08 12.4
 0 -16 8 155.08 10
 0 -16 8 156.08 10.7
 0 -16 8 155.88 10.4
 0 -16 8 155.98 11.7
 0 -16 8 152.38 9.9
 0 -16 8 154.38 10.6
 0 -16 8 148.19 11.2
 0 -16 8 157.28 14.9
 0 -16 8 169.08 11
 0 16 -8 162.98 11.1
 0 16 -8 169.28 10.1
 0 16 -8 169.18 10.2
 0 16 -8 154.48 9.2
 0 16 -8 150.88 10
 0 16 -8 177.78 11.4
 0 16 -8 155.78 13
 0 16 -8 162.88 10
 0 16 -8 154.38 9.1
 0 16 -8 162.98 11.1
 0 16 -8 164.18 10.3
 0 16 -8 148.39 10.3
 0 -16 9 25.3 8.2
 0 -16 9 23.9 5.4
 0 -16 9 32 5.8
 0 -16 9 22 4.3
 0 -16 9 22.2 4.9
 0 -16 9 25.1 4.3
 0 -16 9 25.4 6.4
 0 -16 9 30.1 5.2
 0 -16 9 28.2 6
 0 16 -9 27.9 5.3
 0 16 -9 32.1 6.9
 0 16 -9 26.3 5.1
 0 16 -9 21.1 4.2
 0 16 -9 29 5.2
 0 16 -9 27.5 5.2
 0 16 -9 25.6 3.7
 0 16 -9 20.2 4.2
 0 16 -9 25.5 4.4
 0 16 -9 23.1 4.9
 0 16 -9 19.7 4.4
 0 -16 10 7 3.8
 0 -16 10 4.1 7.5
 0 -16 10 2.1 5
 0 -16 10 0 4.2
 0 -16 10 5.4 3.2
 0 -16 10 5.2 3.3
 0 16 -10 5.6 3.6
 0 16 -10 10.2 3.3
 0 16 -10 9.3 4.2
 0 16 -10 6.2 2.7
 0 16 -10 6 3.3
 0 16 -10 2.4 3.3
 0 16 -10 5.5 3
 0 16 -10 4.3 3.4
 0 16 -10 2.5 5.1
 0 16 -10 5.1 2.5
 0 16 -10 1.2 3.8
 0 16 -10 2.9 3.7
 0 -16 11 319.07 17.5
 0 -16 11 340.67 18
 0 -16 11 357.86 20.1
 0 -16 11 352.86 19
 0 -16 11 322.97 18.4
 0 -16 11 324.27 21.3
 0 16 -11 341.17 17.4
 0 16 -11 331.57 18.3
 0 16 -11 331.47 19.9
 0 16 -11 326.57 18.4
 0 16 -11 339.07 16.4
 0 16 -11 324.87 16.7
 0 16 -11 308.57 17.4
 0 16 -11 329.47 17.6
 0 16 -11 341.17 18.4
 0 16 -11 344.17 17.7
 0 16 -11 327.67 17.2
 0 16 -11 343.47 17.9
 0 -16 12 46.3 8.2
 0 -16 12 45.9 7.1
 0 -16 12 43.9 8.5
 0 -16 12 56.99 6.5
 0 -16 12 53.19 7
 0 16 -12 56.29 6.2
 0 16 -12 47.2 5.4
 0 16 -12 48.9 8.9
 0 16 -12 38.6 4.9
 0 16 -12 49.5 6.4
 0 16 -12 52.89 5.7
 0 16 -12 52.99 6.6
 0 16 -12 41.1 5.9
 0 16 -12 51.59 5.7
 0 16 -12 47 6.7
 0 16 -12 44 4.7
 0 16 -12 48.4 6.3
 0 -16 13 114.79 10.2
 0 -16 13 78.89 12.5
 0 -16 13 94.49 8.5
 0 -16 13 101.89 8.1
 0 -16 13 109.19 9.5
 0 16 -13 91.09 7.6
 0 16 -13 80.39 7.2
 0 16 -13 95.99 8.1
 0 16 -13 97.49 7.7
 0 16 -13 90.49 6.5
 0 16 -13 105.99 7.6
 0 16 -13 109.19 10.9
 0 16 -13 98.59 7.3
 0 16 -13 105.59 8.3
 0 16 -13 102.29 6.9
 0 16 -13 88.99 8.2
 0 16 -13 92.69 7.8
 0 -16 14 46.6 7.1
 0 -16 14 52.49 9.6
 0 -16 14 50.19 7.5
 0 -16 14 55.59 6.4
 0 -16 14 67.79 9.4
 0 16 -14 61.29 5.8
 0 16 -14 44.7 5.4
 0 16 -14 52.39 6.5
 0 16 -14 53.99 6.3
 0 16 -14 57.79 7.2
 0 16 -14 49.2 6.3
 0 16 -14 69.09 6.8
 0 16 -14 44.3 6.1
 0 16 -14 52.09 6.3
 0 16 -14 45.5 6.3
 0 16 -14 58.59 9.6
 0 16 -14 50.29 5.3
 0 -16 15 16.3 7.7
 0 -16 15 4.5 4.1
 0 -16 15 12.8 5
 0 -16 15 13.1 4.2
 0 -16 15 9.3 5.7
 0 16 -15 4.1 3.6
 0 16 -15 11.5 4.2
 0 16 -15 -2.2 3.3
 0 16 -15 7.4 4.3
 0 16 -15 9.1 3.3
 0 16 -15 13.2 4.1
 0 16 -15 5.6 3.7
 0 16 -15 11.8 4.6
 0 16 -15 8.6 4.2
 0 16 -15 14.2 3.5
 0 16 -15 10 4.1
 0 16 -15 11.6 6
 0 -16 16 49.3 7.9
 0 -16 16 48.9 6.8
 0 -16 16 48.7 7.7
 0 -16 16 36.9 7.8
 0 -16 16 34.6 9.6
 0 16 -16 45.8 6.8
 0 16 -16 50.59 6
 0 16 -16 55.89 6.6
 0 16 -16 55.29 6.3
 0 16 -16 48.1 6.8
 0 16 -16 38 6.2
 0 16 -16 46.7 6.5
 0 16 -16 49.7 5.7
 0 16 -16 55.09 9.6
 0 16 -16 45.2 6.3
 0 16 -16 35.9 7
 0 16 -16 45.1 6.8
 0 -16 17 19.7 5.5
 0 -16 17 24.8 6
 0 -16 17 18.8 5.2
 0 -16 17 29.6 9.3
 0 16 -17 28.2 5.3
 0 16 -17 16 4.8
 0 16 -17 36 5.6
 0 16 -17 24.8 4.7
 0 16 -17 24.6 5.1
 0 16 -17 24 4.8
 0 16 -17 21.6 4.8
 0 16 -17 22.9 8.6
 0 16 -17 23.5 5.3
 0 -16 18 46.6 6.7
 0 -16 18 54.99 9.4
 0 -16 18 63.69 8.6
 0 -16 18 51.59 11.2
 0 -16 18 51.89 8.7
 0 16 -18 42.4 6.9
 0 16 -18 53.89 9.9
 0 16 -18 31 6
 0 16 -18 65.99 7.6
 0 16 -18 49.4 6.9
 0 16 -18 61.59 7.7
 0 16 -18 47.2 6.8
 0 16 -18 68.29 7.9
 0 16 -18 61.99 7.8
 0 -16 19 587.94 31.1
 0 -16 19 529.15 28.6
 0 -16 19 548.65 29.5
 0 -16 19 588.14 29.9
 0 16 -19 543.95 28.4
 0 16 -19 588.24 31.4
 0 16 -19 576.64 28.7
 0 16 -19 566.54 29.2
 0 16 -19 551.44 28
 0 16 -19 528.45 27.3
 0 16 -19 569.74 28.5
 0 16 -19 550.64 28.5
 0 -16 20 17 10.7
 0 -16 20 7.3 6.8
 0 -16 20 17.3 6.4
 0 -16 20 16.4 5.9
 0 -16 20 9.3 5.1
 0 16 -20 11.7 5.2
 0 16 -20 9.4 4.7
 0 16 -20 15.9 5.6
 0 16 -20 20.4 7.6
 0 16 -20 9.2 4.7
 0 16 -20 16 5.4
 0 16 -20 11.9 4.9
 0 -16 21 9.8 7.3
 0 -16 21 22.4 6.1
 0 -16 21 15.4 6.7
 0 -16 21 25.8 11.5
 0 -16 21 17.2 5.7
 0 16 -21 19.3 7.9
 0 16 -21 20 5.8
 0 16 -21 19.5 6.4
 0 16 -21 14.1 5.4
 0 16 -21 18.6 5.5
 0 16 -21 16.7 5.4
 0 16 -21 23 5.7
 0 -16 22 211.68 22.3
 0 -16 22 198.18 16
 0 -16 22 182.08 14.8
 0 -16 22 182.58 14.4
 0 -16 22 168.58 14.1
 0 16 -22 200.18 17.3
 0 16 -22 151.38 13
 0 16 -22 182.38 16.3
 0 16 -22 189.18 12.7
 0 16 -22 180.38 13.6
 0 16 -22 202.78 14.1
 0 16 -22 173.88 12.9
 0 16 -22 190.78 13.9
 0 -16 23 10.7 7.4
 0 -16 23 15.7 6.7
 0 -16 23 24.7 6.5
 0 -16 23 3 7.1
 0 -16 23 5.7 11.2
 0 16 -23 -1 5.3
 0 16 -23 20.9 5.8
 0 16 -23 3.1 5.3
 0 16 -23 2.6 8.8
 0 16 -23 8.5 5.9
 0 16 -23 5.9 6.3
 0 16 -23 9.4 6
 0 16 -23 7.3 7.7
 0 -16 24 60.49 10.5
 0 -16 24 43.6 7.9
 0 -16 24 47.4 14.6
 0 -16 24 33.9 9.2
 0 16 -24 50.59 9
 0 16 -24 23.8 7.3
 0 16 -24 28.4 6.8
 0 16 -24 23.1 7.1
 0 16 -24 32.7 7.7
 0 16 -24 20.9 6.1
 0 16 -24 27.6 9.1
 0 16 -24 16.1 9.8
 0 -16 25 5 5.7
 0 -16 25 9.2 6.8
 0 -16 25 14.5 9.4
 0 -16 25 9.9 8.1
 0 -16 25 17.1 13.4
 0 16 -25 4.5 5.7
 0 16 -25 15.4 9.4
 0 16 -25 10.5 6.4
 0 16 -25 7.6 8.2
 0 16 -25 7.6 6.8
 0 16 -25 1 7.8
 0 16 -25 -2.3 7.9
 0 16 -25 19.8 8.5
 0 -16 26 199.78 24.9
 0 -16 26 184.18 15.8
 0 -16 26 192.58 15.4
 0 -16 26 206.28 18.3
 0 -16 26 186.48 18.8
 0 16 -26 192.08 14.8
 0 16 -26 201.28 18.5
 0 16 -26 157.98 17.7
 0 16 -26 175.68 14.2
 0 16 -26 217.08 25.7
 0 16 -26 178.78 16
 0 -16 27 46.8 8.9
 0 -16 27 54.89 10.9
 0 -16 27 39.8 16
 0 16 -27 20.8 10.1
 0 16 -27 22.4 7
 0 16 -27 32.4 7.4
 0 -16 28 8.4 7.2
 0 -16 28 9 8.6
 0 -16 28 13.5 9.9
 0 -16 28 -11.6 13.9
 0 16 -28 11.6 6.5
 0 16 -28 14.9 10.3
 0 -16 29 12.6 11.6
 0 -16 29 -40.1 14.5
 0 -16 29 -2.7 6.8
 0 -16 29 1.5 8.8
 0 16 -29 2.2 6.3
 0 16 -29 -11.1 9.1
 0 -16 30 33.4 10.3
 0 -16 30 4.7 19.7
 0 -16 30 19.5 8.7
 0 16 -30 20.1 6.5
 0 16 -30 25.7 10.7
 0 -16 31 49.9 18.3
 0 -16 31 55.89 10.9
 0 -16 31 23.8 9.4
 0 16 -31 46.5 12.4
 0 16 -31 62.09 10.2
 0 -16 32 19.8 9.4
 0 -16 32 12.5 11.4
 0 -16 32 18.6 24.4
 0 16 -32 20.5 6.5
 0 16 -32 29.4 11.6
 0 -16 33 40.4 13.7
 0 16 -33 33.2 7.7
 0 16 -33 42.7 12.7
 0 -17 -16 29.5 8.2
 0 -17 -16 33.6 22.1
 0 17 16 5.6 20.7
 0 17 16 14.6 20.7
 0 -17 -15 28.5 11.1
 0 -17 -15 11 6.7
 0 17 15 25.1 14.2
 0 -17 -14 5.2 6.6
 0 -17 -14 10.1 10.5
 0 17 14 11.7 14.2
 0 17 14 28 11.8
 0 -17 -13 -9.3 6.3
 0 -17 -13 16.9 10.2
 0 17 13 83.49 23.8
 0 17 13 -2.6 10.3
 0 17 13 -20.7 12.2
 0 -17 -12 4.4 6.8
 0 -17 -12 8 9.5
 0 -17 -12 23.8 14
 0 -17 -12 13.2 13.8
 0 17 12 -6.7 19.6
 0 17 12 4.8 9
 0 17 12 -3.8 12.4
 0 -17 -11 -0.3 7.9
 0 -17 -11 -6.3 8.6
 0 -17 -11 -7.4 6.1
 0 17 11 -3.9 8.7
 0 17 11 3.6 9.9
 0 17 11 19.2 17
 0 17 11 5 11.3
 0 -17 -10 11.7 7.4
 0 -17 -10 32.9 8.2
 0 -17 -10 20.8 7.7
 0 -17 -10 40.7 8
 0 -17 -10 30.6 10.1
 0 17 10 34.6 8.9
 0 17 10 9.6 11.8
 0 17 10 26.5 20.1
 0 17 10 -11.1 14.7
 0 -17 -9 10.2 8.9
 0 -17 -9 8.6 6.7
 0 -17 -9 6.7 10.2
 0 -17 -9 5.7 9.8
 0 -17 -9 14.2 9
 0 -17 -9 4.6 8.8
 0 -17 -9 11.7 7.2
 0 17 9 -25.2 12.1
 0 17 9 6.8 9.5
 0 17 9 17.6 7.7
 0 17 9 33.6 14.5
 0 17 9 11.6 11.8
 0 17 9 3.9 6.8
 0 -17 -8 54.19 10.6
 0 -17 -8 60.19 11.2
 0 -17 -8 41.1 7.2
 0 -17 -8 45.8 9.2
 0 -17 -8 41 9.7
 0 -17 -8 51.09 15.8
 0 -17 -8 38.5 11.1
 0 17 8 38.2 9.9
 0 17 8 54.19 10.4
 0 17 8 28.8 13.9
 0 17 8 31.9 12.6
 0 17 8 41.3 7.5
 0 17 8 48.5 12.8
 0 17 8 43.3 7.8
 0 17 8 44.7 9.2
 0 -17 -7 59.89 10.6
 0 -17 -7 36 9.2
 0 -17 -7 57.59 10.5
 0 -17 -7 46.4 8.2
 0 -17 -7 52.39 8.9
 0 -17 -7 55.69 12.1
 0 -17 -7 50.89 9.1
 0 -17 -7 57.09 10.6
 0 17 7 43.8 11.3
 0 17 7 55.89 9.9
 0 17 7 50.89 13.8
 0 17 7 49.99 12.8
 0 17 7 35.4 10.3
 0 17 7 56.39 10.6
 0 17 7 54.09 8
 0 17 7 53.89 10.3
 0 -17 -6 20.5 6.9
 0 -17 -6 22.7 5.9
 0 -17 -6 19.5 11.1
 0 -17 -6 23.3 8.8
 0 -17 -6 41.6 6.7
 0 -17 -6 21.6 6.6
 0 -17 -6 36.3 7.9
 0 -17 -6 53.19 18.7
 0 -17 -6 32 18.1
 0 17 6 30 7.4
 0 17 6 41 9.7
 0 17 6 25.1 10.5
 0 17 6 28 8.1
 0 17 6 29.5 7.6
 0 17 6 31.7 6.4
 0 17 6 21.9 9.4
 0 17 6 41.9 12.8
 0 17 6 24.2 6.2
 0 -17 -5 194.98 13.2
 0 -17 -5 172.98 12.1
 0 -17 -5 162.78 13.9
 0 -17 -5 165.58 14.2
 0 -17 -5 180.68 25.2
 0 -17 -5 136.29 21
 0 -17 -5 171.68 13.2
 0 -17 -5 170.28 14
 0 -17 -5 186.58 18.9
 0 -17 -5 185.78 15.8
 0 17 5 149.19 15.5
 0 17 5 161.58 12.8
 0 17 5 199.88 14.2
 0 17 5 156.28 12.2
 0 17 5 207.38 17.3
 0 17 5 170.38 14
 0 17 5 174.68 14
 0 17 5 149.59 19.9
 0 17 5 147.89 18.4
 0 -17 -4 103.79 10.3
 0 -17 -4 122.59 15.2
 0 -17 -4 105.19 11
 0 -17 -4 99.09 12.3
 0 -17 -4 93.49 10.5
 0 -17 -4 109.89 9.6
 0 -17 -4 101.09 19.8
 0 -17 -4 120.99 12
 0 -17 -4 102.89 19.5
 0 -17 -4 118.79 11.8
 0 17 4 91.89 16.4
 0 17 4 102.09 13
 0 17 4 125.19 12
 0 17 4 125.29 10.6
 0 17 4 118.89 13.8
 0 17 4 108.59 11.7
 0 17 4 116.19 9.3
 0 17 4 126.69 15.7
 0 17 4 132.79 11.8
 0 17 4 115.39 10.1
 0 -17 -3 159.68 14
 0 -17 -3 164.88 16.1
 0 -17 -3 156.58 12.7
 0 -17 -3 138.69 11.7
 0 -17 -3 147.09 12.7
 0 -17 -3 158.78 11.7
 0 -17 -3 108.79 20.8
 0 -17 -3 109.59 21
 0 -17 -3 144.59 10.2
 0 -17 -3 149.29 11.9
 0 17 3 142.49 17.2
 0 17 3 138.99 19.7
 0 17 3 128.39 13.3
 0 17 3 146.39 10.7
 0 17 3 138.29 10.2
 0 17 3 150.88 16.3
 0 17 3 172.88 12.6
 0 17 3 137.69 12.2
 0 17 3 151.38 12.2
 0 17 3 156.98 14
 0 17 3 148.59 11.4
 0 -17 -2 157.58 10.5
 0 -17 -2 154.48 12.6
 0 -17 -2 162.68 12.1
 0 -17 -2 157.38 13
 0 -17 -2 111.89 19.8
 0 -17 -2 152.58 13.1
 0 -17 -2 160.08 11.8
 0 -17 -2 152.08 14.1
 0 -17 -2 143.59 16
 0 -17 -2 166.28 15.9
 0 -17 -2 170.48 20.1
 0 -17 -2 194.18 14.4
 0 17 2 160.98 12.5
 0 17 2 170.78 11.8
 0 17 2 155.98 17.2
 0 17 2 165.48 14.1
 0 17 2 172.48 12.8
 0 17 2 164.18 12.7
 0 17 2 147.49 10.8
 0 17 2 162.18 13.4
 0 17 2 160.88 10.4
 0 17 2 159.68 18.3
 0 17 2 169.58 15.6
 0 -17 -1 445.06 23.7
 0 -17 -1 375.26 22
 0 -17 -1 442.86 23.5
 0 -17 -1 408.06 21.1
 0 -17 -1 402.76 22
 0 -17 -1 383.36 27.9
 0 -17 -1 417.56 22.6
 0 -17 -1 389.76 22.9
 0 -17 -1 400.56 22.2
 0 -17 -1 404.06 28
 0 -17 -1 402.26 25.4
 0 -17 -1 380.26 24.2
 0 -17 -1 418.76 23.3
 0 17 1 418.36 20.9
 0 17 1 403.06 25.4
 0 17 1 424.36 22.6
 0 17 1 401.16 21.3
 0 17 1 470.05 27.4
 0 17 1 434.26 22.8
 0 17 1 406.76 25.5
 0 17 1 396.86 21.9
 0 17 1 444.36 23.1
 0 17 1 399.66 26.8
 0 17 1 444.96 23.5
 0 17 1 404.56 23.5
 0 -17 0 39.3 7.9
 0 -17 0 46.5 8.1
 0 -17 0 48 8.7
 0 -17 0 47.9 7.2
 0 -17 0 43 10.9
 0 -17 0 36.8 6.1
 0 -17 0 45.6 11.6
 0 -17 0 45.6 8.4
 0 -17 0 57.29 8.8
 0 -17 0 49.1 8.9
 0 -17 0 42.8 8.7
 0 -17 0 39 7.2
 0 -17 0 42.5 6.4
 0 -17 0 48.4 7.4
 0 17 0 32.8 6
 0 17 0 45.6 8.7
 0 17 0 35.7 8.1
 0 17 0 43.4 7.5
 0 17 0 44.9 6.9
 0 17 0 23.3 9.1
 0 17 0 47.4 5.6
 0 17 0 51.69 7.7
 0 17 0 39.9 6.4
 0 17 0 36.4 8.4
 0 -17 1 2.1 8.6
 0 -17 1 34.6 10.3
 0 -17 1 24 5.5
 0 -17 1 17.7 5.1
 0 -17 1 26.5 5.2
 0 -17 1 28.2 4.8
 0 -17 1 22.1 5.8
 0 -17 1 14.9 4.8
 0 -17 1 20.1 5.6
 0 -17 1 24 6.4
 0 -17 1 20.3 4.5
 0 17 -1 11.6 5.7
 0 17 -1 20.4 5.8
 0 17 -1 29.2 11.2
 0 17 -1 23.1 4.7
 0 17 -1 23.6 4.1
 0 17 -1 16.4 4.8
 0 17 -1 29.7 5.6
 0 17 -1 10.2 6.4
 0 17 -1 19.4 4.8
 0 17 -1 11.2 7.2
 0 17 -1 22.8 4.4
 0 17 -1 30.4 8.6
 0 -17 2 73.69 7.1
 0 -17 2 79.29 8.3
 0 -17 2 77.69 8.4
 0 -17 2 75.89 7.6
 0 -17 2 69.19 10.3
 0 -17 2 83.39 8.6
 0 -17 2 89.49 9
 0 -17 2 92.09 9.7
 0 -17 2 82.69 9.1
 0 -17 2 84.29 10.4
 0 -17 2 94.39 13.6
 0 -17 2 70.79 7.6
 0 -17 2 63.29 7.8
 0 -17 2 77.99 14
 0 -17 2 66.89 9.2
 0 17 -2 74.49 7.8
 0 17 -2 85.19 12
 0 17 -2 62.09 7.9
 0 17 -2 71.59 6.2
 0 17 -2 80.29 7.4
 0 17 -2 80.79 10
 0 17 -2 67.79 8.4
 0 17 -2 83.69 7.5
 0 17 -2 77.99 6.9
 0 17 -2 65.89 11
 0 17 -2 84.69 8.2
 0 17 -2 82.39 10.3
 0 -17 3 61.59 7.4
 0 -17 3 61.99 6.9
 0 -17 3 50.29 6.7
 0 -17 3 49.8 8
 0 -17 3 43.2 7.8
 0 -17 3 47.1 6.9
 0 -17 3 57.79 8.2
 0 -17 3 55.99 6.9
 0 -17 3 42.9 8.3
 0 -17 3 46 7.4
 0 -17 3 49.6 8.1
 0 -17 3 69.69 7.4
 0 17 -3 46.6 5.8
 0 17 -3 47.1 8.5
 0 17 -3 33.9 7.5
 0 17 -3 46.9 7.2
 0 17 -3 62.09 9.5
 0 17 -3 51.09 6
 0 17 -3 54.39 6.4
 0 17 -3 42.8 6.9
 0 17 -3 51.29 6.8
 0 17 -3 65.79 10.5
 0 17 -3 55.79 7.8
 0 17 -3 50.79 5.3
 0 -17 4 77.19 9.7
 0 -17 4 62.19 8.5
 0 -17 4 64.29 7.6
 0 -17 4 67.69 9.9
 0 -17 4 49.99 7.5
 0 -17 4 70.79 7
 0 -17 4 57.29 6.8
 0 -17 4 57.19 7.4
 0 -17 4 72.19 7.1
 0 -17 4 61.49 7.5
 0 -17 4 43.4 8.1
 0 17 -4 61.79 6
 0 17 -4 63.09 6.6
 0 17 -4 68.79 7.4
 0 17 -4 70.09 9.6
 0 17 -4 58.29 6.9
 0 17 -4 56.99 7.2
 0 17 -4 50.09 9.4
 0 17 -4 54.99 7.6
 0 17 -4 64.19 6.6
 0 17 -4 68.89 9.2
 0 17 -4 60.59 5.5
 0 17 -4 77.19 9
 0 -17 5 336.77 19.7
 0 -17 5 331.57 17.9
 0 -17 5 315.17 18.3
 0 -17 5 299.87 19.4
 0 -17 5 319.57 17.7
 0 -17 5 338.87 18
 0 -17 5 291.87 22.1
 0 -17 5 323.67 17.5
 0 -17 5 327.17 17
 0 -17 5 315.37 17.2
 0 -17 5 314.07 18.6
 0 -17 5 325.27 17.9
 0 17 -5 299.37 17.3
 0 17 -5 332.47 17.7
 0 17 -5 313.37 16.4
 0 17 -5 334.37 19
 0 17 -5 315.47 16.1
 0 17 -5 311.97 19.7
 0 17 -5 310.47 17.5
 0 17 -5 322.47 17
 0 17 -5 326.77 18
 0 17 -5 309.57 19.3
 0 17 -5 327.17 16.7
 0 17 -5 332.27 19.1
 0 -17 6 78.39 8.5
 0 -17 6 70.49 8.4
 0 -17 6 70.49 7.8
 0 -17 6 85.49 7.3
 0 -17 6 83.49 7.5
 0 -17 6 89.39 14.5
 0 -17 6 88.49 8.1
 0 -17 6 84.89 8.2
 0 -17 6 60.69 10
 0 -17 6 70.89 7.7
 0 -17 6 75.59 9.2
 0 -17 6 70.79 7.3
 0 17 -6 80.69 8.6
 0 17 -6 73.69 8.4
 0 17 -6 86.29 6
 0 17 -6 85.89 7.7
 0 17 -6 77.49 6.4
 0 17 -6 86.19 9.5
 0 17 -6 75.39 7
 0 17 -6 82.29 6.2
 0 17 -6 77.09 7.9
 0 17 -6 67.19 7.3
 0 17 -6 86.79 7.3
 0 17 -6 77.99 9.6
 0 -17 7 -0.3 3.1
 0 -17 7 -1 3.7
 0 -17 7 16.4 9.1
 0 -17 7 -2.1 5.8
 0 -17 7 3.6 3.8
 0 -17 7 -0.9 4
 0 -17 7 -0.9 3.8
 0 -17 7 3.5 4.7
 0 -17 7 -1 3.4
 0 -17 7 -1.6 4.5
 0 -17 7 5.3 4
 0 -17 7 0 3.6
 0 17 -7 -7.1 5.7
 0 17 -7 2.3 3.3
 0 17 -7 -4.9 3.3
 0 17 -7 0.7 3.4
 0 17 -7 2.4 2.9
 0 17 -7 3.7 3.4
 0 17 -7 8.3 4.6
 0 17 -7 2.2 3.8
 0 17 -7 0.6 2.4
 0 17 -7 -6.2 4.5
 0 17 -7 5.3 4.6
 0 17 -7 -2.5 3.4
 0 -17 8 92.49 8.4
 0 -17 8 96.29 8
 0 -17 8 91.69 8.1
 0 -17 8 84.19 9.3
 0 -17 8 79.79 10.2
 0 -17 8 90.69 8
 0 -17 8 74.59 7.5
 0 -17 8 75.19 11.3
 0 -17 8 91.59 9.5
 0 -17 8 72.49 7.1
 0 -17 8 90.09 7.4
 0 -17 8 82.19 8.4
 0 17 -8 83.59 6.5
 0 17 -8 93.59 8.2
 0 17 -8 66.99 7
 0 17 -8 88.09 6.2
 0 17 -8 87.99 7.2
 0 17 -8 103.39 10.6
 0 17 -8 92.89 8.2
 0 17 -8 90.89 8.8
 0 17 -8 79.49 7.3
 0 17 -8 91.69 7.8
 0 17 -8 96.89 9.3
 0 17 -8 73.79 9
 0 -17 9 8.7 3.9
 0 -17 9 10.7 8.8
 0 -17 9 18.3 4.2
 0 -17 9 13.3 4
 0 -17 9 18.7 4.6
 0 -17 9 12.1 5.8
 0 -17 9 10.1 5.2
 0 -17 9 10.5 4.1
 0 -17 9 22.9 5.1
 0 -17 9 14.1 4.7
 0 17 -9 20.9 4.3
 0 17 -9 15.3 3.3
 0 17 -9 16 5.2
 0 17 -9 16.3 3
 0 17 -9 17.1 5.3
 0 17 -9 8.7 3.7
 0 17 -9 10.3 6.4
 0 17 -9 13.4 3.9
 0 17 -9 12.6 4.1
 0 17 -9 16.7 4.1
 0 17 -9 8.2 4.5
 0 17 -9 11.2 3.9
 0 -17 10 334.67 21.1
 0 -17 10 354.06 19.4
 0 -17 10 350.26 19
 0 -17 10 361.66 24.6
 0 -17 10 360.26 18.9
 0 -17 10 366.46 20.1
 0 -17 10 348.67 19.7
 0 -17 10 352.96 18.5
 0 -17 10 364.86 19.5
 0 17 -10 348.57 17.4
 0 17 -10 339.07 18.3
 0 17 -10 338.47 18.6
 0 17 -10 331.27 17.7
 0 17 -10 355.56 19.7
 0 17 -10 373.86 18.9
 0 17 -10 360.06 19.9
 0 17 -10 356.46 18.7
 0 17 -10 368.96 19
 0 17 -10 357.36 19.9
 0 17 -10 355.96 18.7
 0 17 -10 363.26 21.4
 0 -17 11 104.79 8.8
 0 -17 11 104.89 9.9
 0 -17 11 103.99 8.9
 0 -17 11 94.39 13.6
 0 -17 11 104.89 9.4
 0 -17 11 125.49 11.4
 0 17 -11 101.99 8.3
 0 17 -11 103.29 7.3
 0 17 -11 98.99 7.8
 0 17 -11 114.89 8.6
 0 17 -11 121.09 8.5
 0 17 -11 115.79 8.2
 0 17 -11 102.99 8.3
 0 17 -11 101.79 8.3
 0 17 -11 117.79 9.6
 0 17 -11 111.99 11.8
 0 17 -11 116.79 9.4
 0 17 -11 116.19 9.5
 0 -17 12 8.3 4.8
 0 -17 12 15.6 4.1
 0 -17 12 17.5 4.8
 0 -17 12 11.3 5.8
 0 -17 12 12.9 4.2
 0 17 -12 15.2 4.9
 0 17 -12 17.4 3.5
 0 17 -12 18.8 5.1
 0 17 -12 22.7 4.7
 0 17 -12 20.4 5.2
 0 17 -12 21.8 4.4
 0 17 -12 11.3 3.9
 0 17 -12 23 4.5
 0 17 -12 33.1 5.5
 0 17 -12 8.4 6.1
 0 -17 13 61.49 9.2
 0 -17 13 69.99 11.7
 0 -17 13 69.19 7.1
 0 -17 13 62.19 8.3
 0 -17 13 58.39 7.5
 0 -17 13 73.09 8.7
 0 17 -13 74.99 8.2
 0 17 -13 63.59 9.7
 0 17 -13 68.29 5.7
 0 17 -13 73.49 6.7
 0 17 -13 62.59 7.4
 0 17 -13 67.09 6.9
 0 17 -13 68.99 6.1
 0 17 -13 66.89 7
 0 17 -13 67.79 7.9
 0 17 -13 67.09 7.6
 0 17 -13 64.89 7
 0 17 -13 56.39 6.6
 0 -17 14 58.89 10.1
 0 -17 14 79.19 8.5
 0 -17 14 66.59 8.2
 0 -17 14 65.89 7.1
 0 -17 14 78.39 10.8
 0 17 -14 72.69 6.3
 0 17 -14 57.89 7.2
 0 17 -14 57.39 6.9
 0 17 -14 61.19 7.4
 0 17 -14 66.19 8
 0 17 -14 57.29 6.3
 0 17 -14 76.49 8.2
 0 17 -14 55.09 8
 0 17 -14 66.09 7.2
 0 17 -14 69.19 6.9
 0 17 -14 76.19 10.1
 0 17 -14 77.19 6.9
 0 -17 15 14.1 5.3
 0 -17 15 17.5 8.2
 0 -17 15 16 4.5
 0 -17 15 23.7 6.8
 0 -17 15 23.3 5.7
 0 17 -15 22.9 4.7
 0 17 -15 21.5 5.1
 0 17 -15 16.9 4.6
 0 17 -15 16.3 5.1
 0 17 -15 18.2 4.6
 0 17 -15 14.2 3.8
 0 17 -15 19 4.8
 0 17 -15 19.4 5.2
 0 17 -15 16.1 4.1
 0 17 -15 26 4.9
 0 17 -15 31 5.5
 0 17 -15 14.4 6.7
 0 -17 16 345.77 24.2
 0 -17 16 395.36 25.6
 0 -17 16 397.06 21
 0 -17 16 414.86 22.1
 0 -17 16 416.46 22.4
 0 17 -16 415.46 21.8
 0 17 -16 398.96 20.3
 0 17 -16 375.56 20.9
 0 17 -16 417.36 21.8
 0 17 -16 386.86 20.8
 0 17 -16 389.76 20.6
 0 17 -16 378.26 19.9
 0 17 -16 384.86 20.5
 0 17 -16 379.06 31
 0 -17 17 41.8 8.4
 0 -17 17 44.6 7.6
 0 -17 17 56.49 9.8
 0 -17 17 43.5 7.8
 0 -17 17 59.19 11.1
 0 17 -17 50.29 8
 0 17 -17 42.7 7
 0 17 -17 31.2 6.2
 0 17 -17 40.2 7.7
 0 17 -17 43.9 6.8
 0 17 -17 39.7 6.5
 0 17 -17 48.1 7.9
 0 17 -17 50.99 7.8
 0 17 -17 44.4 8
 0 17 -17 38.5 8.2
 0 17 -17 49.2 7.1
 0 -17 18 547.15 27.9
 0 -17 18 554.44 30.7
 0 -17 18 540.35 33
 0 -17 18 568.24 29.4
 0 -17 18 509.35 28.8
 0 17 -18 557.84 27.6
 0 17 -18 560.84 27.9
 0 17 -18 491.55 29.7
 0 17 -18 551.94 27.7
 0 17 -18 549.54 30.6
 0 17 -18 576.44 28.6
 0 17 -18 513.15 27.9
 0 17 -18 555.24 28.6
 0 17 -18 565.84 28.5
 0 17 -18 518.75 26.8
 0 -17 19 18.9 5.9
 0 -17 19 19 7.5
 0 -17 19 -10.3 9.2
 0 -17 19 13.5 6
 0 -17 19 12.7 5.9
 0 17 -19 14.3 4.9
 0 17 -19 11.5 5.5
 0 17 -19 8.7 5
 0 17 -19 20.5 7.8
 0 17 -19 7.7 5
 0 17 -19 11.7 5.2
 0 17 -19 14.4 5.4
 0 17 -19 7.2 4.7
 0 -17 20 90.39 10.7
 0 -17 20 92.49 11
 0 -17 20 73.99 9.8
 0 -17 20 98.09 17.5
 0 -17 20 95.89 12.3
 0 17 -20 86.19 10
 0 17 -20 79.19 9
 0 17 -20 69.59 9.7
 0 17 -20 77.39 9.1
 0 17 -20 100.99 10.2
 0 17 -20 111.29 12.8
 0 17 -20 92.89 9
 0 -17 21 55.29 10.9
 0 -17 21 85.29 12.8
 0 -17 21 54.49 9.6
 0 -17 21 65.09 9.6
 0 -17 21 40.4 12.5
 0 17 -21 67.09 8.3
 0 17 -21 48.4 9.7
 0 17 -21 56.09 8.4
 0 17 -21 60.79 8.7
 0 17 -21 62.69 9.3
 0 17 -21 48.4 8.6
 0 17 -21 54.39 9
 0 -17 22 10.2 9.9
 0 -17 22 11.7 6.7
 0 -17 22 -0.7 11.1
 0 -17 22 3.2 7.5
 0 -17 22 5.6 6.2
 0 17 -22 -2.1 7.1
 0 17 -22 3.6 6
 0 17 -22 1.4 5.8
 0 17 -22 2.6 5.8
 0 17 -22 5.3 5.1
 0 17 -22 3.7 4.9
 0 17 -22 5.7 5.6
 0 -17 23 73.59 14.6
 0 -17 23 76.29 12.5
 0 -17 23 91.89 11.4
 0 -17 23 63.49 11
 0 -17 23 69.29 13
 0 17 -23 63.09 9.9
 0 17 -23 75.79 10.9
 0 17 -23 72.19 9.4
 0 17 -23 67.49 13.4
 0 17 -23 78.39 10.6
 0 17 -23 72.59 11
 0 17 -23 92.09 9.9
 0 -17 24 62.49 9.6
 0 -17 24 74.49 13.5
 0 -17 24 73.29 13.2
 0 -17 24 76.49 11.1
 0 -17 24 74.59 16
 0 17 -24 86.39 10.5
 0 17 -24 64.49 12.1
 0 17 -24 66.19 9.7
 0 17 -24 68.19 10.3
 0 17 -24 89.49 11.8
 0 17 -24 64.29 11.6
 0 17 -24 88.09 13.9
 0 -17 25 4.2 8.9
 0 -17 25 1.2 13.6
 0 -17 25 19.5 12.9
 0 -17 25 -6.6 6.9
 0 -17 25 -10.1 5.6
 0 17 -25 6.5 8
 0 17 -25 3.1 5.7
 0 17 -25 2.4 8.7
 0 17 -25 0.3 6.7
 0 17 -25 13 6.9
 0 17 -25 2.4 7.5
 0 17 -25 -2.1 13.4
 0 -17 26 12.9 8.7
 0 -17 26 13.9 10.2
 0 -17 26 8.9 6.9
 0 -17 26 20.1 14.9
 0 -17 26 11.3 8
 0 17 -26 18.9 6.7
 0 17 -26 12.4 11.6
 0 17 -26 13 6.5
 0 17 -26 11.4 9.8
 0 17 -26 3.2 9.7
 0 -17 27 92.09 15
 0 -17 27 98.69 13
 0 -17 27 96.09 23.3
 0 -17 27 81.89 16.9
 0 17 -27 111.69 12.1
 0 17 -27 100.59 16.9
 0 17 -27 88.99 11.4
 0 17 -27 91.29 14.6
 0 -17 28 29.5 10.4
 0 -17 28 11 7.1
 0 -17 28 18.7 9.8
 0 -17 28 17.4 16
 0 17 -28 26.1 10.5
 0 17 -28 -0.8 6.3
 0 -17 29 -5.2 16.1
 0 -17 29 -5.9 7.6
 0 -17 29 -4.8 8.8
 0 17 -29 2.3 5.9
 0 17 -29 4.9 10.7
 0 -17 30 7.2 9.4
 0 -17 30 -3.3 7.4
 0 -17 30 -31.1 15.6
 0 17 -30 0.4 6.3
 0 17 -30 -11.2 9.8
 0 -17 31 -14.8 8.4
 0 -17 31 7.6 18
 0 -17 31 9.5 9
 0 17 -31 6.8 10.4
 0 17 -31 0.4 6.2
 0 -17 32 35.9 11.5
 0 -17 32 20.1 10.7
 0 17 -32 4.7 6.3
 0 17 -32 18.6 12.5
 0 -17 33 32.8 13.3
 0 17 -33 19.5 11.9
 0 17 -33 31.2 7.4
 0 18 16 0.5 19.8
 0 -18 -15 19.6 9.9
 0 -18 -15 1.7 11.7
 0 18 15 -17.3 17.1
 0 18 15 9.6 18.2
 0 -18 -14 17.2 11.3
 0 -18 -14 26.2 7
 0 18 14 27.7 14.8
 0 18 14 62.39 27.3
 0 -18 -13 5.9 9.7
 0 -18 -13 -4.8 6.4
 0 18 13 -18.8 13
 0 18 13 -97.39 43.1
 0 18 13 0.1 11.1
 0 -18 -12 31.1 10.7
 0 -18 -12 32 8.2
 0 18 12 61.49 12.4
 0 18 12 28.9 14.9
 0 18 12 51.29 22.2
 0 -18 -11 67.69 11.2
 0 -18 -11 65.59 12.3
 0 18 11 52.59 10.5
 0 18 11 45.1 18.2
 0 18 11 45.9 14.6
 0 -18 -10 21.7 10.5
 0 -18 -10 25.1 8.8
 0 -18 -10 32.2 7.9
 0 18 10 7.4 16
 0 18 10 19.1 11.9
 0 18 10 5.5 8.3
 0 -18 -9 4.3 7.3
 0 -18 -9 3.5 7.3
 0 -18 -9 2.2 7.5
 0 -18 -9 14.8 9.1
 0 -18 -9 16.6 7.3
 0 18 9 11.7 11.8
 0 18 9 6.7 8.9
 0 18 9 12.1 7.9
 0 18 9 2.9 14.7
 0 -18 -8 85.99 12.1
 0 -18 -8 97.89 18.2
 0 -18 -8 67.79 10.9
 0 -18 -8 73.39 11.8
 0 -18 -8 54.59 11.2
 0 -18 -8 98.79 14.5
 0 -18 -8 82.49 14.2
 0 18 8 88.69 18
 0 18 8 89.29 12.7
 0 18 8 69.89 9.8
 0 18 8 69.39 12.7
 0 18 8 78.49 16.5
 0 18 8 88.69 17
 0 18 8 77.59 14.6
 0 -18 -7 33.3 7.8
 0 -18 -7 55.09 9.4
 0 -18 -7 18 8.2
 0 -18 -7 34.9 12.5
 0 -18 -7 35.5 7
 0 18 7 35.7 8
 0 18 7 43 11.3
 0 18 7 30.3 15.6
 0 18 7 45.7 8.2
 0 18 7 44.2 9.3
 0 18 7 25.3 9.7
 0 -18 -6 128.09 14.7
 0 -18 -6 143.79 18
 0 -18 -6 114.29 12.7
 0 -18 -6 125.29 11.5
 0 -18 -6 127.09 16.5
 0 -18 -6 94.99 10.8
 0 -18 -6 134.29 13.3
 0 18 6 134.29 18.9
 0 18 6 116.09 20.7
 0 18 6 124.19 14.5
 0 18 6 122.99 11.8
 0 18 6 136.69 18
 0 18 6 117.89 12.2
 0 18 6 128.89 13.1
 0 -18 -5 66.39 12.8
 0 -18 -5 56.39 10.5
 0 -18 -5 41.8 19.1
 0 -18 -5 84.19 11.9
 0 -18 -5 82.89 9.7
 0 -18 -5 69.09 8.6
 0 -18 -5 57.09 20.2
 0 -18 -5 85.09 10.7
 0 -18 -5 60.59 11
 0 -18 -5 79.49 12.3
 0 18 5 65.09 10.3
 0 18 5 62.29 9.7
 0 18 5 63.99 13.9
 0 18 5 79.09 10
 0 18 5 69.19 13.8
 0 18 5 71.69 11.6
 0 18 5 64.09 10.9
 0 18 5 52.39 11.1
 0 18 5 81.59 11.1
 0 18 5 73.59 13.3
 0 -18 -4 162.98 18.4
 0 -18 -4 159.58 26.8
 0 -18 -4 132.49 13.5
 0 -18 -4 168.08 15.4
 0 -18 -4 150.98 24
 0 -18 -4 174.98 13.8
 0 -18 -4 163.38 13
 0 -18 -4 155.08 14.3
 0 -18 -4 152.98 12.7
 0 -18 -4 148.79 11.3
 0 18 4 159.38 12.8
 0 18 4 152.68 13.9
 0 18 4 188.78 19.9
 0 18 4 172.58 14.1
 0 18 4 176.68 18.1
 0 18 4 172.98 16.6
 0 18 4 146.69 14
 0 18 4 144.59 15.5
 0 -18 -3 136.49 10.2
 0 -18 -3 148.79 13
 0 -18 -3 103.29 17.7
 0 -18 -3 145.59 13.1
 0 -18 -3 156.38 14.2
 0 -18 -3 164.78 23.2
 0 -18 -3 138.69 15.9
 0 -18 -3 130.69 11.3
 0 -18 -3 118.99 11.9
 0 -18 -3 132.29 12
 0 18 3 168.38 17.3
 0 18 3 134.99 14.3
 0 18 3 164.38 13
 0 18 3 129.99 10.1
 0 18 3 128.39 22.1
 0 18 3 129.19 12.3
 0 18 3 140.49 12.1
 0 18 3 156.58 18.5
 0 18 3 123.89 11.4
 0 18 3 140.89 13.7
 0 18 3 124.49 10.7
 0 -18 -2 259.57 25.1
 0 -18 -2 289.17 18
 0 -18 -2 239.98 25.1
 0 -18 -2 260.27 16.6
 0 -18 -2 289.97 21
 0 -18 -2 265.67 17.1
 0 -18 -2 241.68 16.5
 0 -18 -2 305.67 19
 0 -18 -2 269.77 17.8
 0 18 2 291.57 18.7
 0 18 2 254.07 17.2
 0 18 2 268.37 17.6
 0 18 2 259.77 20.5
 0 18 2 256.27 16.3
 0 18 2 257.47 18.7
 0 18 2 266.47 15.1
 0 18 2 240.18 15.4
 0 18 2 267.97 22.3
 0 18 2 283.07 23.6
 0 18 2 245.68 17
 0 -18 -1 351.36 21.1
 0 -18 -1 345.97 20.9
 0 -18 -1 370.76 20.9
 0 -18 -1 348.27 23.1
 0 -18 -1 352.46 20
 0 -18 -1 366.06 20.2
 0 -18 -1 335.37 18.3
 0 -18 -1 354.96 23.6
 0 -18 -1 336.97 23.3
 0 18 1 329.27 19.9
 0 18 1 337.67 18.2
 0 18 1 339.47 21.1
 0 18 1 310.67 26.2
 0 18 1 320.87 21.4
 0 18 1 333.97 18.5
 0 18 1 342.17 23.5
 0 18 1 348.47 20.2
 0 18 1 324.97 19.9
 0 18 1 347.67 21.2
 0 18 1 360.86 25.3
 0 -18 0 209.48 13.3
 0 -18 0 193.18 14.6
 0 -18 0 188.38 12.9
 0 -18 0 203.38 20.6
 0 -18 0 191.38 21.2
 0 -18 0 206.88 14.5
 0 -18 0 214.68 17.1
 0 -18 0 177.08 13.3
 0 -18 0 203.98 14.7
 0 -18 0 198.98 11.8
 0 -18 0 187.88 15.1
 0 -18 0 183.38 13.8
 0 -18 0 181.08 16.3
 0 18 0 179.48 17.1
 0 18 0 193.28 13.8
 0 18 0 222.28 29.4
 0 18 0 194.48 14.9
 0 18 0 197.88 13.8
 0 18 0 173.18 12.7
 0 18 0 192.78 14
 0 18 0 156.08 13.1
 0 18 0 185.68 12.6
 0 18 0 175.28 17.4
 0 18 0 194.58 12.2
 0 18 0 204.58 16.7
 0 -18 1 599.44 29.2
 0 -18 1 545.55 27.7
 0 -18 1 554.64 28.3
 0 -18 1 537.85 28.5
 0 -18 1 508.95 27.1
 0 -18 1 588.54 29.3
 0 -18 1 565.84 29.4
 0 -18 1 528.85 26.8
 0 -18 1 518.25 29.6
 0 -18 1 529.85 30.4
 0 -18 1 515.35 27.6
 0 -18 1 495.55 28.3
 0 -18 1 540.65 33.4
 0 -18 1 531.65 33.5
 0 18 -1 567.34 28.5
 0 18 -1 548.35 28.4
 0 18 -1 536.45 27.6
 0 18 -1 584.54 28.8
 0 18 -1 524.15 31.2
 0 18 -1 562.24 29.3
 0 18 -1 521.95 26.9
 0 18 -1 528.35 30.4
 0 18 -1 538.75 32
 0 18 -1 574.04 32.3
 0 18 -1 546.25 26.6
 0 -18 2 47.9 10.8
 0 -18 2 60.39 8
 0 -18 2 45.7 7.9
 0 -18 2 53.29 8.8
 0 -18 2 56.69 7.5
 0 -18 2 42.2 7.3
 0 -18 2 52.79 6.7
 0 -18 2 45.6 8.8
 0 -18 2 39.3 6.6
 0 -18 2 26 11
 0 -18 2 53.89 7.3
 0 -18 2 39.9 7.7
 0 -18 2 47 8.6
 0 -18 2 57.29 9.3
 0 18 -2 43.7 9.1
 0 18 -2 57.69 7.7
 0 18 -2 41.8 7.3
 0 18 -2 42.6 8
 0 18 -2 64.59 10.5
 0 18 -2 31.7 6.2
 0 18 -2 63.49 10.9
 0 18 -2 51.09 6
 0 18 -2 42.6 6.8
 0 18 -2 43.8 9.5
 0 18 -2 54.09 8.6
 0 18 -2 52.99 7.9
 0 -18 3 161.88 13.3
 0 -18 3 172.68 13.9
 0 -18 3 165.28 12
 0 -18 3 170.78 14.6
 0 -18 3 144.19 14.2
 0 -18 3 143.29 11
 0 -18 3 180.98 12.7
 0 -18 3 173.88 10.8
 0 -18 3 149.79 16.9
 0 -18 3 176.78 11.5
 0 -18 3 148.49 12.2
 0 -18 3 171.08 11.8
 0 -18 3 140.29 17.1
 0 -18 3 169.28 12.9
 0 -18 3 168.48 11.5
 0 18 -3 148.09 13.5
 0 18 -3 165.68 10.1
 0 18 -3 165.28 14.5
 0 18 -3 173.48 13.6
 0 18 -3 169.68 11.1
 0 18 -3 163.48 11.7
 0 18 -3 171.08 15
 0 18 -3 181.78 15.8
 0 18 -3 179.08 11.8
 0 18 -3 170.38 10.5
 0 18 -3 159.98 11.1
 0 -18 4 158.18 11.7
 0 -18 4 167.98 16.9
 0 -18 4 147.79 11.7
 0 -18 4 154.48 10.6
 0 -18 4 187.38 14.7
 0 -18 4 146.19 10.7
 0 -18 4 155.98 11.5
 0 -18 4 163.78 12.6
 0 -18 4 142.29 10.7
 0 -18 4 166.68 11.5
 0 -18 4 155.28 12.6
 0 -18 4 174.88 16.6
 0 18 -4 151.28 11.8
 0 18 -4 159.48 13.7
 0 18 -4 161.08 10.3
 0 18 -4 153.48 10.5
 0 18 -4 153.88 10
 0 18 -4 162.98 9.6
 0 18 -4 151.88 11.2
 0 18 -4 144.99 12.6
 0 18 -4 160.28 11.4
 0 18 -4 157.68 14.2
 0 18 -4 158.18 11.5
 0 -18 5 50.69 7
 0 -18 5 78.59 8.2
 0 -18 5 70.39 7.2
 0 -18 5 53.39 7.7
 0 -18 5 57.99 7.3
 0 -18 5 68.09 10.9
 0 -18 5 72.19 7.9
 0 -18 5 57.49 8.8
 0 -18 5 63.69 9.2
 0 -18 5 57.19 9.8
 0 -18 5 59.69 8
 0 18 -5 62.19 7.4
 0 18 -5 56.29 7.4
 0 18 -5 72.99 10.2
 0 18 -5 56.09 6.3
 0 18 -5 51.59 10.3
 0 18 -5 59.99 9.5
 0 18 -5 65.89 7.4
 0 18 -5 55.59 9.1
 0 18 -5 49.1 6.2
 0 18 -5 50.49 6.7
 0 18 -5 55.69 7.6
 0 18 -5 63.59 5.8
 0 -18 6 57.19 6.9
 0 -18 6 44.5 8.3
 0 -18 6 65.79 15.7
 0 -18 6 59.99 8.7
 0 -18 6 55.99 10.1
 0 -18 6 62.69 9.6
 0 -18 6 59.19 7.3
 0 -18 6 67.29 7.5
 0 -18 6 71.39 7.8
 0 -18 6 49.9 7.7
 0 -18 6 58.79 7.2
 0 -18 6 69.99 7.5
 0 18 -6 57.89 9.6
 0 18 -6 66.19 7.5
 0 18 -6 59.19 6.9
 0 18 -6 59.49 5.9
 0 18 -6 68.39 8.1
 0 18 -6 70.69 9.2
 0 18 -6 62.29 6.7
 0 18 -6 60.49 7.4
 0 18 -6 54.89 5.6
 0 18 -6 65.99 6.8
 0 18 -6 58.59 10.2
 0 18 -6 48.7 8.3
 0 -18 7 20 5
 0 -18 7 19.1 6
 0 -18 7 16.5 4.4
 0 -18 7 21.9 7
 0 -18 7 13.9 10.6
 0 -18 7 10.5 4.4
 0 -18 7 16.4 4.3
 0 -18 7 13.3 4.6
 0 -18 7 21.5 5.5
 0 -18 7 25.5 6.1
 0 -18 7 22.7 5.3
 0 -18 7 15.8 5
 0 18 -7 19 5.8
 0 18 -7 14.4 5.4
 0 18 -7 26 6.6
 0 18 -7 21.5 4.8
 0 18 -7 28.3 6.9
 0 18 -7 12.5 3.7
 0 18 -7 15.6 3.3
 0 18 -7 22.5 4.9
 0 18 -7 22 5
 0 18 -7 19.1 3.5
 0 18 -7 18.8 4.3
 0 18 -7 18.8 4.6
 0 -18 8 270.17 15.4
 0 -18 8 266.17 15.1
 0 -18 8 256.67 16.4
 0 -18 8 219.88 19.9
 0 -18 8 246.08 14.6
 0 -18 8 239.08 14.9
 0 -18 8 269.07 16
 0 -18 8 254.97 15
 0 -18 8 246.78 14.2
 0 -18 8 258.07 17.5
 0 -18 8 233.08 15.2
 0 18 -8 257.27 15
 0 18 -8 243.08 13.5
 0 18 -8 251.67 14.5
 0 18 -8 234.18 14
 0 18 -8 244.38 16.6
 0 18 -8 243.28 16.5
 0 18 -8 256.47 14.7
 0 18 -8 243.78 13.3
 0 18 -8 242.08 13.1
 0 18 -8 250.37 14.7
 0 18 -8 272.97 16.1
 0 18 -8 249.48 17.5
 0 18 -8 251.37 15.5
 0 -18 9 34.1 5.9
 0 -18 9 33.5 5.4
 0 -18 9 34.9 5.9
 0 -18 9 31.2 6.2
 0 -18 9 30.5 5.4
 0 -18 9 38.2 6.8
 0 -18 9 29.9 6.4
 0 -18 9 26.7 10
 0 -18 9 35.7 8
 0 -18 9 27.5 5
 0 -18 9 38.6 7.2
 0 -18 9 23.4 4.7
 0 18 -9 37.6 7
 0 18 -9 29 5.4
 0 18 -9 28.5 5.1
 0 18 -9 30.5 5.5
 0 18 -9 25.7 5.2
 0 18 -9 33.8 6.6
 0 18 -9 31.5 5.2
 0 18 -9 29.8 4.5
 0 18 -9 23.8 4.2
 0 18 -9 27.3 4.5
 0 18 -9 28.4 6
 0 18 -9 29.1 7.7
 0 -18 10 87.19 14.9
 0 -18 10 84.69 10
 0 -18 10 91.39 8.2
 0 -18 10 85.99 8.3
 0 -18 10 84.29 9.2
 0 -18 10 91.39 8.8
 0 -18 10 83.89 7.9
 0 -18 10 82.89 10.9
 0 -18 10 85.09 8.4
 0 -18 10 81.69 7.6
 0 18 -10 85.49 7.7
 0 18 -10 93.49 8.5
 0 18 -10 95.59 8.1
 0 18 -10 82.79 6.9
 0 18 -10 94.49 9.7
 0 18 -10 77.79 8.2
 0 18 -10 94.59 6.5
 0 18 -10 74.09 11.1
 0 18 -10 95.09 9.1
 0 18 -10 75.99 7.9
 0 18 -10 98.19 8.3
 0 18 -10 95.59 9.9
 0 -18 11 62.99 7.5
 0 -18 11 79.39 10.4
 0 -18 11 75.39 9.4
 0 -18 11 63.29 7.6
 0 -18 11 52.09 7.9
 0 -18 11 65.69 7.3
 0 -18 11 48.9 10.5
 0 -18 11 67.79 8.3
 0 -18 11 63.09 7
 0 18 -11 71.49 8.8
 0 18 -11 60.69 7.3
 0 18 -11 69.29 8.9
 0 18 -11 47.6 7.1
 0 18 -11 51.19 6.6
 0 18 -11 85.99 11.2
 0 18 -11 54.49 7
 0 18 -11 58.09 6.7
 0 18 -11 79.79 8.1
 0 18 -11 68.79 5.7
 0 18 -11 73.39 6.2
 0 18 -11 68.99 7.3
 0 -18 12 12.9 5.2
 0 -18 12 14.5 4.7
 0 -18 12 18.9 5.7
 0 -18 12 28.8 8.9
 0 -18 12 10.3 6.4
 0 -18 12 22.1 4.9
 0 -18 12 13.5 5
 0 -18 12 18.1 5
 0 18 -12 15.4 7.2
 0 18 -12 17 4.3
 0 18 -12 16.1 4.5
 0 18 -12 13 3.3
 0 18 -12 11.1 4.1
 0 18 -12 20.4 4.6
 0 18 -12 15.9 5.3
 0 18 -12 17.2 5.3
 0 18 -12 13.2 3.6
 0 18 -12 9.8 5
 0 18 -12 22.4 4.7
 0 18 -12 18.4 4.5
 0 -18 13 24.9 5.8
 0 -18 13 19.7 7
 0 -18 13 18 5.6
 0 -18 13 22.4 4.7
 0 -18 13 24.4 5.3
 0 18 -13 23.2 5.8
 0 18 -13 24.6 4.8
 0 18 -13 21.1 4.5
 0 18 -13 36.3 6.4
 0 18 -13 16.2 3.8
 0 18 -13 17.4 5.4
 0 18 -13 20.2 4.6
 0 18 -13 16.2 6.9
 0 18 -13 21.8 4.1
 0 18 -13 13.4 5.2
 0 18 -13 15.6 4.9
 0 18 -13 27.4 5.4
 0 -18 14 188.38 12.7
 0 -18 14 189.08 13.8
 0 -18 14 182.68 13.2
 0 -18 14 146.69 15.8
 0 -18 14 182.48 12.1
 0 -18 14 197.38 15.1
 0 18 -14 190.98 11.7
 0 18 -14 181.48 12.8
 0 18 -14 187.68 12.1
 0 18 -14 184.18 13.7
 0 18 -14 174.28 10.9
 0 18 -14 203.98 15.6
 0 18 -14 180.78 11.6
 0 18 -14 178.88 14
 0 18 -14 175.18 12
 0 18 -14 184.78 14.2
 0 18 -14 175.58 11.6
 0 -18 15 91.29 8.6
 0 -18 15 111.29 13.2
 0 -18 15 98.19 9.3
 0 -18 15 98.79 13.9
 0 -18 15 92.79 9.7
 0 18 -15 79.19 7.9
 0 18 -15 96.99 18.3
 0 18 -15 76.09 8.7
 0 18 -15 90.19 10
 0 18 -15 99.09 9.5
 0 18 -15 96.19 9.3
 0 18 -15 87.79 8.5
 0 18 -15 69.39 8.6
 0 18 -15 79.59 7.4
 0 18 -15 85.49 7.7
 0 18 -15 69.69 7.6
 0 18 -15 90.19 8.3
 0 -18 16 403.36 22.9
 0 -18 16 366.86 25.6
 0 -18 16 406.46 24.3
 0 -18 16 379.86 21.3
 0 18 -16 414.26 22.3
 0 18 -16 366.66 20.2
 0 18 -16 390.66 20.6
 0 18 -16 439.46 24.6
 0 18 -16 405.16 22
 0 18 -16 380.46 21.1
 0 18 -16 364.26 21.3
 0 18 -16 427.56 22.3
 0 18 -16 390.46 21.3
 0 18 -16 394.36 21.1
 0 -18 17 386.36 26.8
 0 -18 17 393.96 23.3
 0 -18 17 410.36 22.3
 0 -18 17 448.66 23.9
 0 -18 17 397.46 24.9
 0 18 -17 420.06 22.3
 0 18 -17 442.06 23.1
 0 18 -17 411.26 21.5
 0 18 -17 415.66 25.3
 0 18 -17 396.86 21.9
 0 18 -17 375.86 22.3
 0 18 -17 451.55 23.4
 0 18 -17 419.96 23
 0 18 -17 413.46 21.8
 0 -18 18 199.28 13.5
 0 -18 18 187.68 14.4
 0 -18 18 162.28 19.4
 0 -18 18 207.58 16.3
 0 -18 18 218.68 15.2
 0 18 -18 185.98 14
 0 18 -18 215.38 16.9
 0 18 -18 196.28 12.7
 0 18 -18 187.68 13
 0 18 -18 211.28 14.2
 0 18 -18 208.48 13.5
 0 18 -18 139.89 14.9
 0 18 -18 200.18 12.6
 0 18 -18 200.68 14.1
 0 -18 19 116.19 10.7
 0 -18 19 139.69 14.3
 0 -18 19 112.89 11.9
 0 -18 19 111.09 11.5
 0 18 -19 108.79 10.1
 0 18 -19 130.09 13.8
 0 18 -19 111.29 10.7
 0 18 -19 93.89 10.1
 0 18 -19 94.89 10.2
 0 18 -19 119.89 9.8
 0 18 -19 120.39 11
 0 18 -19 119.99 10.9
 0 -18 20 27 6.6
 0 -18 20 31.9 7.5
 0 -18 20 14.2 7.9
 0 -18 20 24 6.6
 0 -18 20 42.1 12.2
 0 18 -20 24.2 6.5
 0 18 -20 18.9 8.9
 0 18 -20 27.6 5.9
 0 18 -20 22.8 5.8
 0 18 -20 16.5 6.1
 0 18 -20 21.6 6.5
 0 18 -20 27.2 6
 0 -18 21 42.3 9.4
 0 -18 21 47 8.2
 0 -18 21 43.8 8.7
 0 -18 21 27.9 6.6
 0 -18 21 57.49 13.6
 0 18 -21 39.3 7.7
 0 18 -21 23.9 6
 0 18 -21 37.7 7.1
 0 18 -21 45.7 9.9
 0 18 -21 32.8 6.1
 0 18 -21 29.9 6.9
 0 18 -21 31.2 6.9
 0 -18 22 109.39 20.5
 0 -18 22 142.79 14.3
 0 -18 22 137.39 15.1
 0 -18 22 124.89 13.2
 0 -18 22 129.49 12.2
 0 18 -22 126.89 11.9
 0 18 -22 143.39 12.6
 0 18 -22 130.59 11.3
 0 18 -22 139.69 15.8
 0 18 -22 135.29 11.3
 0 18 -22 160.28 13
 0 18 -22 131.69 12.5
 0 -18 23 22.1 13.8
 0 -18 23 18.1 7.7
 0 -18 23 5.2 7.5
 0 -18 23 7.2 8.5
 0 -18 23 -4.6 6.6
 0 18 -23 17.2 7.3
 0 18 -23 12.5 9.2
 0 18 -23 16.9 7.1
 0 18 -23 9.5 6
 0 18 -23 -2.6 5.3
 0 18 -23 -2.7 5
 0 18 -23 4.1 6.8
 0 -18 24 26.6 7.6
 0 -18 24 41.6 13.9
 0 -18 24 37 8.7
 0 -18 24 7.9 9
 0 -18 24 29.2 9.5
 0 18 -24 32.2 6.9
 0 18 -24 6.5 7.1
 0 18 -24 35.4 10.1
 0 18 -24 24 7.9
 0 18 -24 27.6 6.9
 0 18 -24 24.1 7.7
 0 -18 25 14.2 7.5
 0 -18 25 10.5 10
 0 -18 25 -8.9 14
 0 -18 25 20.6 14.1
 0 -18 25 6 9.2
 0 18 -25 23 8.2
 0 18 -25 18.3 14.1
 0 18 -25 10 8
 0 18 -25 16.6 7.1
 0 18 -25 1.1 5.9
 0 18 -25 2.5 9.1
 0 18 -25 1.9 9.8
 0 -18 26 50.39 11.8
 0 -18 26 43.3 9.8
 0 -18 26 92.89 15.2
 0 -18 26 32.5 16.1
 0 -18 26 40.6 8.6
 0 18 -26 47.7 10.8
 0 18 -26 54.29 10.2
 0 18 -26 88.69 15.4
 0 18 -26 62.19 10.1
 0 18 -26 37 10.5
 0 18 -26 41.9 9.3
 0 -18 27 20.8 13.8
 0 -18 27 18.5 7.9
 0 -18 27 2.7 8.8
 0 -18 27 12.4 14.9
 0 -18 27 5.1 9.6
 0 18 -27 -0.3 12.1
 0 18 -27 6.3 12.9
 0 18 -27 -0.3 5.8
 0 18 -27 -5.2 8.9
 0 18 -27 9.9 6.9
 0 -18 28 40.7 11.4
 0 -18 28 33.4 10.5
 0 -18 28 46.8 9.2
 0 -18 28 42.1 16.3
 0 18 -28 35.9 11.8
 0 18 -28 28.2 7.4
 0 -18 29 93.59 19.1
 0 -18 29 91.19 13.9
 0 -18 29 131.79 17.3
 0 18 -29 110.79 12.4
 0 18 -29 125.09 18.8
 0 -18 30 23.7 17.2
 0 -18 30 17.5 10.6
 0 -18 30 5.7 8.2
 0 18 -30 17.4 6.9
 0 18 -30 2.2 10.4
 0 -18 31 165.88 30.6
 0 -18 31 92.19 16.6
 0 -18 31 91.69 15.9
 0 18 -31 104.99 18.7
 0 18 -31 97.29 11.8
 0 -18 32 10.6 10
 0 -18 32 0 10.8
 0 -18 32 3.1 22.5
 0 18 -32 15.3 11.7
 0 18 -32 -2.5 6.4
 0 -18 33 13.6 16.5
 0 18 -33 11.3 7.1
 0 18 -33 4 11.2
 0 -19 -14 -5.8 7
 0 19 14 13.1 17.9
 0 19 14 13.2 25.2
 0 -19 -13 0.8 6.1
 0 -19 -13 -2.5 10.1
 0 19 13 0.8 13.1
 0 19 13 33 15.8
 0 -19 -12 12.8 7
 0 -19 -12 -3.2 10
 0 19 12 9.7 12.7
 0 19 12 47.6 27.8
 0 19 12 11 12.2
 0 -19 -11 2.9 7.3
 0 -19 -11 5.1 11.9
 0 19 11 22.6 11.2
 0 19 11 -2.9 20.3
 0 19 11 3 14
 0 -19 -10 19 9.7
 0 -19 -10 28.4 7.6
 0 19 10 42.6 10.8
 0 19 10 57.39 18.5
 0 19 10 17.8 12.9
 0 -19 -9 9.6 6.7
 0 -19 -9 6.4 8.8
 0 -19 -9 6.6 8.5
 0 19 9 -5.1 8.9
 0 19 9 8.1 12.5
 0 19 9 6.4 15.5
 0 -19 -8 149.99 16
 0 -19 -8 159.58 14.2
 0 -19 -8 120.79 13.9
 0 -19 -8 135.39 19.9
 0 -19 -8 137.39 14.6
 0 -19 -8 105.39 12.9
 0 19 8 103.09 17.6
 0 19 8 169.68 24.5
 0 19 8 113.29 22.3
 0 19 8 102.69 14.8
 0 19 8 120.49 21.5
 0 -19 -7 2.1 11.2
 0 -19 -7 7.3 6.6
 0 -19 -7 15.5 8.8
 0 -19 -7 11.9 7.1
 0 -19 -7 7.9 7.2
 0 -19 -7 1.5 7.2
 0 -19 -7 -18.7 9
 0 19 7 12.6 8.4
 0 19 7 8.7 7.1
 0 19 7 -11.6 13.3
 0 19 7 0.5 11.3
 0 19 7 -6.1 9.9
 0 19 7 36.9 21.2
 0 19 7 3.1 7.1
 0 19 7 7.1 8.3
 0 -19 -6 127.09 14.1
 0 -19 -6 115.19 12.9
 0 -19 -6 136.99 14.9
 0 -19 -6 116.89 13.4
 0 -19 -6 127.29 18.3
 0 -19 -6 94.59 11.6
 0 19 6 116.39 22.2
 0 19 6 144.89 19.2
 0 19 6 145.89 13.6
 0 19 6 99.39 17.3
 0 19 6 87.09 15.7
 0 19 6 137.89 13.1
 0 19 6 96.89 19.3
 0 19 6 122.09 13.3
 0 -19 -5 50.09 10
 0 -19 -5 24.9 7.6
 0 -19 -5 31.6 7.9
 0 -19 -5 37.1 8.1
 0 -19 -5 38.1 7.1
 0 -19 -5 39.7 11.7
 0 -19 -5 40.6 7
 0 19 5 35.7 13
 0 19 5 17.2 9.1
 0 19 5 39.1 7.2
 0 19 5 29.1 10.1
 0 19 5 24.6 7.7
 0 19 5 28.1 10.2
 0 19 5 16.3 7.9
 0 19 5 28.1 11.6
 0 19 5 27 7.2
 0 -19 -4 30.7 18
 0 -19 -4 9.1 10.1
 0 -19 -4 3.2 6.5
 0 -19 -4 10.3 10.2
 0 -19 -4 0.4 7.6
 0 -19 -4 6.6 19
 0 -19 -4 3.9 5.4
 0 -19 -4 21.3 6.5
 0 -19 -4 0 6.5
 0 -19 -4 9.5 6.7
 0 19 4 0.9 5.8
 0 19 4 16.5 6.4
 0 19 4 10.9 7
 0 19 4 11.6 10.9
 0 19 4 4.4 8.8
 0 19 4 -6.1 7.9
 0 19 4 18.7 10.8
 0 19 4 10.7 6.7
 0 19 4 15.9 8.8
 0 19 4 14.7 6.9
 0 -19 -3 180.78 19.1
 0 -19 -3 114.89 20.9
 0 -19 -3 145.69 24.9
 0 -19 -3 194.38 13.9
 0 -19 -3 209.68 16
 0 -19 -3 199.88 15.5
 0 -19 -3 192.88 12.6
 0 -19 -3 192.28 14.5
 0 -19 -3 180.38 15
 0 -19 -3 198.18 16.6
 0 19 3 220.38 18.1
 0 19 3 173.88 19
 0 19 3 204.38 15.1
 0 19 3 184.58 15
 0 19 3 158.38 13.9
 0 19 3 192.48 13.6
 0 19 3 181.18 20.7
 0 19 3 183.98 16.5
 0 19 3 169.28 15.4
 0 -19 -2 173.08 13.9
 0 -19 -2 192.68 15.9
 0 -19 -2 186.38 13.3
 0 -19 -2 183.38 14.4
 0 -19 -2 193.28 24.1
 0 -19 -2 143.09 26
 0 -19 -2 186.48 13.9
 0 -19 -2 168.58 17.7
 0 -19 -2 180.68 14.4
 0 -19 -2 152.28 11.7
 0 19 2 150.78 15.5
 0 19 2 169.58 15.5
 0 19 2 220.88 21.1
 0 19 2 186.78 14.3
 0 19 2 158.48 14.1
 0 19 2 181.38 14.4
 0 19 2 176.58 18.2
 0 19 2 169.08 22.7
 0 19 2 159.38 11.5
 0 19 2 158.58 12.9
 0 19 2 156.08 12.3
 0 -19 -1 122.89 12.1
 0 -19 -1 134.99 10
 0 -19 -1 147.59 12.3
 0 -19 -1 130.99 21.5
 0 -19 -1 138.29 12.9
 0 -19 -1 123.49 12.5
 0 -19 -1 115.29 15.8
 0 -19 -1 150.58 22.6
 0 -19 -1 139.59 11.7
 0 -19 -1 160.78 13.7
 0 19 1 160.78 14.3
 0 19 1 156.28 12.4
 0 19 1 122.29 12.6
 0 19 1 133.29 15.7
 0 19 1 152.48 18.3
 0 19 1 138.29 10.1
 0 19 1 128.19 12.1
 0 19 1 129.99 11.3
 0 19 1 118.09 19.5
 0 19 1 127.69 10.8
 0 19 1 146.89 13.6
 0 -19 0 174.18 14.1
 0 -19 0 172.68 13.1
 0 -19 0 184.18 14.7
 0 -19 0 175.98 22.2
 0 -19 0 162.58 21.3
 0 -19 0 179.98 11.6
 0 -19 0 143.29 25.2
 0 -19 0 183.78 13.8
 0 -19 0 184.58 13.6
 0 -19 0 175.38 14.4
 0 -19 0 201.28 17.2
 0 19 0 160.18 16.2
 0 19 0 196.88 14.5
 0 19 0 210.78 20.3
 0 19 0 182.58 18.1
 0 19 0 167.68 12.6
 0 19 0 180.88 11.4
 0 19 0 170.88 12.2
 0 19 0 185.88 14
 0 19 0 150.88 13.5
 0 19 0 183.18 13.8
 0 19 0 175.88 14.8
 0 -19 1 115.99 12
 0 -19 1 73.69 14.3
 0 -19 1 119.69 11
 0 -19 1 120.09 11.9
 0 -19 1 107.19 10.2
 0 -19 1 98.99 8.7
 0 -19 1 105.69 13
 0 -19 1 120.69 11.7
 0 -19 1 113.79 14.5
 0 -19 1 125.79 19.2
 0 -19 1 89.29 15.9
 0 -19 1 117.99 10.6
 0 19 -1 97.89 16.1
 0 19 -1 119.39 10.8
 0 19 -1 100.89 11.7
 0 19 -1 132.39 15.8
 0 19 -1 120.99 11.2
 0 19 -1 109.79 9.3
 0 19 -1 114.79 10.1
 0 19 -1 122.19 10.9
 0 19 -1 104.89 8.8
 0 19 -1 111.39 15.1
 0 19 -1 145.79 14.3
 0 19 -1 95.29 10.7
 0 -19 2 32.2 11.4
 0 -19 2 11 6.2
 0 -19 2 13.7 4.8
 0 -19 2 11.9 6.8
 0 -19 2 1.6 5.1
 0 -19 2 18.6 6.8
 0 -19 2 13.6 4.5
 0 -19 2 14.6 8
 0 -19 2 10.3 7.6
 0 -19 2 16.2 6.2
 0 -19 2 16.2 6.7
 0 -19 2 14.4 10.9
 0 -19 2 9.8 5.4
 0 19 -2 18.2 4.2
 0 19 -2 15 6
 0 19 -2 10.3 5.7
 0 19 -2 15 4.7
 0 19 -2 17.5 8.1
 0 19 -2 18.7 8.4
 0 19 -2 21.3 6
 0 19 -2 12.9 5.4
 0 19 -2 16.3 5.4
 0 19 -2 15.2 5.7
 0 19 -2 13.7 7.3
 0 19 -2 20.2 8.8
 0 -19 3 594.64 29.4
 0 -19 3 512.45 29
 0 -19 3 522.05 27.7
 0 -19 3 584.14 31.3
 0 -19 3 515.45 31.2
 0 -19 3 581.24 29.9
 0 -19 3 558.04 29.9
 0 -19 3 560.14 28.4
 0 -19 3 580.24 29.1
 0 -19 3 538.85 29.7
 0 -19 3 487.35 29.8
 0 -19 3 535.05 27.4
 0 19 -3 546.95 29
 0 19 -3 562.64 32.3
 0 19 -3 586.14 29.1
 0 19 -3 592.24 31.5
 0 19 -3 536.05 29.9
 0 19 -3 572.44 28.5
 0 19 -3 519.75 27.3
 0 19 -3 589.24 32.1
 0 19 -3 591.04 29.8
 0 19 -3 556.74 27.1
 0 19 -3 548.65 31.8
 0 19 -3 543.05 28
 0 -19 4 10.2 6
 0 -19 4 17.6 4.8
 0 -19 4 14.5 6.2
 0 -19 4 6.5 6.6
 0 -19 4 26.3 8
 0 -19 4 20.9 6.7
 0 -19 4 9.8 5.8
 0 -19 4 5.8 4.9
 0 -19 4 17.8 5.8
 0 -19 4 14.3 7.5
 0 -19 4 12.6 4.5
 0 -19 4 11.4 5.6
 0 -19 4 3.3 6.4
 0 -19 4 9.6 11.8
 0 19 -4 9.9 6.6
 0 19 -4 4.2 6.3
 0 19 -4 17.2 7.8
 0 19 -4 8.9 5.3
 0 19 -4 9.8 4.4
 0 19 -4 5.6 4.9
 0 19 -4 11.6 4.2
 0 19 -4 13 4.6
 0 19 -4 8.2 5
 0 19 -4 11.2 9.3
 0 19 -4 10.3 3.7
 0 19 -4 17 5.2
 0 -19 5 220.78 14
 0 -19 5 208.48 16.3
 0 -19 5 220.38 14.4
 0 -19 5 198.98 15
 0 -19 5 208.78 16.9
 0 -19 5 197.68 14.9
 0 -19 5 222.68 14.1
 0 -19 5 209.68 12.8
 0 -19 5 201.58 14.8
 0 -19 5 205.88 13.3
 0 -19 5 216.58 15.6
 0 19 -5 186.18 14.9
 0 19 -5 227.28 12
 0 19 -5 214.28 12.6
 0 19 -5 186.48 12.2
 0 19 -5 217.68 13.6
 0 19 -5 177.58 16.2
 0 19 -5 187.08 12.8
 0 19 -5 208.98 16
 0 19 -5 205.38 13.5
 0 19 -5 215.48 14.3
 0 -19 6 21.7 5
 0 -19 6 23.2 7.9
 0 -19 6 21 5.5
 0 -19 6 14.9 5.4
 0 -19 6 18.5 5.5
 0 -19 6 17.9 6.3
 0 -19 6 27.8 7.4
 0 -19 6 29.5 6.9
 0 -19 6 20.1 5
 0 -19 6 16.6 7.1
 0 -19 6 25.1 5.7
 0 19 -6 18.9 4
 0 19 -6 29.5 7.5
 0 19 -6 15.5 6.3
 0 19 -6 21.4 5.5
 0 19 -6 21.8 5.8
 0 19 -6 27.4 5
 0 19 -6 23.2 5.4
 0 19 -6 18.5 4.5
 0 19 -6 23.7 4.4
 0 -19 7 170.18 12
 0 -19 7 190.18 13.4
 0 -19 7 196.48 12.8
 0 -19 7 179.08 11.6
 0 -19 7 158.48 14.2
 0 -19 7 201.48 12.8
 0 -19 7 181.98 12.1
 0 -19 7 213.18 15
 0 -19 7 180.48 12.3
 0 -19 7 196.88 15.3
 0 -19 7 149.39 12.4
 0 19 -7 182.88 10.9
 0 19 -7 183.18 12.4
 0 19 -7 182.38 10.5
 0 19 -7 178.68 14.9
 0 19 -7 177.88 16.2
 0 19 -7 173.68 13.5
 0 19 -7 176.88 12.2
 0 19 -7 167.48 15.3
 0 19 -7 164.18 12.1
 0 19 -7 180.38 11
 0 19 -7 184.18 11.7
 0 -19 8 68.19 8
 0 -19 8 54.49 7.4
 0 -19 8 65.79 9.9
 0 -19 8 63.69 8
 0 -19 8 41.8 7
 0 -19 8 53.39 12.5
 0 -19 8 59.69 8.9
 0 -19 8 52.79 7.5
 0 -19 8 55.29 9.2
 0 -19 8 54.39 8.3
 0 -19 8 40.2 7.4
 0 19 -8 61.89 7.1
 0 19 -8 64.69 7.8
 0 19 -8 61.09 6
 0 19 -8 58.09 10.2
 0 19 -8 59.99 6.5
 0 19 -8 59.39 5.8
 0 19 -8 48.7 8.1
 0 19 -8 57.79 7.5
 0 19 -8 48.9 8.8
 0 19 -8 60.39 12.2
 0 19 -8 57.39 7.1
 0 -19 9 53.39 9.5
 0 -19 9 61.39 13.3
 0 -19 9 48.2 9
 0 -19 9 64.19 7.5
 0 -19 9 58.29 8
 0 -19 9 63.89 7.8
 0 -19 9 71.39 8
 0 -19 9 68.69 8.1
 0 -19 9 49.99 7.5
 0 -19 9 66.09 8.2
 0 19 -9 60.59 10.6
 0 19 -9 65.49 6.1
 0 19 -9 60.59 6
 0 19 -9 63.49 7.4
 0 19 -9 65.69 8.9
 0 19 -9 72.09 11.6
 0 19 -9 73.99 7.6
 0 19 -9 59.19 7.5
 0 19 -9 61.69 9.4
 0 19 -9 72.29 7.3
 0 19 -9 64.59 8.7
 0 -19 10 98.19 11.6
 0 -19 10 93.79 8.9
 0 -19 10 101.89 10.3
 0 -19 10 117.29 13.3
 0 -19 10 93.99 9.1
 0 -19 10 89.99 9.5
 0 -19 10 115.29 9.5
 0 -19 10 118.79 9.9
 0 -19 10 91.49 16.1
 0 -19 10 111.99 8.9
 0 -19 10 109.89 9.1
 0 19 -10 107.09 9.7
 0 19 -10 95.39 7.3
 0 19 -10 109.39 8.9
 0 19 -10 96.79 7.9
 0 19 -10 96.59 10.8
 0 19 -10 88.69 8.4
 0 19 -10 106.19 10.8
 0 19 -10 103.59 8.7
 0 19 -10 117.89 13
 0 19 -10 106.79 9.2
 0 -19 11 96.49 8.3
 0 -19 11 103.49 8.9
 0 -19 11 81.39 9.1
 0 -19 11 75.29 11.1
 0 -19 11 82.49 8.6
 0 -19 11 90.09 9.3
 0 -19 11 69.59 12.7
 0 -19 11 95.19 9.9
 0 -19 11 83.49 8.7
 0 19 -11 71.69 8
 0 19 -11 94.89 7.5
 0 19 -11 86.99 8.6
 0 19 -11 96.79 14.4
 0 19 -11 112.89 15.6
 0 19 -11 75.79 8.5
 0 19 -11 94.69 9
 0 19 -11 93.19 7
 0 19 -11 75.79 12.4
 0 19 -11 76.39 12.8
 0 19 -11 88.29 10.3
 0 19 -11 99.99 8.6
 0 -19 12 211.38 14.8
 0 -19 12 214.88 12.7
 0 -19 12 189.68 16
 0 -19 12 211.88 13.6
 0 -19 12 159.58 18.7
 0 -19 12 207.28 13
 0 -19 12 213.08 13.5
 0 -19 12 191.38 14.2
 0 -19 12 210.18 13.3
 0 19 -12 206.78 16.5
 0 19 -12 204.08 13.1
 0 19 -12 186.78 14.4
 0 19 -12 184.58 11.2
 0 19 -12 200.48 12.6
 0 19 -12 192.98 12.6
 0 19 -12 189.28 11.8
 0 19 -12 205.28 13.5
 0 19 -12 205.38 13
 0 19 -12 214.28 14.8
 0 19 -12 204.18 15.7
 0 19 -12 180.28 12.9
 0 -19 13 304.57 19
 0 -19 13 337.27 20
 0 -19 13 309.47 17.8
 0 -19 13 308.37 23
 0 -19 13 313.07 17.8
 0 -19 13 286.37 18.2
 0 -19 13 282.17 24.2
 0 -19 13 298.07 18
 0 19 -13 310.47 19.2
 0 19 -13 310.57 18.6
 0 19 -13 314.47 17.7
 0 19 -13 343.97 18
 0 19 -13 310.97 16
 0 19 -13 286.47 16.4
 0 19 -13 303.67 17.7
 0 19 -13 350.46 19.7
 0 19 -13 315.87 21.1
 0 19 -13 332.17 18
 0 19 -13 290.37 17.2
 0 19 -13 319.87 17.7
 0 -19 14 82.89 9.4
 0 -19 14 107.49 9.5
 0 -19 14 104.69 12.7
 0 -19 14 86.19 10.1
 0 -19 14 102.99 11.1
 0 19 -14 87.39 8.2
 0 19 -14 111.49 9.2
 0 19 -14 89.69 7.8
 0 19 -14 93.59 8.6
 0 19 -14 96.89 10.6
 0 19 -14 74.59 9.1
 0 19 -14 99.49 10.6
 0 19 -14 89.79 8.7
 0 19 -14 86.59 9.6
 0 19 -14 85.69 9
 0 19 -14 105.39 9
 0 -19 15 570.04 30.6
 0 -19 15 586.04 30.1
 0 -19 15 609.54 31.6
 0 -19 15 670.73 37.6
 0 -19 15 624.94 33.1
 0 19 -15 603.54 29.8
 0 19 -15 603.94 31.2
 0 19 -15 608.04 33.2
 0 19 -15 558.04 29.6
 0 19 -15 635.24 31.6
 0 19 -15 531.45 30
 0 19 -15 632.34 30.4
 0 19 -15 573.14 29.9
 0 19 -15 626.44 31.5
 0 19 -15 547.75 28.8
 0 19 -15 555.14 33.6
 0 -19 16 69.39 11.4
 0 -19 16 63.99 9.7
 0 -19 16 63.49 11.5
 0 -19 16 55.19 9
 0 -19 16 76.39 9
 0 -19 16 74.09 10.4
 0 19 -16 65.79 9.1
 0 19 -16 78.09 12.2
 0 19 -16 78.39 9.5
 0 19 -16 63.99 7.4
 0 19 -16 54.99 8.8
 0 19 -16 75.39 9.5
 0 19 -16 42.3 7.2
 0 19 -16 62.19 7.8
 0 19 -16 62.49 7.8
 0 19 -16 65.79 10.6
 0 19 -16 67.39 8
 0 -19 17 176.88 15.8
 0 -19 17 165.98 13.5
 0 -19 17 148.89 18
 0 -19 17 153.08 13.4
 0 -19 17 159.28 12.1
 0 -19 17 149.19 12.8
 0 19 -17 159.28 12
 0 19 -17 164.88 13
 0 19 -17 169.18 13.2
 0 19 -17 165.18 11.6
 0 19 -17 149.39 13
 0 19 -17 128.99 17.1
 0 19 -17 134.79 16.1
 0 19 -17 146.69 15.4
 0 19 -17 164.38 13.1
 0 19 -17 156.18 11.3
 0 -19 18 301.87 24.8
 0 -19 18 341.67 19.7
 0 -19 18 338.57 21.1
 0 -19 18 341.37 20.8
 0 -19 18 354.76 23
 0 19 -18 338.57 20.2
 0 19 -18 325.07 18.9
 0 19 -18 351.16 20.7
 0 19 -18 350.36 23.5
 0 19 -18 335.87 19.2
 0 19 -18 314.37 19
 0 19 -18 350.06 19.5
 0 19 -18 364.36 20.7
 0 -19 19 160.18 14.7
 0 -19 19 186.08 14.8
 0 -19 19 160.98 19.8
 0 -19 19 172.88 15.8
 0 -19 19 181.88 13.6
 0 19 -19 192.98 13.9
 0 19 -19 142.29 14.4
 0 19 -19 177.68 12.7
 0 19 -19 167.28 12.6
 0 19 -19 179.58 12.7
 0 19 -19 173.28 13.3
 0 19 -19 174.98 16.7
 0 19 -19 190.58 14
 0 -19 20 39.2 8.4
 0 -19 20 48.6 8.6
 0 -19 20 33.3 12.5
 0 -19 20 39.6 9.5
 0 -19 20 38.9 7.4
 0 19 -20 46.8 8
 0 19 -20 49.7 9.4
 0 19 -20 50.59 8.4
 0 19 -20 58.79 8.1
 0 19 -20 54.39 8.4
 0 19 -20 41.7 8.1
 0 19 -20 39.5 7.7
 0 19 -20 38.1 9.7
 0 -19 21 46.7 9
 0 -19 21 31.4 8
 0 -19 21 15.8 12.7
 0 -19 21 40.1 9.8
 0 19 -21 59.29 10.5
 0 19 -21 37.2 6.8
 0 19 -21 42.8 8.1
 0 19 -21 31 9.9
 0 19 -21 40.9 6.9
 0 19 -21 28.9 6.9
 0 19 -21 40.3 7.8
 0 -19 22 40.6 8.1
 0 -19 22 45.7 12.9
 0 -19 22 34.1 7.7
 0 -19 22 54.39 10.4
 0 -19 22 42.1 9.4
 0 19 -22 49.1 8.8
 0 19 -22 57.99 11
 0 19 -22 35.6 7.1
 0 19 -22 33.9 6.5
 0 19 -22 30.9 7.3
 0 19 -22 47.6 8.7
 0 19 -22 47.3 10.8
 0 -19 23 1.7 8.3
 0 -19 23 -1.3 6.6
 0 -19 23 -2.6 12.1
 0 -19 23 3.3 6.8
 0 -19 23 8.2 14.3
 0 19 -23 9.5 6.4
 0 19 -23 -5 8
 0 19 -23 2.7 5.1
 0 19 -23 -7.6 6.7
 0 19 -23 -0.9 6.7
 0 19 -23 2.1 6
 0 19 -23 -5.1 6.7
 0 -19 24 61.79 11.5
 0 -19 24 67.59 15.6
 0 -19 24 103.19 15.3
 0 -19 24 102.59 12.5
 0 -19 24 73.89 12
 0 19 -24 111.69 15.2
 0 19 -24 71.79 10
 0 19 -24 104.59 11.5
 0 19 -24 82.89 12.9
 0 19 -24 85.99 11
 0 19 -24 82.89 12.5
 0 19 -24 80.99 12.9
 0 -19 25 41.2 9.4
 0 -19 25 40 11.8
 0 -19 25 41.3 8.5
 0 -19 25 54.99 11
 0 19 -25 31.8 7
 0 19 -25 22.9 11.6
 0 19 -25 14.7 8.2
 0 19 -25 32.7 8.1
 0 19 -25 30.9 11
 0 19 -25 19.3 6.7
 0 -19 26 13.6 7.2
 0 -19 26 19.5 15.9
 0 -19 26 20.3 8.6
 0 -19 26 23.1 9.9
 0 19 -26 1.8 9.6
 0 19 -26 29.5 7.7
 0 19 -26 2.8 8.1
 0 19 -26 22.7 10.1
 0 19 -26 5.9 6.1
 0 19 -26 25.2 9.5
 0 -19 27 12.9 15.3
 0 -19 27 3.5 16.3
 0 -19 27 -0.7 7.3
 0 -19 27 -1.7 9.3
 0 -19 27 -1.6 9.3
 0 19 -27 -1.1 12.4
 0 19 -27 5.5 11.8
 0 19 -27 -2.5 5.6
 0 19 -27 -14.4 8.5
 0 19 -27 -14.2 6.2
 0 -19 28 90.69 17.2
 0 -19 28 123.09 16.3
 0 -19 28 86.99 12.9
 0 -19 28 68.89 18.4
 0 19 -28 108.49 12.9
 0 19 -28 75.99 11.6
 0 19 -28 66.79 15.8
 0 19 -28 81.89 16.5
 0 -19 29 -2.5 7.8
 0 -19 29 -17.2 27.6
 0 -19 29 9.1 9.8
 0 19 -29 -7.8 9.7
 0 19 -29 16.1 6.7
 0 -19 30 -12.7 18.7
 0 -19 30 4.8 8.1
 0 -19 30 14.2 11.1
 0 19 -30 21.8 16.9
 0 19 -30 23 12.7
 0 -19 31 21.6 9.1
 0 -19 31 9.9 25.7
 0 -19 31 7 8.9
 0 19 -31 3.7 6.5
 0 19 -31 4.1 11.4
 0 -19 32 -6.8 9.1
 0 -19 32 6.8 11
 0 19 -32 4.2 6.9
 0 19 -32 22.9 11.9
 0 -19 33 1.5 10.8
 0 19 -33 12.7 15.1
 0 19 -33 11.7 7.5
 0 -20 -13 22.9 6.9
 0 -20 -13 19.5 19.5
 0 20 13 39.2 30.4
 0 -20 -12 14.3 9.5
 0 -20 -12 1.7 6.3
 0 20 12 -4.9 13.9
 0 -20 -11 2.3 9.8
 0 -20 -11 29.2 7.5
 0 20 11 -18.3 22.9
 0 20 11 18 13.9
 0 -20 -10 89.69 19
 0 -20 -10 55.09 11.4
 0 20 10 44.6 12.9
 0 20 10 63.59 19.8
 0 20 10 52.89 19.8
 0 -20 -9 61.89 9.5
 0 -20 -9 50.39 10.8
 0 20 9 70.89 19.2
 0 20 9 40.2 13.6
 0 20 9 48.2 15.4
 0 -20 -8 -1 8.2
 0 -20 -8 -1.2 7.2
 0 -20 -8 -11.1 8.1
 0 20 8 7.5 12
 0 20 8 8.2 9.3
 0 20 8 8.6 16.1
 0 -20 -7 7.1 7
 0 -20 -7 -2.3 7.5
 0 -20 -7 5.9 8.5
 0 -20 -7 4.4 11.7
 0 20 7 0.9 12.8
 0 20 7 4 11.4
 0 20 7 -19.3 15.4
 0 20 7 9.5 8
 0 20 7 10.3 14.7
 0 -20 -6 7.6 10.9
 0 -20 -6 -2.7 6.7
 0 -20 -6 11.6 7.9
 0 -20 -6 0.8 6.1
 0 -20 -6 0.6 10
 0 -20 -6 -4.7 8
 0 20 6 -1.3 7.2
 0 20 6 -7.9 9.9
 0 20 6 6.5 11.6
 0 20 6 4.4 6.7
 0 20 6 2.7 13.5
 0 20 6 12.8 8.3
 0 20 6 -3.8 10.5
 0 -20 -5 68.79 12.1
 0 -20 -5 70.09 13.6
 0 -20 -5 41.2 9.2
 0 -20 -5 47.3 12.1
 0 -20 -5 61.39 10.3
 0 -20 -5 61.19 11.3
 0 20 5 53.29 10.2
 0 20 5 76.09 12.1
 0 20 5 24.7 11.6
 0 20 5 65.89 13.8
 0 20 5 34.1 13.9
 0 20 5 55.69 12.3
 0 20 5 55.79 9.6
 0 20 5 80.49 11.3
 0 20 5 46.4 11.6
 0 -20 -4 19.8 7.2
 0 -20 -4 18.2 6.6
 0 -20 -4 21.9 6.4
 0 20 4 12.4 7.2
 0 20 4 9.9 14.5
 0 20 4 7.5 8.9
 0 20 4 8 7.1
 0 20 4 18.8 9.9
 0 20 4 -0.4 6
 0 -20 -3 103.59 21.3
 0 -20 -3 110.89 13.8
 0 -20 -3 44.1 21.4
 0 -20 -3 64.39 12.5
 0 -20 -3 84.89 15.2
 0 -20 -3 83.09 10
 0 -20 -3 81.09 10.6
 0 -20 -3 84.39 11.7
 0 -20 -3 91.79 12.6
 0 20 3 85.19 12.5
 0 20 3 69.49 11.2
 0 20 3 97.39 15.6
 0 20 3 68.99 10.6
 0 20 3 96.09 10.9
 0 20 3 134.79 19.5
 0 20 3 71.69 12.2
 0 20 3 63.59 13
 0 -20 -2 57.19 18.2
 0 -20 -2 59.39 10.7
 0 -20 -2 88.29 11.1
 0 -20 -2 71.59 10.5
 0 -20 -2 86.49 17.8
 0 -20 -2 75.09 15.4
 0 -20 -2 52.09 9
 0 -20 -2 72.99 12.5
 0 -20 -2 87.29 11.5
 0 20 2 83.19 13.3
 0 20 2 80.99 10.2
 0 20 2 64.09 11.3
 0 20 2 70.89 16.5
 0 20 2 84.09 11.2
 0 20 2 79.59 15.4
 0 20 2 78.69 13.2
 0 20 2 67.99 14.7
 0 20 2 76.39 11.5
 0 20 2 81.69 13.1
 0 -20 -1 -2.1 4.9
 0 -20 -1 1.8 7
 0 -20 -1 13.7 6.2
 0 -20 -1 28 15.9
 0 -20 -1 2.2 6.2
 0 -20 -1 11.1 6.7
 0 -20 -1 15.4 9.6
 0 -20 -1 -1 7
 0 -20 -1 -20.5 15.1
 0 -20 -1 14 6.9
 0 20 1 9.9 7.4
 0 20 1 8.4 7
 0 20 1 9.1 6.3
 0 20 1 4.8 4.8
 0 20 1 0.5 5.9
 0 20 1 14.5 9
 0 20 1 5.1 7.2
 0 20 1 10.6 10.2
 0 20 1 1.3 11.8
 0 20 1 3.6 5.9
 0 -20 0 16 14.5
 0 -20 0 6.5 5.7
 0 -20 0 12.9 8.6
 0 -20 0 26 7.2
 0 -20 0 12.7 6.3
 0 -20 0 24.3 7.4
 0 -20 0 15.3 6.3
 0 -20 0 25.3 14.1
 0 -20 0 17.2 5.4
 0 -20 0 18 7.2
 0 20 0 15.1 6.6
 0 20 0 24.2 9.3
 0 20 0 17.1 6.4
 0 20 0 21.2 6.6
 0 20 0 27.5 7.9
 0 20 0 29.4 11.8
 0 20 0 20.5 7.5
 0 20 0 31.2 10.3
 0 20 0 20.3 5.7
 0 20 0 20.6 4.9
 0 20 0 22.3 7.4
 0 -20 1 50.59 10
 0 -20 1 34.3 7
 0 -20 1 47.7 14.2
 0 -20 1 51.09 10.8
 0 -20 1 58.99 15.3
 0 -20 1 56.79 10.1
 0 -20 1 54.49 10.4
 0 -20 1 37 7.3
 0 -20 1 34.6 6.8
 0 20 -1 63.29 8.4
 0 20 -1 54.49 9.3
 0 20 -1 43.1 11.7
 0 20 -1 49.5 7.9
 0 20 -1 52.39 9.1
 0 20 -1 55.69 10.1
 0 20 -1 73.59 14.6
 0 20 -1 45.3 11.1
 0 20 -1 41.4 7.2
 0 20 -1 37.9 7
 0 20 -1 53.69 10.5
 0 20 -1 66.39 12.8
 0 -20 2 20.9 6.3
 0 -20 2 25.5 5.4
 0 -20 2 21.8 10.6
 0 -20 2 20.7 12.2
 0 -20 2 13.4 6.7
 0 -20 2 22.5 12.3
 0 -20 2 17.8 7
 0 -20 2 26 6.7
 0 -20 2 22.1 7.2
 0 -20 2 9.8 8.1
 0 -20 2 20.6 5.9
 0 -20 2 2.8 8.4
 0 20 -2 20.9 9.5
 0 20 -2 15.3 10.1
 0 20 -2 22.2 6.2
 0 20 -2 28.4 7.4
 0 20 -2 22.4 6.5
 0 20 -2 13.3 8.9
 0 20 -2 25 5.6
 0 20 -2 27.5 6.8
 0 20 -2 22.2 6.2
 0 20 -2 23.2 4.9
 0 20 -2 18.6 8.1
 0 20 -2 24 9.6
 0 -20 3 74.09 10.3
 0 -20 3 58.09 12
 0 -20 3 75.49 11.4
 0 -20 3 73.29 11.4
 0 -20 3 86.49 13.3
 0 -20 3 69.59 9.4
 0 -20 3 82.19 10.4
 0 -20 3 114.09 17.8
 0 -20 3 81.49 8.3
 0 -20 3 87.79 11.1
 0 -20 3 77.59 9.3
 0 -20 3 93.49 10
 0 -20 3 66.59 10.5
 0 -20 3 76.29 14.7
 0 20 -3 77.19 13.2
 0 20 -3 83.79 9.2
 0 20 -3 81.89 12.4
 0 20 -3 76.89 8.1
 0 20 -3 78.29 10.1
 0 20 -3 74.99 14.2
 0 20 -3 88.69 9.9
 0 20 -3 76.09 9.3
 0 20 -3 68.89 13.3
 0 20 -3 83.59 9.7
 0 20 -3 73.19 8.5
 0 20 -3 74.89 9.4
 0 -20 4 18.8 10.8
 0 -20 4 11.8 4.7
 0 -20 4 15 6.4
 0 -20 4 11.1 6.6
 0 -20 4 21.3 11.4
 0 -20 4 9 6.6
 0 -20 4 13.1 8
 0 -20 4 14.3 5.1
 0 -20 4 23 7.9
 0 -20 4 20.4 7
 0 -20 4 19.8 8.2
 0 -20 4 32.9 6.5
 0 -20 4 14.4 6.2
 0 -20 4 13.2 5.8
 0 -20 4 20.3 5.8
 0 20 -4 15.5 8.7
 0 20 -4 15.6 4.2
 0 20 -4 18.7 5.9
 0 20 -4 9.7 5.4
 0 20 -4 10.4 5.1
 0 20 -4 21.2 8
 0 20 -4 19.9 9.4
 0 20 -4 11 5.8
 0 20 -4 20.6 7.5
 0 20 -4 12.4 5.7
 0 20 -4 21.1 5.1
 0 20 -4 15.6 4.7
 0 -20 5 251.57 15.6
 0 -20 5 250.77 15.1
 0 -20 5 255.47 19.4
 0 -20 5 266.37 17.8
 0 -20 5 260.77 16.4
 0 -20 5 253.07 15.8
 0 -20 5 282.47 19.5
 0 -20 5 259.47 16.7
 0 -20 5 230.18 17
 0 -20 5 276.67 16.8
 0 -20 5 238.68 18.1
 0 -20 5 273.57 17.5
 0 -20 5 277.87 17.3
 0 20 -5 269.97 20.4
 0 20 -5 262.47 18.3
 0 20 -5 287.97 17.3
 0 20 -5 271.87 15.6
 0 20 -5 267.67 15
 0 20 -5 295.07 19.5
 0 20 -5 240.78 19.3
 0 20 -5 224.48 17.9
 0 20 -5 241.08 15.6
 0 20 -5 260.67 14.4
 0 20 -5 271.17 16.3
 0 20 -5 260.97 16.5
 0 -20 6 1435.26 65.59
 0 -20 6 1270.87 63.29
 0 -20 6 1434.06 63.59
 0 -20 6 1230.58 63.99
 0 -20 6 1302.67 62.79
 0 -20 6 1344.97 64.39
 0 -20 6 1260.47 68.39
 0 -20 6 1343.77 63.49
 0 -20 6 1255.17 62.49
 0 -20 6 1387.86 64.89
 0 -20 6 1346.67 63.69
 0 20 -6 1320.07 61.99
 0 20 -6 1263.27 63.29
 0 20 -6 1321.27 61.49
 0 20 -6 1392.76 63.99
 0 20 -6 1415.46 65.99
 0 20 -6 1259.87 62.49
 0 20 -6 1389.76 62.59
 0 20 -6 1390.76 66.59
 0 20 -6 1345.27 65.99
 0 20 -6 1365.46 65.29
 0 20 -6 1368.76 63.39
 0 20 -6 1252.37 62.89
 0 -20 7 249.88 16.1
 0 -20 7 265.67 16.1
 0 -20 7 272.47 17.2
 0 -20 7 244.18 15.9
 0 -20 7 231.78 14.6
 0 -20 7 259.47 16
 0 -20 7 242.28 15.1
 0 -20 7 248.28 17.8
 0 -20 7 212.18 16.6
 0 -20 7 220.08 15.1
 0 20 -7 251.57 14.2
 0 20 -7 241.88 15.4
 0 20 -7 252.47 17.2
 0 20 -7 231.48 18.3
 0 20 -7 226.18 14.7
 0 20 -7 233.98 15.3
 0 20 -7 251.47 16
 0 20 -7 285.07 18.3
 0 20 -7 257.87 15.5
 0 20 -7 235.38 18.9
 0 20 -7 228.48 14
 0 20 -7 231.08 13.4
 0 -20 8 93.49 10.6
 0 -20 8 95.59 11.4
 0 -20 8 69.59 9.9
 0 -20 8 90.59 14
 0 -20 8 95.79 9.2
 0 -20 8 84.49 11.1
 0 -20 8 87.69 9.5
 0 -20 8 102.19 9.9
 0 -20 8 91.49 9.2
 0 -20 8 75.39 8.7
 0 20 -8 82.59 7.3
 0 20 -8 98.09 7.7
 0 20 -8 88.49 8.8
 0 20 -8 79.19 8.8
 0 20 -8 94.79 8.2
 0 20 -8 82.19 9
 0 20 -8 86.39 11.6
 0 20 -8 91.29 9.5
 0 20 -8 97.19 9.6
 0 20 -8 90.49 11.8
 0 20 -8 95.09 10.8
 0 20 -8 92.89 10.4
 0 -20 9 216.38 13.9
 0 -20 9 234.48 24.9
 0 -20 9 200.98 15.5
 0 -20 9 223.18 14.6
 0 -20 9 210.08 13.3
 0 -20 9 203.58 13.8
 0 -20 9 202.98 14.1
 0 -20 9 208.98 15.1
 0 -20 9 216.88 15.7
 0 -20 9 236.18 16.3
 0 -20 9 201.08 14.6
 0 20 -9 211.98 15
 0 20 -9 187.38 18.2
 0 20 -9 210.08 12.6
 0 20 -9 224.58 12.2
 0 20 -9 223.28 14.3
 0 20 -9 217.58 12.3
 0 20 -9 222.98 16.9
 0 20 -9 199.08 13.9
 0 20 -9 222.38 15.7
 0 20 -9 222.68 17
 0 20 -9 204.38 13.5
 0 20 -9 208.58 13.3
 0 -20 10 84.19 10.9
 0 -20 10 120.49 10.4
 0 -20 10 113.29 18.6
 0 -20 10 103.09 11.7
 0 -20 10 113.79 9.3
 0 -20 10 98.49 11.2
 0 -20 10 88.59 9.5
 0 -20 10 113.29 10.4
 0 -20 10 108.29 9.7
 0 -20 10 134.09 10.3
 0 -20 10 119.69 9.7
 0 20 -10 93.49 11.8
 0 20 -10 96.39 10.5
 0 20 -10 103.39 9.9
 0 20 -10 86.89 9.9
 0 20 -10 111.19 7.9
 0 20 -10 95.49 13.4
 0 20 -10 109.49 12.4
 0 20 -10 85.99 9.1
 0 20 -10 95.49 8.4
 0 20 -10 88.09 7.6
 0 20 -10 96.39 9.5
 0 20 -10 125.49 11.5
 0 -20 11 159.08 12.5
 0 -20 11 166.98 12.2
 0 -20 11 174.58 12.1
 0 -20 11 157.48 13.1
 0 -20 11 158.28 18.8
 0 -20 11 167.58 13.9
 0 -20 11 167.98 12.8
 0 -20 11 157.78 11.9
 0 -20 11 153.78 11.7
 0 -20 11 145.69 15.4
 0 -20 11 157.18 11.4
 0 -20 11 169.38 13.8
 0 20 -11 181.88 12.4
 0 20 -11 159.88 11.5
 0 20 -11 147.29 12.5
 0 20 -11 170.58 13.8
 0 20 -11 142.29 12.3
 0 20 -11 135.19 11.6
 0 20 -11 158.38 12.9
 0 20 -11 151.38 9.8
 0 20 -11 157.08 9.9
 0 20 -11 164.68 13.8
 0 20 -11 175.28 11.8
 0 20 -11 160.98 16
 0 -20 12 291.07 23.7
 0 -20 12 303.17 19.4
 0 -20 12 293.07 17.6
 0 -20 12 291.47 17.2
 0 -20 12 297.37 20.5
 0 -20 12 268.97 18.5
 0 -20 12 310.27 17.5
 0 -20 12 294.97 17.9
 0 -20 12 307.27 17.9
 0 -20 12 298.37 16.8
 0 20 -12 303.97 19.6
 0 20 -12 291.77 15.5
 0 20 -12 259.67 16.6
 0 20 -12 293.77 16.9
 0 20 -12 305.87 18.3
 0 20 -12 271.97 17.1
 0 20 -12 301.77 17.2
 0 20 -12 293.47 18.7
 0 20 -12 303.97 18.5
 0 20 -12 282.57 15.3
 0 20 -12 289.47 17.2
 0 20 -12 305.77 19.5
 0 -20 13 535.35 26.9
 0 -20 13 501.35 26.6
 0 -20 13 458.45 26.2
 0 -20 13 460.55 31.1
 0 -20 13 512.35 27.7
 0 -20 13 505.15 26
 0 -20 13 525.65 26.3
 0 -20 13 469.25 28.8
 0 -20 13 501.45 25.6
 0 20 -13 534.15 28.1
 0 20 -13 455.65 25.4
 0 20 -13 458.75 24.6
 0 20 -13 488.65 24.2
 0 20 -13 502.05 27.7
 0 20 -13 513.95 26.4
 0 20 -13 505.85 25.9
 0 20 -13 496.05 29.4
 0 20 -13 494.05 27.1
 0 -20 14 39.3 11.9
 0 -20 14 22.6 6.2
 0 -20 14 2.1 6
 0 -20 14 13.8 5.3
 0 -20 14 21.7 5.7
 0 -20 14 19.8 8.3
 0 -20 14 16.7 8.9
 0 -20 14 11.8 6.5
 0 20 -14 10.1 4.9
 0 20 -14 13.7 6.6
 0 20 -14 9.8 4.9
 0 20 -14 8.7 5.7
 0 20 -14 25.4 5.8
 0 20 -14 22.7 9.2
 0 20 -14 4.9 5.9
 0 20 -14 14.6 5.8
 0 20 -14 23.9 4.8
 0 20 -14 11.6 8.3
 0 20 -14 6.8 5.2
 0 -20 15 229.48 21.9
 0 -20 15 291.37 17.9
 0 -20 15 242.68 16.3
 0 -20 15 250.77 15.8
 0 -20 15 239.48 18.9
 0 -20 15 205.68 16.7
 0 20 -15 273.27 15.5
 0 20 -15 259.07 15.8
 0 20 -15 276.77 17.2
 0 20 -15 243.28 16.2
 0 20 -15 227.58 14.9
 0 20 -15 250.47 19.5
 0 20 -15 237.18 16.2
 0 20 -15 291.67 17.5
 0 20 -15 217.88 15.3
 0 20 -15 251.87 15.6
 0 -20 16 491.85 25.5
 0 -20 16 505.95 28.7
 0 -20 16 424.46 26.5
 0 -20 16 509.95 27.4
 0 -20 16 453.65 25.9
 0 20 -16 502.65 27
 0 20 -16 479.75 25.3
 0 20 -16 477.75 25.1
 0 20 -16 491.05 29.3
 0 20 -16 479.75 26.2
 0 20 -16 423.86 25.3
 0 20 -16 530.05 27.3
 0 20 -16 481.35 25.3
 0 20 -16 423.66 25.5
 0 -20 17 138.49 14.3
 0 -20 17 151.48 14.1
 0 -20 17 131.89 12
 0 -20 17 153.18 17.1
 0 -20 17 144.19 13.8
 0 -20 17 161.48 15.2
 0 20 -17 148.99 11.8
 0 20 -17 167.88 13.3
 0 20 -17 142.19 11.6
 0 20 -17 160.48 15.7
 0 20 -17 161.98 13.2
 0 20 -17 150.08 11.4
 0 20 -17 152.88 12.6
 0 -20 18 277.77 18.6
 0 -20 18 253.57 17.9
 0 -20 18 264.87 18.6
 0 -20 18 288.07 17.1
 0 -20 18 263.97 19.8
 0 20 -18 274.07 20.6
 0 20 -18 209.38 20.8
 0 20 -18 240.18 16.4
 0 20 -18 269.37 16.8
 0 20 -18 286.57 16.3
 0 20 -18 269.97 18
 0 20 -18 265.87 17.8
 0 -20 19 158.78 16
 0 -20 19 114.29 13.6
 0 -20 19 126.79 12
 0 -20 19 108.09 13.2
 0 -20 19 155.98 13.4
 0 -20 19 140.09 19.7
 0 20 -19 153.98 13.1
 0 20 -19 122.89 10.8
 0 20 -19 117.79 12.6
 0 20 -19 140.49 16.1
 0 20 -19 142.39 11.6
 0 20 -19 136.29 12
 0 20 -19 113.69 14.6
 0 20 -19 121.79 11.4
 0 -20 20 15 8.3
 0 -20 20 32.6 12.3
 0 -20 20 3.1 6.9
 0 -20 20 18.6 9.2
 0 -20 20 25.6 7.4
 0 20 -20 22.5 7.1
 0 20 -20 33.1 6.6
 0 20 -20 5.5 6.3
 0 20 -20 21 6.6
 0 20 -20 20.7 6.7
 0 20 -20 24.3 6
 0 20 -20 6.8 8.2
 0 20 -20 20.5 9.5
 0 -20 21 22.7 8.2
 0 -20 21 18.2 7
 0 -20 21 14.7 8.5
 0 -20 21 24.3 7.2
 0 -20 21 23.9 13
 0 20 -21 28.9 8.2
 0 20 -21 23.7 6.5
 0 20 -21 25 10
 0 20 -21 34.8 6.4
 0 20 -21 29.2 7
 0 20 -21 22.3 6.3
 0 20 -21 26.2 7.8
 0 -20 22 54.99 14.6
 0 -20 22 67.49 11.2
 0 -20 22 55.59 11.2
 0 -20 22 57.59 11.2
 0 -20 22 46.1 9.9
 0 20 -22 63.19 9.6
 0 20 -22 60.99 9.4
 0 20 -22 60.49 10.7
 0 20 -22 58.39 11.9
 0 20 -22 66.79 11.3
 0 20 -22 52.49 10.2
 0 20 -22 86.79 12.3
 0 -20 23 7.3 14.1
 0 -20 23 25 9.9
 0 -20 23 16.1 7.5
 0 -20 23 25.8 7.9
 0 -20 23 3 9.1
 0 20 -23 21.3 7.4
 0 20 -23 14 7.9
 0 20 -23 17.7 9.5
 0 20 -23 8.4 6.2
 0 20 -23 10.6 7.2
 0 20 -23 18.4 7
 0 -20 24 104.99 18.5
 0 -20 24 116.29 17.5
 0 -20 24 93.59 17.7
 0 -20 24 103.49 13.4
 0 20 -24 104.89 11.3
 0 20 -24 86.19 14
 0 20 -24 80.39 11.2
 0 20 -24 63.69 12.5
 0 20 -24 105.09 14
 0 -20 25 21 10.2
 0 -20 25 29.1 16
 0 -20 25 29 9.2
 0 -20 25 12.7 11.5
 0 -20 25 35.4 8.9
 0 20 -25 23.7 9
 0 20 -25 26.1 7.5
 0 20 -25 20.7 8.9
 0 20 -25 14 11.5
 0 20 -25 27.7 7
 0 20 -25 27 11.3
 0 -20 26 34.5 8.9
 0 -20 26 48.8 16.5
 0 -20 26 27.8 10.6
 0 20 -26 45.6 11.6
 0 20 -26 53.29 10.4
 0 20 -26 40.4 9
 0 20 -26 38.7 10.5
 0 20 -26 14.5 6.9
 0 -20 27 20.7 10.6
 0 -20 27 20.3 11.1
 0 -20 27 14.4 16.8
 0 -20 27 26.9 8
 0 20 -27 40.5 7.8
 0 20 -27 33.3 12.2
 0 20 -27 29.9 11.7
 0 20 -27 40.8 13.4
 0 -20 28 -7.3 17
 0 -20 28 10.4 9.8
 0 -20 28 3 7.3
 0 -20 28 -4.6 12.2
 0 20 -28 -17.1 13.3
 0 20 -28 4.2 8
 0 20 -28 11.8 7.2
 0 20 -28 -14.6 9.7
 0 -20 29 11.1 25.2
 0 -20 29 4.8 7.7
 0 -20 29 2 8.8
 0 20 -29 2.6 7
 0 20 -29 -1.2 9.9
 0 -20 30 19.2 20.6
 0 -20 30 1.1 12.9
 0 -20 30 1.2 8
 0 20 -30 25.9 19.3
 0 20 -30 17.1 7.9
 0 -20 31 -1.2 9.2
 0 -20 31 6 9.5
 0 20 -31 19.3 11.4
 0 20 -31 -5.7 6.6
 0 -20 32 20.4 10.5
 0 -20 32 30.5 13.5
 0 20 -32 21.7 7.6
 0 20 -32 18.8 11.8
 0 -20 33 4.9 10.6
 0 20 -33 15.8 7.9
 0 20 -33 29.9 12.3
 0 -21 -12 65.39 10.9
 0 -21 -12 85.89 14.3
 0 21 12 74.99 18.2
 0 -21 -11 4.9 7
 0 -21 -11 6.8 9.5
 0 21 11 7.7 14.5
 0 -21 -10 15 10.4
 0 -21 -10 8.9 6.4
 0 21 10 2.5 13.1
 0 21 10 -14.6 24.1
 0 -21 -9 2.9 9.2
 0 -21 -9 19.4 7.5
 0 21 9 7.6 13
 0 21 9 60.49 19.8
 0 21 9 -16.9 13
 0 -21 -8 31.7 9.7
 0 -21 -8 48.2 8.2
 0 21 8 69.89 28.5
 0 21 8 17.7 11.8
 0 21 8 33.5 13.6
 0 -21 -7 48.3 8.9
 0 -21 -7 37.9 10.6
 0 -21 -7 53.39 10.5
 0 -21 -7 99.79 19.4
 0 21 7 58.29 11.9
 0 21 7 73.79 16.9
 0 21 7 42.7 16.3
 0 21 7 76.99 17.4
 0 -21 -6 65.59 10.9
 0 -21 -6 42.4 8.5
 0 -21 -6 47.1 10.4
 0 -21 -6 40.1 12.3
 0 -21 -6 51.39 12.6
 0 21 6 48.7 14.5
 0 21 6 57.39 10.3
 0 21 6 44.7 13.2
 0 21 6 51.59 17.1
 0 -21 -5 75.89 13.6
 0 -21 -5 51.39 9.1
 0 -21 -5 50.99 19.6
 0 -21 -5 53.69 12.5
 0 -21 -5 31.1 8.1
 0 -21 -5 53.99 10.2
 0 21 5 45.1 13.7
 0 21 5 49.3 9.2
 0 21 5 62.99 16.4
 0 21 5 59.29 11.3
 0 21 5 72.69 15.1
 0 21 5 62.69 13.6
 0 21 5 52.69 10.5
 0 -21 -4 35.3 8.8
 0 -21 -4 67.19 12
 0 -21 -4 54.99 9.8
 0 -21 -4 32.4 10.2
 0 -21 -4 50.39 13.2
 0 -21 -4 54.49 10.5
 0 21 4 36.5 11
 0 21 4 21.9 8.8
 0 21 4 34.2 9.6
 0 21 4 32.4 11.3
 0 21 4 31.2 14.2
 0 21 4 38.5 12.9
 0 21 4 46.6 9.3
 0 21 4 37 8.4
 0 -21 -3 235.98 33.1
 0 -21 -3 234.08 21.8
 0 -21 -3 202.38 17.3
 0 -21 -3 216.68 17.1
 0 -21 -3 225.98 17.1
 0 -21 -3 238.38 18.4
 0 21 3 174.08 20.6
 0 21 3 190.88 18.6
 0 21 3 214.88 25.1
 0 21 3 201.88 16.7
 0 21 3 211.58 17
 0 21 3 223.58 21.9
 0 21 3 222.48 21.2
 0 -21 -2 24 6.9
 0 -21 -2 27.8 8.4
 0 -21 -2 32.9 7.1
 0 -21 -2 17 10.5
 0 -21 -2 33.5 8.9
 0 -21 -2 13.2 19.1
 0 -21 -2 30.9 11.2
 0 -21 -2 35.3 21.6
 0 -21 -2 18.1 8
 0 21 2 33.4 7.7
 0 21 2 20.3 6.6
 0 21 2 10.4 8
 0 21 2 28 8
 0 21 2 32.9 14.1
 0 21 2 20.2 7.5
 0 21 2 10.7 9.1
 0 21 2 20.2 10.3
 0 21 2 42.7 10.7
 0 21 2 15.6 10.1
 0 -21 -1 30.2 10.4
 0 -21 -1 59.19 9.5
 0 -21 -1 43.3 8.9
 0 -21 -1 61.79 11.5
 0 -21 -1 62.69 9.9
 0 -21 -1 28.9 18.4
 0 -21 -1 43 18.2
 0 -21 -1 51.49 9.2
 0 21 1 49 13
 0 21 1 64.29 10.9
 0 21 1 46.6 8.8
 0 21 1 57.89 12.5
 0 21 1 50.79 9.1
 0 21 1 61.89 10.3
 0 21 1 39 9.8
 0 21 1 38.9 15.9
 0 -21 0 7.4 7.6
 0 -21 0 -16.8 6.5
 0 -21 0 -8.1 15.8
 0 -21 0 2.7 8
 0 -21 0 1.4 16.5
 0 -21 0 6.6 6.8
 0 -21 0 9.4 6.2
 0 -21 0 0.7 6.3
 0 -21 0 -4.4 5.3
 0 -21 0 10.6 9.6
 0 21 0 -5.4 5.9
 0 21 0 0.4 7.8
 0 21 0 6.7 7.1
 0 21 0 6 8.9
 0 21 0 3.6 6
 0 21 0 -7.1 12.2
 0 21 0 -2.2 6.1
 0 21 0 5.6 7.4
 0 21 0 -0.3 4.9
 0 21 0 0.5 9.9
 0 21 0 -2.4 6.8
 0 -21 1 20.6 7.8
 0 -21 1 25.6 14.7
 0 -21 1 16.1 7.4
 0 -21 1 22.6 7.3
 0 -21 1 18.8 6.9
 0 -21 1 16 14.6
 0 -21 1 29.1 8.2
 0 -21 1 13.1 5.6
 0 -21 1 24 7.5
 0 -21 1 22.4 9.4
 0 21 -1 18.4 6.8
 0 21 -1 21.6 10.5
 0 21 -1 21.9 11.9
 0 21 -1 25.9 7.8
 0 21 -1 34.5 9.9
 0 21 -1 17.9 6.4
 0 21 -1 14.6 7.1
 0 21 -1 15.6 6.4
 0 21 -1 32.3 5.6
 0 21 -1 17 7.4
 0 21 -1 22 6.8
 0 -21 2 42.2 7.7
 0 -21 2 39.3 8.4
 0 -21 2 34.8 14.4
 0 -21 2 6.4 12.7
 0 -21 2 45.6 7.8
 0 -21 2 36.9 7.4
 0 -21 2 54.49 9
 0 -21 2 38.3 8.1
 0 -21 2 36 6
 0 -21 2 46.9 11
 0 21 -2 35.2 11.3
 0 21 -2 22.9 6.8
 0 21 -2 28.7 5.3
 0 21 -2 30.2 7.8
 0 21 -2 31.7 9.6
 0 21 -2 27.2 11.9
 0 21 -2 54.69 10.4
 0 21 -2 47.8 11.4
 0 21 -2 15.9 7.5
 0 21 -2 42.5 7.1
 0 21 -2 39.7 6.7
 0 21 -2 44.5 7.7
 0 -21 3 39.5 9.4
 0 -21 3 26.6 7.7
 0 -21 3 25.1 6.9
 0 -21 3 58.89 10.6
 0 -21 3 47.2 14.6
 0 -21 3 38.8 14.1
 0 -21 3 51.49 8
 0 -21 3 40.5 7.9
 0 -21 3 33.1 6.9
 0 21 -3 48.2 7.9
 0 21 -3 50.19 11.4
 0 21 -3 46 9.2
 0 21 -3 41.5 6.5
 0 21 -3 24.8 6.4
 0 21 -3 49.8 7.3
 0 21 -3 37.5 7.9
 0 21 -3 37.7 10.8
 0 21 -3 41.7 9.3
 0 21 -3 45.2 8.5
 0 -21 4 56.89 14.4
 0 -21 4 57.69 9.2
 0 -21 4 65.39 10.4
 0 -21 4 45.7 11
 0 -21 4 67.59 10
 0 -21 4 48 9.3
 0 -21 4 45.2 14.1
 0 -21 4 74.39 13.4
 0 -21 4 31.5 11.8
 0 -21 4 55.99 8.1
 0 -21 4 59.99 10.5
 0 -21 4 54.09 9.5
 0 -21 4 69.09 13
 0 21 -4 56.29 12.3
 0 21 -4 58.49 8.3
 0 21 -4 50.99 9.8
 0 21 -4 59.79 7.5
 0 21 -4 52.89 10.9
 0 21 -4 62.59 9.2
 0 21 -4 49.6 8.7
 0 21 -4 55.29 8.8
 0 21 -4 53.29 11.8
 0 21 -4 63.29 10.6
 0 21 -4 60.29 9.4
 0 -21 5 19.7 6.6
 0 -21 5 19.3 5.4
 0 -21 5 23.8 7.4
 0 -21 5 15.3 6.3
 0 -21 5 17.3 8.8
 0 -21 5 14.1 6
 0 -21 5 6.3 11.1
 0 -21 5 5.5 6.9
 0 -21 5 14.6 6.6
 0 -21 5 15.7 11.6
 0 -21 5 23.2 8.8
 0 -21 5 17.3 8.4
 0 -21 5 13.1 7.5
 0 -21 5 21.3 7.1
 0 -21 5 18.3 6.3
 0 21 -5 16.1 8.4
 0 21 -5 22.3 6
 0 21 -5 18.4 5.6
 0 21 -5 9.5 5.8
 0 21 -5 16.9 6
 0 21 -5 18.2 6.9
 0 21 -5 18.6 9
 0 21 -5 21.9 6.9
 0 21 -5 13.7 8.9
 0 21 -5 10.1 7.4
 0 21 -5 15 5.2
 0 21 -5 16.5 5.1
 0 -21 6 145.09 11.9
 0 -21 6 129.89 10.2
 0 -21 6 135.09 14.5
 0 -21 6 116.59 14.9
 0 -21 6 127.59 13.4
 0 -21 6 121.19 12.9
 0 -21 6 120.99 11.3
 0 -21 6 118.99 10.8
 0 -21 6 130.69 11.9
 0 -21 6 135.29 11.4
 0 -21 6 128.99 14.9
 0 -21 6 118.39 12.4
 0 -21 6 125.89 12.3
 0 21 -6 140.59 14.9
 0 21 -6 129.49 11.2
 0 21 -6 130.19 14.6
 0 21 -6 125.29 9.4
 0 21 -6 102.79 10.7
 0 21 -6 158.68 16
 0 21 -6 116.69 11.9
 0 21 -6 126.69 10.5
 0 21 -6 127.39 13.5
 0 21 -6 113.29 10.1
 0 21 -6 116.99 11
 0 21 -6 113.79 11.6
 0 -21 7 248.38 17.4
 0 -21 7 278.17 18.6
 0 -21 7 226.38 15.8
 0 -21 7 271.57 16.6
 0 -21 7 250.97 16.5
 0 -21 7 239.28 16.2
 0 -21 7 260.37 17.5
 0 -21 7 244.78 19.2
 0 -21 7 239.08 15.3
 0 -21 7 232.18 18.1
 0 -21 7 246.18 16.2
 0 21 -7 256.97 16
 0 21 -7 234.28 19.9
 0 21 -7 240.28 15.6
 0 21 -7 230.98 16.4
 0 21 -7 248.78 14.8
 0 21 -7 244.08 14.1
 0 21 -7 261.67 16.4
 0 21 -7 266.17 18.2
 0 21 -7 270.57 20
 0 21 -7 250.67 18.6
 0 21 -7 270.67 15.1
 0 -21 8 117.49 11.4
 0 -21 8 138.79 11.5
 0 -21 8 148.79 13.9
 0 -21 8 112.29 11.4
 0 -21 8 166.88 15.2
 0 -21 8 154.08 12.2
 0 -21 8 136.79 13.8
 0 -21 8 141.99 13.3
 0 -21 8 124.09 12.5
 0 -21 8 133.39 11.1
 0 -21 8 132.39 11.6
 0 21 -8 128.69 11.1
 0 21 -8 158.88 14.5
 0 21 -8 154.68 15
 0 21 -8 157.88 15.4
 0 21 -8 126.09 12.7
 0 21 -8 137.99 11
 0 21 -8 139.09 12.1
 0 21 -8 131.39 9.5
 0 21 -8 139.39 11.9
 0 21 -8 123.49 11.4
 0 21 -8 112.39 11.1
 0 21 -8 127.99 10.2
 0 -21 9 585.94 33.3
 0 -21 9 588.94 31.3
 0 -21 9 650.63 33.4
 0 -21 9 647.14 32.1
 0 -21 9 643.94 34.1
 0 -21 9 587.34 32.2
 0 -21 9 596.74 31.7
 0 -21 9 623.74 32.5
 0 -21 9 641.14 31
 0 -21 9 620.94 34.6
 0 -21 9 659.23 32.5
 0 21 -9 606.34 31.9
 0 21 -9 639.44 32
 0 21 -9 649.34 33.9
 0 21 -9 622.44 32
 0 21 -9 625.74 35.3
 0 21 -9 590.94 30.5
 0 21 -9 591.34 29.9
 0 21 -9 642.34 32.5
 0 21 -9 638.94 35.2
 0 21 -9 629.24 33.4
 0 21 -9 601.44 31.3
 0 21 -9 614.54 30.4
 0 -21 10 416.96 23.1
 0 -21 10 390.06 22.4
 0 -21 10 465.85 24.1
 0 -21 10 410.16 23.9
 0 -21 10 448.26 25.5
 0 -21 10 419.56 23.6
 0 -21 10 446.46 26.4
 0 -21 10 391.66 23.1
 0 -21 10 388.86 31.2
 0 -21 10 452.95 23.5
 0 -21 10 441.36 25
 0 21 -10 440.16 26.6
 0 21 -10 444.36 25.1
 0 21 -10 403.66 24.4
 0 21 -10 400.26 21.2
 0 21 -10 425.86 21.6
 0 21 -10 465.85 23.4
 0 21 -10 386.46 23.1
 0 21 -10 415.06 22.7
 0 21 -10 451.35 23.9
 0 21 -10 409.06 23.2
 0 21 -10 448.06 26.9
 0 21 -10 398.06 21.8
 0 -21 11 66.69 11.3
 0 -21 11 76.19 8.9
 0 -21 11 70.19 9.6
 0 -21 11 67.29 9.3
 0 -21 11 80.19 9.7
 0 -21 11 75.09 10.3
 0 -21 11 81.39 9.4
 0 -21 11 86.29 11
 0 -21 11 58.59 9.2
 0 -21 11 55.89 14.8
 0 -21 11 68.59 13.3
 0 21 -11 71.49 7.2
 0 21 -11 72.89 14
 0 21 -11 69.09 9.2
 0 21 -11 82.29 10.8
 0 21 -11 67.79 8.8
 0 21 -11 105.39 13.1
 0 21 -11 76.69 9
 0 21 -11 86.39 10.7
 0 21 -11 78.79 7.7
 0 21 -11 90.99 9.1
 0 21 -11 63.89 9.2
 0 21 -11 81.99 12.5
 0 21 -11 75.49 10.3
 0 -21 12 115.29 14.4
 0 -21 12 105.89 10.1
 0 -21 12 117.59 10.7
 0 -21 12 92.89 10.7
 0 -21 12 135.59 11.5
 0 -21 12 114.39 10.7
 0 -21 12 106.09 10.8
 0 -21 12 122.89 12.7
 0 -21 12 100.39 15.8
 0 -21 12 102.99 11.5
 0 -21 12 104.19 12.4
 0 -21 12 104.69 12.4
 0 21 -12 117.79 10.6
 0 21 -12 118.69 9.9
 0 21 -12 113.79 10.7
 0 21 -12 94.79 8.6
 0 21 -12 113.89 11.4
 0 21 -12 109.59 12.8
 0 21 -12 110.79 11.3
 0 21 -12 118.59 13.1
 0 21 -12 92.49 14.4
 0 21 -12 109.79 11.5
 0 21 -12 116.19 10.9
 0 21 -12 114.59 10.2
 0 21 -12 108.59 8.5
 0 -21 13 347.87 19.7
 0 -21 13 328.57 20.1
 0 -21 13 354.46 20.4
 0 -21 13 310.87 26.5
 0 -21 13 316.37 21.1
 0 -21 13 336.27 20.2
 0 -21 13 340.17 22.7
 0 -21 13 356.86 21.8
 0 -21 13 325.27 19.9
 0 -21 13 358.36 19.6
 0 21 -13 318.47 19.2
 0 21 -13 301.97 19.3
 0 21 -13 346.07 19.5
 0 21 -13 354.26 20.8
 0 21 -13 335.47 17.5
 0 21 -13 353.86 22.2
 0 21 -13 349.17 20.7
 0 21 -13 331.87 23.3
 0 21 -13 335.27 19
 0 21 -13 356.96 19.8
 0 21 -13 307.27 19.8
 0 21 -13 323.07 17.7
 0 21 -13 354.96 22.2
 0 -21 14 219.68 14.7
 0 -21 14 233.88 15.7
 0 -21 14 207.48 15.2
 0 -21 14 258.67 18.6
 0 -21 14 222.18 15.6
 0 -21 14 243.78 14.5
 0 -21 14 221.08 16.9
 0 -21 14 196.28 22.4
 0 -21 14 229.08 16.5
 0 -21 14 234.98 15.3
 0 21 -14 200.08 15.5
 0 21 -14 233.98 14.8
 0 21 -14 207.48 12.8
 0 21 -14 221.18 16
 0 21 -14 244.08 15.1
 0 21 -14 212.78 14.8
 0 21 -14 240.78 17.5
 0 21 -14 199.38 15
 0 21 -14 226.38 15.7
 0 21 -14 220.88 19.7
 0 21 -14 222.98 17.3
 0 -21 15 345.87 23.1
 0 -21 15 328.47 18.6
 0 -21 15 285.57 19.5
 0 -21 15 313.17 20.7
 0 -21 15 316.17 20.7
 0 -21 15 323.47 18.9
 0 -21 15 331.57 19.6
 0 -21 15 320.47 18.9
 0 -21 15 321.87 25.4
 0 21 -15 301.47 22.5
 0 21 -15 352.16 21.6
 0 21 -15 314.57 19.9
 0 21 -15 294.07 19.3
 0 21 -15 320.97 18.6
 0 21 -15 350.96 28.2
 0 21 -15 313.67 18.7
 0 21 -15 326.17 19.7
 0 21 -15 340.57 20.2
 0 21 -15 286.77 18.4
 0 -21 16 445.66 24.1
 0 -21 16 415.56 24.7
 0 -21 16 445.46 24.4
 0 -21 16 447.86 26.2
 0 -21 16 437.46 27.5
 0 -21 16 407.46 25.5
 0 -21 16 427.26 30.7
 0 -21 16 434.46 25.2
 0 21 -16 439.86 23.7
 0 21 -16 466.95 25.7
 0 21 -16 445.56 26.3
 0 21 -16 464.25 28.1
 0 21 -16 442.46 24.1
 0 21 -16 415.26 23.8
 0 21 -16 464.35 26.4
 0 21 -16 451.55 24.7
 0 -21 17 110.59 14.6
 0 -21 17 113.09 11.6
 0 -21 17 109.69 13.2
 0 -21 17 99.39 13.3
 0 -21 17 105.39 12.6
 0 21 -17 112.99 11
 0 21 -17 137.69 13.2
 0 21 -17 106.29 10.6
 0 21 -17 134.09 12.1
 0 21 -17 110.49 11.8
 0 21 -17 109.59 11
 0 21 -17 108.99 15.8
 0 21 -17 122.39 13.2
 0 -21 18 112.89 14.4
 0 -21 18 132.99 12.4
 0 -21 18 131.69 13.8
 0 -21 18 115.49 15
 0 -21 18 137.09 14.1
 0 21 -18 135.49 15.9
 0 21 -18 157.68 13.8
 0 21 -18 136.49 11.7
 0 21 -18 135.89 13.3
 0 21 -18 135.79 11.4
 0 21 -18 142.59 13
 0 21 -18 141.99 11.5
 0 21 -18 145.99 12.6
 0 -21 19 161.38 16.2
 0 -21 19 161.08 16.2
 0 -21 19 147.19 19.2
 0 -21 19 199.28 15.8
 0 -21 19 169.68 17.1
 0 -21 19 185.98 14.5
 0 21 -19 177.08 13.3
 0 21 -19 188.28 15.6
 0 21 -19 176.78 13.5
 0 21 -19 168.08 13.7
 0 21 -19 201.78 18.6
 0 21 -19 197.08 15
 0 21 -19 193.98 15.4
 0 21 -19 162.68 14.9
 0 -21 20 3.9 6.5
 0 -21 20 2 11.5
 0 -21 20 -1.1 6.5
 0 -21 20 -3.7 7.6
 0 -21 20 -3.2 8.1
 0 -21 20 3 8.4
 0 21 -20 8.8 6.2
 0 21 -20 9.2 6.3
 0 21 -20 17.5 5.9
 0 21 -20 4.4 5.7
 0 21 -20 5.1 6.6
 0 21 -20 -16.5 8
 0 21 -20 -1.1 6.2
 0 21 -20 -8.4 8
 0 -21 21 0.8 12.4
 0 -21 21 14.3 8.4
 0 -21 21 -8.7 7.8
 0 -21 21 3.9 6.3
 0 -21 21 7.6 7
 0 21 -21 7.5 7.7
 0 21 -21 5.2 7.3
 0 21 -21 3.2 6.3
 0 21 -21 -3.2 5.1
 0 21 -21 12.2 9.6
 0 21 -21 2.8 6.2
 0 21 -21 -5 5.5
 0 -21 22 63.29 12.6
 0 -21 22 88.19 12.1
 0 -21 22 82.59 12.5
 0 -21 22 89.19 15.4
 0 -21 22 129.59 23.3
 0 -21 22 86.19 15.4
 0 21 -22 90.59 12.4
 0 21 -22 61.69 11
 0 21 -22 76.39 15.4
 0 21 -22 72.69 10.5
 0 21 -22 78.49 12
 0 21 -22 74.39 12
 0 21 -22 64.29 13
 0 -21 23 58.39 9.5
 0 -21 23 50.19 9.2
 0 -21 23 40.3 15.6
 0 -21 23 30.9 11.1
 0 -21 23 51.49 11.4
 0 21 -23 42.2 7.8
 0 21 -23 68.49 12.6
 0 21 -23 45.7 9.5
 0 21 -23 44.3 9.1
 0 21 -23 42.9 13
 0 21 -23 62.79 10
 0 21 -23 43.1 9.1
 0 -21 24 31 11.5
 0 -21 24 45 11.3
 0 -21 24 23.7 28.3
 0 -21 24 46.5 9.6
 0 -21 24 12.2 8.6
 0 21 -24 21.5 9.1
 0 21 -24 20.8 11
 0 21 -24 33 11.8
 0 21 -24 29.2 9
 0 21 -24 18.3 6.7
 0 21 -24 10.8 9.3
 0 21 -24 36 8.3
 0 -21 25 31.5 10
 0 -21 25 48.8 9.6
 0 -21 25 51.79 11.3
 0 -21 25 10.6 16.5
 0 21 -25 38.5 11.1
 0 21 -25 42.4 12
 0 21 -25 45.6 8.3
 0 21 -25 55.69 11.4
 0 21 -25 32.2 8.5
 0 21 -25 38.9 8.2
 0 -21 26 7.9 9.4
 0 -21 26 -7.9 9.9
 0 -21 26 -5.5 17.3
 0 -21 26 -4.7 14.7
 0 -21 26 6.9 7.9
 0 21 -26 7.3 10.2
 0 21 -26 -7.5 10.8
 0 21 -26 12.7 7.1
 0 21 -26 6.2 10.2
 0 21 -26 6.1 10.3
 0 21 -26 1.2 6.7
 0 -21 27 8.8 11.4
 0 -21 27 19 17.9
 0 -21 27 7.2 9.8
 0 -21 27 10.8 7.4
 0 21 -27 -2 10.2
 0 21 -27 17.9 12
 0 21 -27 -5 6.2
 0 21 -27 -32.5 12.1
 0 -21 28 -4.2 8.9
 0 -21 28 6.7 8
 0 -21 28 4.5 19.6
 0 21 -28 -1.7 13.4
 0 21 -28 22.8 13.2
 0 21 -28 -0.8 10.9
 0 21 -28 -4.4 6.7
 0 -21 29 21.6 20.3
 0 -21 29 39.3 15.4
 0 -21 29 40.5 11.8
 0 21 -29 31.8 7.9
 0 21 -29 30.7 12.8
 0 21 -29 52.79 28.9
 0 -21 30 4.5 8.2
 0 -21 30 24.3 10.6
 0 21 -30 4.8 10.7
 0 21 -30 9.4 7.1
 0 -21 31 26.2 10.6
 0 -21 31 14.1 9.7
 0 21 -31 13.1 6.8
 0 21 -31 11 10.7
 0 -21 32 13.1 13.7
 0 -21 32 15.7 10.6
 0 21 -32 15.7 8.5
 0 21 -32 30.3 11.4
 0 -21 33 27.9 10.5
 0 21 -33 14.2 11.2
 0 -22 -11 -15.5 10.3
 0 -22 -11 6.8 7.4
 0 22 11 2.1 17
 0 -22 -10 0.8 8.3
 0 -22 -10 8.2 11.2
 0 22 10 14.4 16.5
 0 -22 -9 24.4 10
 0 -22 -9 11.7 7
 0 22 9 35.5 15.5
 0 22 9 -25 23.8
 0 -22 -8 2.7 9.9
 0 -22 -8 22.2 7.3
 0 22 8 21.2 19
 0 22 8 37.8 14.8
 0 -22 -7 23 7.4
 0 -22 -7 11.2 12.5
 0 22 7 43.7 22.7
 0 22 7 38.9 21.3
 0 22 7 8 13.2
 0 -22 -6 0.9 10.8
 0 -22 -6 2.8 7
 0 -22 -6 15.6 9
 0 22 6 -4.4 14.5
 0 22 6 10 13
 0 22 6 17.1 13
 0 22 6 29.9 15
 0 -22 -5 15.7 8.6
 0 -22 -5 24.2 9.1
 0 -22 -5 17.9 7.8
 0 -22 -5 23.1 12
 0 -22 -5 11.2 8.3
 0 22 5 28.5 14.7
 0 22 5 3.4 9.9
 0 22 5 21.7 13.3
 0 22 5 18.1 8
 0 22 5 24.9 12.7
 0 22 5 3.9 9.5
 0 22 5 21.4 11.9
 0 -22 -4 8.7 7.9
 0 -22 -4 4.6 7.4
 0 -22 -4 2.7 10.9
 0 -22 -4 15 11.1
 0 -22 -4 3.2 6.8
 0 22 4 -12.8 13.4
 0 22 4 4.3 11.6
 0 22 4 2.8 7.4
 0 22 4 -18.2 14.1
 0 22 4 -1.4 8.7
 0 22 4 1.1 11.2
 0 -22 -3 48.5 10.6
 0 -22 -3 70.49 11.4
 0 -22 -3 58.79 12.7
 0 -22 -3 40.9 9
 0 -22 -3 67.79 12.9
 0 -22 -3 60.39 10.5
 0 22 3 59.89 10
 0 22 3 62.89 16.2
 0 22 3 41.4 13
 0 22 3 51.29 9.8
 0 22 3 59.89 12.9
 0 22 3 46.2 11.6
 0 22 3 77.69 13.3
 0 -22 -2 16.8 7.1
 0 -22 -2 27.9 8.5
 0 -22 -2 19.9 8.7
 0 -22 -2 24.8 8.7
 0 -22 -2 18.6 22
 0 -22 -2 10.9 7.5
 0 -22 -2 30.5 12.1
 0 22 2 26.1 9.8
 0 22 2 18.8 10.9
 0 22 2 32.5 7.8
 0 22 2 70.99 11.2
 0 22 2 14 9.9
 0 22 2 38.9 15.5
 0 22 2 4.8 12.1
 0 22 2 23.5 8.1
 0 -22 -1 16.3 19.5
 0 -22 -1 10.1 7.9
 0 -22 -1 -28.5 22.1
 0 -22 -1 20.6 7.9
 0 -22 -1 6.2 7.5
 0 -22 -1 6.9 10.8
 0 -22 -1 13.5 10
 0 -22 -1 10.8 7.4
 0 22 1 11.7 6.8
 0 22 1 17.1 15.8
 0 22 1 9.8 8.1
 0 22 1 15.8 10.6
 0 22 1 23.7 7.3
 0 22 1 12 17.4
 0 22 1 4.1 9.6
 0 22 1 6.5 7.4
 0 22 1 23.5 14.4
 0 22 1 11.3 11.7
 0 22 1 9.8 9.1
 0 -22 0 54.19 10.6
 0 -22 0 24 19.5
 0 -22 0 65.59 11.4
 0 -22 0 65.19 13
 0 -22 0 40.8 8.6
 0 -22 0 48.1 9.2
 0 -22 0 42.1 18.2
 0 -22 0 54.79 10.6
 0 22 0 54.09 9.8
 0 22 0 27.7 8.5
 0 22 0 56.49 17
 0 22 0 32.6 8.6
 0 22 0 79.69 12.2
 0 22 0 45.5 10.2
 0 22 0 65.99 12.4
 0 22 0 50.69 11
 0 22 0 55.79 9.4
 0 22 0 48.8 14
 0 -22 1 93.99 15.6
 0 -22 1 49.7 17
 0 -22 1 81.19 11.7
 0 -22 1 101.69 12.6
 0 -22 1 54.49 18.2
 0 -22 1 73.89 11.8
 0 -22 1 89.29 10.8
 0 22 -1 72.39 13.2
 0 22 -1 54.59 10.8
 0 22 -1 102.09 17.9
 0 22 -1 75.29 9.9
 0 22 -1 63.39 12.6
 0 22 -1 78.29 14.8
 0 22 -1 60.09 14.8
 0 22 -1 62.59 10.6
 0 22 -1 66.89 12.8
 0 22 -1 62.99 11.2
 0 -22 2 47.9 16.1
 0 -22 2 58.19 10.6
 0 -22 2 53.19 11
 0 -22 2 75.89 11
 0 -22 2 59.69 11.8
 0 -22 2 95.99 18.1
 0 -22 2 51.69 9.5
 0 -22 2 50.89 16.6
 0 -22 2 68.49 10.7
 0 -22 2 61.09 11.1
 0 22 -2 67.29 13.3
 0 22 -2 47.3 8.3
 0 22 -2 66.99 10.8
 0 22 -2 62.99 10.4
 0 22 -2 44.9 8.4
 0 22 -2 60.29 10.3
 0 22 -2 52.99 8.7
 0 22 -2 46.4 12.3
 0 22 -2 59.49 11.7
 0 22 -2 43.5 13.5
 0 22 -2 70.49 12.2
 0 -22 3 27.9 14.7
 0 -22 3 30.3 8.3
 0 -22 3 24.2 6.2
 0 -22 3 54.79 11.4
 0 -22 3 38 7.5
 0 -22 3 40.9 8.5
 0 -22 3 33.7 14.3
 0 -22 3 51.49 9
 0 -22 3 59.39 10.2
 0 -22 3 55.99 10.6
 0 22 -3 67.09 13.2
 0 22 -3 64.79 10.9
 0 22 -3 33.3 7.9
 0 22 -3 40.4 11.7
 0 22 -3 34.8 6
 0 22 -3 35.9 7.3
 0 22 -3 29.8 9
 0 22 -3 25.8 10.6
 0 22 -3 36.3 12
 0 22 -3 55.49 10.2
 0 22 -3 63.19 11.1
 0 22 -3 53.19 9.6
 0 -22 4 143.79 13.7
 0 -22 4 148.59 13.5
 0 -22 4 117.69 13.4
 0 -22 4 153.08 22.7
 0 -22 4 99.59 17.7
 0 -22 4 130.19 12.5
 0 -22 4 137.19 11.2
 0 -22 4 150.38 16.7
 0 -22 4 151.48 13.4
 0 -22 4 159.98 13
 0 22 -4 172.08 13.6
 0 22 -4 130.49 11.8
 0 22 -4 144.19 12.9
 0 22 -4 141.49 12.3
 0 22 -4 129.99 13.1
 0 22 -4 141.89 13.4
 0 22 -4 133.79 10.7
 0 22 -4 117.89 17.8
 0 22 -4 158.38 19
 0 22 -4 133.09 15.7
 0 22 -4 140.69 14.4
 0 22 -4 171.58 18.6
 0 -22 5 -13.7 11.4
 0 -22 5 -5.6 7.6
 0 -22 5 4.3 6
 0 -22 5 -15.4 11.5
 0 -22 5 2.1 6.1
 0 -22 5 8.7 6.8
 0 -22 5 3 6.8
 0 -22 5 5.3 5.6
 0 -22 5 5.4 6
 0 -22 5 3.8 6.3
 0 22 -5 2.1 6.1
 0 22 -5 6.8 5.6
 0 22 -5 7.1 5.7
 0 22 -5 6.3 9.1
 0 22 -5 6.1 4.7
 0 22 -5 19.4 9.3
 0 22 -5 -6.8 7.8
 0 22 -5 7.5 7.8
 0 22 -5 14.1 6.1
 0 22 -5 12.6 6
 0 22 -5 0.6 7.7
 0 22 -5 -3.1 5.7
 0 -22 6 176.88 16.9
 0 -22 6 158.78 14
 0 -22 6 176.48 14.5
 0 -22 6 162.08 13.5
 0 -22 6 192.38 13.9
 0 -22 6 194.98 20.7
 0 -22 6 185.78 13.9
 0 -22 6 169.88 18.5
 0 -22 6 139.19 20.6
 0 -22 6 185.88 15.1
 0 -22 6 161.88 15.2
 0 -22 6 176.98 16.9
 0 -22 6 140.59 15.2
 0 -22 6 166.98 14
 0 -22 6 183.28 16.7
 0 22 -6 169.58 11.6
 0 22 -6 210.58 17.8
 0 22 -6 172.68 13.4
 0 22 -6 214.18 16.3
 0 22 -6 170.48 14.1
 0 22 -6 163.28 12.7
 0 22 -6 193.78 15.4
 0 22 -6 194.48 18.7
 0 22 -6 180.88 15.1
 0 22 -6 175.38 13.5
 0 22 -6 162.68 17.6
 0 22 -6 202.18 14.2
 0 -22 7 47.5 9.1
 0 -22 7 62.39 9
 0 -22 7 64.89 9.7
 0 -22 7 81.59 10.9
 0 -22 7 61.39 11.6
 0 -22 7 71.19 11.4
 0 -22 7 69.39 12.9
 0 -22 7 29.2 8.3
 0 -22 7 58.79 9.7
 0 -22 7 62.99 12.8
 0 -22 7 64.49 11
 0 -22 7 47.4 7.9
 0 -22 7 68.69 9.5
 0 22 -7 78.99 14.3
 0 22 -7 59.99 9.1
 0 22 -7 70.69 9.9
 0 22 -7 65.79 8.7
 0 22 -7 67.29 9
 0 22 -7 52.99 10.9
 0 22 -7 55.49 9.9
 0 22 -7 61.79 11.5
 0 22 -7 64.39 9
 0 22 -7 73.29 13.3
 0 22 -7 52.89 9.7
 0 22 -7 62.19 8.7
 0 -22 8 233.58 18.8
 0 -22 8 225.88 17.7
 0 -22 8 212.18 15.5
 0 -22 8 223.58 16.7
 0 -22 8 191.48 17.9
 0 -22 8 225.28 15
 0 -22 8 246.58 15.7
 0 -22 8 179.38 15.4
 0 -22 8 223.28 14.5
 0 -22 8 184.68 16.9
 0 22 -8 201.48 15.1
 0 22 -8 219.38 13.1
 0 22 -8 211.98 15.1
 0 22 -8 192.38 15.8
 0 22 -8 204.58 19
 0 22 -8 206.68 14
 0 22 -8 238.48 18.4
 0 22 -8 235.18 15
 0 22 -8 223.68 16.9
 0 22 -8 197.88 15.3
 0 22 -8 211.08 19.2
 0 22 -8 226.48 14
 0 -22 9 90.69 10.5
 0 -22 9 68.49 13.6
 0 -22 9 74.79 13.7
 0 -22 9 97.39 12.7
 0 -22 9 85.19 10.2
 0 -22 9 92.99 10.1
 0 -22 9 106.69 12.8
 0 -22 9 84.39 10.9
 0 -22 9 101.09 10.6
 0 -22 9 72.09 11
 0 -22 9 96.59 11
 0 22 -9 97.09 11.6
 0 22 -9 106.59 14.7
 0 22 -9 82.09 10.9
 0 22 -9 75.59 8.7
 0 22 -9 79.19 9
 0 22 -9 115.09 14.1
 0 22 -9 95.79 10.6
 0 22 -9 91.29 11.9
 0 22 -9 92.59 10.5
 0 22 -9 88.29 10.7
 0 22 -9 103.79 14.3
 0 22 -9 99.39 9.6
 0 -22 10 72.59 9.6
 0 -22 10 92.29 14
 0 -22 10 88.79 11.3
 0 -22 10 98.89 10.8
 0 -22 10 95.89 12.8
 0 -22 10 71.69 11
 0 -22 10 97.69 10.9
 0 -22 10 72.29 13.8
 0 -22 10 67.39 10.9
 0 -22 10 90.89 12.3
 0 -22 10 77.49 11.8
 0 22 -10 84.99 9.6
 0 22 -10 96.59 11.7
 0 22 -10 78.19 13.6
 0 22 -10 84.89 10.9
 0 22 -10 79.49 9.8
 0 22 -10 74.39 10.1
 0 22 -10 76.89 8.6
 0 22 -10 98.59 10.8
 0 22 -10 71.09 12.4
 0 22 -10 84.89 13.8
 0 -22 11 1140.39 54.09
 0 -22 11 1198.28 54.99
 0 -22 11 934.31 56.49
 0 -22 11 1158.48 57.19
 0 -22 11 1079.69 54.69
 0 -22 11 1039.8 55.29
 0 -22 11 1198.18 56.59
 0 -22 11 1226.38 56.19
 0 -22 11 1071.29 54.09
 0 -22 11 1105.69 53.89
 0 -22 11 1125.49 54.69
 0 22 -11 1029 53.39
 0 22 -11 1187.78 56.39
 0 22 -11 1246.68 58.19
 0 22 -11 1214.98 54.49
 0 22 -11 1079.89 52.69
 0 22 -11 1037.7 54.09
 0 22 -11 1073.19 52.09
 0 22 -11 1147.99 54.69
 0 22 -11 1116.79 52.49
 0 22 -11 1135.49 55.89
 0 22 -11 1162.28 57.59
 0 22 -11 1122.69 54.19
 0 -22 12 51.29 9.5
 0 -22 12 56.69 9.5
 0 -22 12 54.99 10.1
 0 -22 12 80.69 11.1
 0 -22 12 58.69 9.1
 0 -22 12 53.39 15.4
 0 -22 12 55.29 10.9
 0 -22 12 72.59 9.5
 0 -22 12 40.5 8.1
 0 -22 12 57.99 10.2
 0 -22 12 66.19 9.9
 0 -22 12 60.79 9.8
 0 22 -12 48.8 8.5
 0 22 -12 62.09 7.6
 0 22 -12 77.89 10.4
 0 22 -12 60.29 9.6
 0 22 -12 60.59 11.5
 0 22 -12 52.99 8.2
 0 22 -12 74.59 13.3
 0 22 -12 62.79 8.9
 0 22 -12 87.29 11.8
 0 22 -12 54.09 9.1
 0 22 -12 65.09 12.9
 0 22 -12 80.49 14.6
 0 22 -12 61.49 9
 0 -22 13 216.68 16.9
 0 -22 13 213.08 17.5
 0 -22 13 235.88 15.9
 0 -22 13 198.98 23.9
 0 -22 13 237.08 15.9
 0 -22 13 220.88 15.1
 0 -22 13 205.48 15.5
 0 -22 13 228.48 17.6
 0 -22 13 226.68 14.7
 0 -22 13 217.58 18.3
 0 22 -13 206.98 13.2
 0 22 -13 229.38 18.6
 0 22 -13 222.18 15.4
 0 22 -13 219.58 16.7
 0 22 -13 185.58 19.2
 0 22 -13 235.88 15
 0 22 -13 214.38 19.4
 0 22 -13 216.78 15.7
 0 22 -13 203.88 15
 0 22 -13 225.28 16.7
 0 22 -13 237.28 16.6
 0 22 -13 243.58 18.4
 0 -22 14 79.39 9.6
 0 -22 14 60.99 9.6
 0 -22 14 80.49 10.7
 0 -22 14 72.49 13.2
 0 -22 14 58.49 12.7
 0 -22 14 53.69 14.9
 0 -22 14 73.79 11.8
 0 -22 14 59.59 10.5
 0 -22 14 65.99 11.1
 0 -22 14 80.09 9.7
 0 -22 14 66.59 10
 0 22 -14 53.79 9.2
 0 22 -14 85.39 9.1
 0 22 -14 74.39 12.1
 0 22 -14 85.59 10.5
 0 22 -14 69.09 11.8
 0 22 -14 89.29 9.9
 0 22 -14 71.49 11.9
 0 22 -14 80.69 11.1
 0 22 -14 66.39 12.2
 0 -22 15 263.57 16.8
 0 -22 15 280.17 18
 0 -22 15 262.87 17.6
 0 -22 15 263.47 20
 0 -22 15 259.97 25.4
 0 -22 15 298.77 17.5
 0 -22 15 282.27 21.1
 0 -22 15 292.97 19.6
 0 -22 15 265.77 18
 0 -22 15 254.57 18.7
 0 22 -15 286.37 18.4
 0 22 -15 306.17 20.1
 0 22 -15 278.07 17.3
 0 22 -15 255.37 16.8
 0 22 -15 251.87 18.3
 0 22 -15 263.27 17.2
 0 22 -15 272.77 19.6
 0 22 -15 301.77 22.3
 0 -22 16 6.6 12.8
 0 -22 16 39.2 7.8
 0 -22 16 41 7
 0 -22 16 30.2 6.5
 0 -22 16 34.7 7.5
 0 -22 16 32.7 7.2
 0 -22 16 49 8.6
 0 -22 16 46.7 10.7
 0 -22 16 43.8 8.7
 0 -22 16 28 8.6
 0 22 -16 37.8 7.4
 0 22 -16 40 11.5
 0 22 -16 41.1 7.3
 0 22 -16 41.2 7.9
 0 22 -16 45.5 7.4
 0 22 -16 28.3 8.9
 0 22 -16 30.9 7.4
 0 22 -16 27.3 8.3
 0 -22 17 147.29 13.6
 0 -22 17 185.38 18.2
 0 -22 17 206.58 16.4
 0 -22 17 178.08 14.2
 0 -22 17 170.08 13
 0 -22 17 142.09 22
 0 -22 17 162.68 15.4
 0 -22 17 166.38 16.2
 0 -22 17 152.08 13.1
 0 22 -17 176.78 15.9
 0 22 -17 184.68 16.4
 0 22 -17 173.28 13.2
 0 22 -17 185.38 14.8
 0 22 -17 145.39 17.9
 0 22 -17 142.19 12.8
 0 22 -17 178.28 13
 0 22 -17 180.48 14.1
 0 -22 18 139.79 17.5
 0 -22 18 136.69 15.9
 0 -22 18 165.28 17.6
 0 -22 18 163.08 12.9
 0 -22 18 157.88 15.1
 0 -22 18 132.59 20.8
 0 -22 18 126.49 15.9
 0 22 -18 182.18 14.5
 0 22 -18 160.88 15.2
 0 22 -18 160.88 17.9
 0 22 -18 138.49 13
 0 22 -18 199.98 16.1
 0 22 -18 163.18 14.7
 0 22 -18 155.28 12.8
 0 22 -18 132.49 12.4
 0 -22 19 168.78 18.2
 0 -22 19 169.58 18.1
 0 -22 19 154.48 17.4
 0 -22 19 185.58 16.3
 0 -22 19 210.98 15.5
 0 22 -19 196.58 14
 0 22 -19 208.18 16.7
 0 22 -19 182.58 16.1
 0 22 -19 203.48 14.5
 0 22 -19 183.28 14.3
 0 22 -19 187.78 14.8
 0 22 -19 186.48 15.9
 0 22 -19 205.78 19.1
 0 -22 20 77.89 11.7
 0 -22 20 62.39 11.6
 0 -22 20 69.89 12.6
 0 -22 20 77.49 11.9
 0 22 -20 86.79 10.3
 0 22 -20 51.89 9.6
 0 22 -20 60.79 11.9
 0 22 -20 76.29 11.8
 0 22 -20 82.29 11.1
 0 22 -20 59.69 10.5
 0 22 -20 50.69 10.4
 0 22 -20 81.49 14.8
 0 -22 21 33.1 8.3
 0 -22 21 82.29 12.1
 0 -22 21 38.3 10.4
 0 -22 21 34.3 11.8
 0 -22 21 28.6 11.5
 0 22 -21 51.79 8
 0 22 -21 56.39 10.4
 0 22 -21 56.99 11.7
 0 22 -21 35.7 9.5
 0 22 -21 62.39 11
 0 22 -21 62.59 12.5
 0 22 -21 50.39 8.5
 0 -22 22 117.29 22.1
 0 -22 22 52.39 9.6
 0 -22 22 47.8 10.9
 0 -22 22 76.09 12.6
 0 -22 22 54.69 12.3
 0 22 -22 51.89 9.7
 0 22 -22 57.69 10.9
 0 22 -22 68.49 13
 0 22 -22 29.2 8.6
 0 22 -22 30.6 7.4
 0 22 -22 47.8 10.1
 0 22 -22 63.59 10.6
 0 -22 23 67.29 12
 0 -22 23 53.49 13
 0 -22 23 36 10.7
 0 -22 23 38.9 9.6
 0 -22 23 31.4 15.3
 0 22 -23 18.9 6.7
 0 22 -23 39.2 11.7
 0 22 -23 20.2 7.1
 0 22 -23 12.2 9.1
 0 22 -23 25.7 7.5
 0 22 -23 22.9 10.8
 0 22 -23 28.1 9.9
 0 -22 24 95.49 14
 0 -22 24 98.19 15.8
 0 -22 24 124.29 16.9
 0 -22 24 81.59 18.1
 0 -22 24 125.39 15.3
 0 22 -24 106.89 11.7
 0 22 -24 126.49 13.3
 0 22 -24 103.39 15.8
 0 22 -24 115.49 17.3
 0 22 -24 96.39 15.6
 0 22 -24 107.99 12.6
 0 22 -24 108.39 16.2
 0 -22 25 17 9.8
 0 -22 25 11.2 21.3
 0 -22 25 14.7 16.9
 0 -22 25 29.9 8.7
 0 22 -25 24.5 10.5
 0 22 -25 27.5 8
 0 22 -25 18.5 8.4
 0 22 -25 22 7.7
 0 22 -25 25.4 11.4
 0 -22 26 5.3 10.7
 0 -22 26 19.7 8.5
 0 -22 26 26.4 10.1
 0 -22 26 4 18.3
 0 22 -26 21.2 12
 0 22 -26 19.4 7.7
 0 22 -26 21.4 11.6
 0 22 -26 28.1 11.8
 0 -22 27 60.79 10.2
 0 -22 27 33.2 11.2
 0 -22 27 40.7 19.7
 0 22 -27 52.39 13.5
 0 22 -27 75.99 12.8
 0 22 -27 35.4 13.9
 0 22 -27 67.89 11.9
 0 22 -27 56.99 13.3
 0 -22 28 13.1 8.5
 0 -22 28 43.5 11
 0 22 -28 26.4 12.1
 0 22 -28 29 7.9
 0 -22 29 2.8 7.7
 0 -22 29 0.5 9
 0 22 -29 19.2 15.7
 0 22 -29 -5.8 7.2
 0 22 -29 37.4 12.9
 0 -22 30 -2.9 8.2
 0 -22 30 10.4 9.3
 0 22 -30 -2.4 6.5
 0 22 -30 12.7 12.2
 0 -22 31 -1.1 10.1
 0 -22 31 -8.2 9.6
 0 22 -31 7.4 7.2
 0 22 -31 33 11.8
 0 -22 32 30.9 10.5
 0 22 -32 56.59 14.7
 0 -22 33 0.8 9.6
 0 22 -33 7.4 12.8
 0 23 10 25.9 23.2
 0 -23 -9 34.2 14.9
 0 23 9 85.79 25.8
 0 -23 -8 1.6 5.9
 0 -23 -8 14 9.4
 0 23 8 -10.2 14.1
 0 23 8 -6.5 21.4
 0 -23 -7 3.3 6.6
 0 -23 -7 5 9
 0 23 7 33.5 18.3
 0 23 7 4.8 13.8
 0 -23 -6 27 10.1
 0 -23 -6 27.9 8.6
 0 23 6 31.8 12.9
 0 23 6 -4.6 17
 0 -23 -5 43.2 11
 0 -23 -5 71.49 14
 0 -23 -5 43 8.4
 0 23 5 48 15.4
 0 23 5 52.29 15.6
 0 23 5 22.8 14.1
 0 -23 -4 48.7 13.6
 0 -23 -4 88.39 12.3
 0 -23 -4 55.99 10.5
 0 -23 -4 97.09 12.5
 0 -23 -4 41 11.9
 0 23 4 115.99 23.2
 0 23 4 82.79 15.6
 0 23 4 100.29 19.8
 0 23 4 23.3 11.3
 0 23 4 51.69 13.6
 0 23 4 63.69 10.6
 0 -23 -3 10.8 7.7
 0 -23 -3 17.4 8.9
 0 -23 -3 5.4 7.9
 0 -23 -3 14.7 11.8
 0 23 3 -0.3 7.1
 0 23 3 -2.2 11.9
 0 23 3 18.9 14.4
 0 23 3 15.4 11
 0 23 3 -4.3 10.2
 0 23 3 -5.2 12.6
 0 -23 -2 18.5 17.6
 0 -23 -2 11 10.7
 0 -23 -2 18.6 9.3
 0 -23 -2 1.2 7
 0 -23 -2 14.6 7.4
 0 -23 -2 10.5 8
 0 23 2 16.7 11.6
 0 23 2 5.4 11.3
 0 23 2 1.9 12
 0 23 2 18.7 9
 0 23 2 7.3 7.3
 0 23 2 14.3 11
 0 23 2 8.6 9
 0 -23 -1 90.69 14.8
 0 -23 -1 96.59 13.3
 0 -23 -1 85.89 15.2
 0 -23 -1 96.09 14.1
 0 -23 -1 64.69 11.3
 0 -23 -1 79.59 13.1
 0 23 1 50.59 11.3
 0 23 1 87.19 13.4
 0 23 1 95.09 12.6
 0 23 1 76.59 13.4
 0 23 1 82.99 13.9
 0 23 1 100.39 17
 0 23 1 102.79 18.8
 0 -23 0 25.5 8.4
 0 -23 0 39.2 8.8
 0 -23 0 -0.5 23.9
 0 -23 0 20.9 8.9
 0 -23 0 19 10.1
 0 -23 0 44.1 20.7
 0 -23 0 16.6 7.7
 0 -23 0 24 9
 0 23 0 20 12.5
 0 23 0 26.2 10.2
 0 23 0 16.3 10
 0 23 0 39.9 8.6
 0 23 0 20.1 7.9
 0 23 0 11.9 9.1
 0 23 0 21.4 8.6
 0 23 0 15.2 16.8
 0 -23 1 14.3 11.1
 0 -23 1 22.7 8.5
 0 -23 1 26.3 8.2
 0 -23 1 19 21.7
 0 -23 1 32.1 8.4
 0 -23 1 21.2 19.3
 0 -23 1 47.2 9.9
 0 23 -1 34 8.3
 0 23 -1 32.7 16.1
 0 23 -1 22.6 8.2
 0 23 -1 45.2 14.2
 0 23 -1 19.4 9.2
 0 23 -1 48.9 14.5
 0 23 -1 21.3 11.1
 0 23 -1 34.8 19.4
 0 -23 2 61.59 11
 0 -23 2 59.19 18.4
 0 -23 2 60.19 10.8
 0 -23 2 62.19 12.3
 0 -23 2 73.09 12.1
 0 -23 2 32.5 11.7
 0 23 -2 47.2 7.6
 0 23 -2 33.3 11.2
 0 23 -2 42.5 9.7
 0 23 -2 41.5 11.5
 0 23 -2 43.5 15
 0 23 -2 38 8.4
 0 23 -2 44.6 9.9
 0 23 -2 59.39 14.7
 0 23 -2 51.89 9.2
 0 23 -2 58.79 10.8
 0 -23 3 17.9 7.5
 0 -23 3 14.9 14.4
 0 -23 3 10.4 9.3
 0 -23 3 18.2 9.9
 0 -23 3 0.7 7.1
 0 -23 3 13.8 7
 0 -23 3 -14.5 15.1
 0 -23 3 14.1 7.3
 0 23 -3 16.6 8.3
 0 23 -3 16 8.7
 0 23 -3 4.4 7.6
 0 23 -3 30.8 11.6
 0 23 -3 24.7 13.1
 0 23 -3 18.8 8.1
 0 23 -3 15.1 6.8
 0 23 -3 8.8 10
 0 23 -3 16.1 11.1
 0 23 -3 29.5 12.5
 0 23 -3 16.3 6.4
 0 -23 4 1.8 8.5
 0 -23 4 -12.7 5.5
 0 -23 4 0.9 6.4
 0 -23 4 13 14.2
 0 -23 4 0.2 6.9
 0 -23 4 -4.9 6.7
 0 -23 4 -4.7 13.8
 0 -23 4 11.4 6.9
 0 23 -4 5 5.7
 0 23 -4 0.6 6.5
 0 23 -4 13.6 9.9
 0 23 -4 2.5 6.9
 0 23 -4 16.9 11.7
 0 23 -4 9 8.4
 0 23 -4 -13.7 10.5
 0 23 -4 10.5 7.8
 0 23 -4 -4.9 6.1
 0 23 -4 -6.4 7.1
 0 23 -4 0.8 9.3
 0 23 -4 -5 6.9
 0 -23 5 10.3 13.1
 0 -23 5 7.5 6.7
 0 -23 5 7.8 13
 0 -23 5 8 6.3
 0 -23 5 18.8 7.6
 0 -23 5 20.5 6.9
 0 -23 5 10.6 8.6
 0 -23 5 8.5 7.2
 0 23 -5 2.1 5.4
 0 23 -5 12.4 9.3
 0 23 -5 -2.8 6.8
 0 23 -5 7.1 7.5
 0 23 -5 7.1 6.6
 0 23 -5 4.6 9.3
 0 23 -5 6.9 10.1
 0 23 -5 18 6.8
 0 23 -5 4.8 6.9
 0 23 -5 14.9 8.3
 0 23 -5 -4.8 6.5
 0 23 -5 2.3 9.9
 0 -23 6 63.09 11.5
 0 -23 6 82.49 12.2
 0 -23 6 92.39 14.8
 0 -23 6 81.59 16.1
 0 -23 6 74.39 10.8
 0 -23 6 77.49 16.5
 0 -23 6 85.19 10.6
 0 -23 6 75.89 11.6
 0 -23 6 85.29 11.3
 0 -23 6 78.69 11.3
 0 23 -6 70.99 11
 0 23 -6 95.69 13.1
 0 23 -6 68.19 13
 0 23 -6 82.69 10.8
 0 23 -6 60.49 12.2
 0 23 -6 61.79 12.4
 0 23 -6 85.79 15.8
 0 23 -6 65.39 10.7
 0 23 -6 73.49 9.3
 0 23 -6 69.49 13.7
 0 23 -6 92.39 11.2
 0 23 -6 100.69 11.7
 0 -23 7 11.8 6.2
 0 -23 7 23.9 12.9
 0 -23 7 4.8 7.4
 0 -23 7 9 7.2
 0 -23 7 8.3 6.7
 0 -23 7 19.1 7
 0 -23 7 15.1 9.6
 0 -23 7 11.3 12.4
 0 -23 7 15.1 8.6
 0 -23 7 7.7 7.2
 0 -23 7 18.5 6.1
 0 23 -7 19.8 6.7
 0 23 -7 21.3 9.9
 0 23 -7 6.6 6.3
 0 23 -7 18.2 9.3
 0 23 -7 9.1 6.4
 0 23 -7 9.5 5.4
 0 23 -7 10.2 7.8
 0 23 -7 19.3 6.6
 0 23 -7 13.6 8.1
 0 23 -7 18.1 9.9
 0 23 -7 15.9 8
 0 23 -7 14.7 6.3
 0 -23 8 46.3 7.9
 0 -23 8 54.79 9.7
 0 -23 8 52.79 12.5
 0 -23 8 53.89 11.6
 0 -23 8 45.7 7.9
 0 -23 8 50.69 11.1
 0 -23 8 49.9 9.9
 0 -23 8 50.79 11.7
 0 -23 8 38 8.4
 0 -23 8 33.2 15
 0 -23 8 32.8 8.3
 0 -23 8 47.9 9
 0 -23 8 33.9 6.7
 0 23 -8 37 7.5
 0 23 -8 29.5 11.3
 0 23 -8 26.5 7.5
 0 23 -8 30.9 7.4
 0 23 -8 39.6 10.8
 0 23 -8 28.2 7.2
 0 23 -8 41.1 9.5
 0 23 -8 50.49 9.6
 0 23 -8 43.8 9.3
 0 23 -8 38.1 7.4
 0 23 -8 28.7 6.1
 0 23 -8 40 11.3
 0 -23 9 475.35 27
 0 -23 9 411.16 27.6
 0 -23 9 444.46 24.4
 0 -23 9 396.76 24.3
 0 -23 9 436.26 25.7
 0 -23 9 462.85 28.3
 0 -23 9 390.26 24.3
 0 -23 9 364.26 27
 0 -23 9 476.15 24.9
 0 -23 9 423.96 23.5
 0 23 -9 459.65 27.5
 0 23 -9 435.16 28.5
 0 23 -9 410.46 22.2
 0 23 -9 416.16 24.6
 0 23 -9 386.36 22.8
 0 23 -9 381.76 24.1
 0 23 -9 473.55 26.5
 0 23 -9 459.05 24.5
 0 23 -9 400.56 24.9
 0 23 -9 450.75 28.3
 0 -23 10 337.87 20.9
 0 -23 10 281.57 19.6
 0 -23 10 291.07 20.8
 0 -23 10 330.77 22.5
 0 -23 10 292.37 19.8
 0 -23 10 304.17 22.4
 0 -23 10 341.37 19.6
 0 -23 10 319.27 19
 0 -23 10 309.47 19.3
 0 -23 10 339.37 19.3
 0 23 -10 342.57 23.1
 0 23 -10 284.87 20.6
 0 23 -10 318.57 19.7
 0 23 -10 381.46 22.2
 0 23 -10 274.37 19.6
 0 23 -10 285.17 18.5
 0 23 -10 302.07 19.1
 0 23 -10 288.17 18.3
 0 23 -10 304.67 17.9
 0 23 -10 308.97 23.1
 0 23 -10 295.37 18.9
 0 23 -10 304.97 22.3
 0 -23 11 208.18 18.6
 0 -23 11 199.88 15.7
 0 -23 11 169.18 13.6
 0 -23 11 192.98 17.1
 0 -23 11 158.28 15.1
 0 -23 11 187.78 14.6
 0 -23 11 167.28 16.1
 0 -23 11 172.08 14.3
 0 -23 11 170.58 15.2
 0 -23 11 168.48 17.8
 0 -23 11 190.38 13.9
 0 23 -11 137.29 15.6
 0 23 -11 163.68 15.3
 0 23 -11 151.88 15
 0 23 -11 204.28 14.2
 0 23 -11 159.58 17.1
 0 23 -11 200.38 17.1
 0 23 -11 170.18 12.6
 0 23 -11 189.88 14.1
 0 23 -11 177.98 14.4
 0 23 -11 185.28 17.6
 0 -23 12 307.57 19.1
 0 -23 12 270.37 18.4
 0 -23 12 284.07 20.7
 0 -23 12 276.07 19.1
 0 -23 12 291.97 18.9
 0 -23 12 298.37 17.8
 0 -23 12 272.47 19.7
 0 -23 12 281.27 20.2
 0 -23 12 311.07 21.5
 0 -23 12 283.97 17.8
 0 -23 12 272.97 21.3
 0 23 -12 304.37 20.7
 0 23 -12 262.27 17.7
 0 23 -12 294.47 18.3
 0 23 -12 285.47 18.1
 0 23 -12 264.57 21.9
 0 23 -12 266.67 21.8
 0 23 -12 298.17 19.9
 0 23 -12 271.87 16.7
 0 -23 13 66.59 10.2
 0 -23 13 82.39 10.8
 0 -23 13 79.19 10.7
 0 -23 13 66.59 11.5
 0 -23 13 92.59 11.9
 0 -23 13 93.89 13.6
 0 -23 13 81.69 14.7
 0 -23 13 80.59 11
 0 -23 13 96.89 12.6
 0 -23 13 82.59 14.7
 0 -23 13 73.59 12.7
 0 23 -13 89.39 13.7
 0 23 -13 108.69 10.9
 0 23 -13 87.89 10.5
 0 23 -13 91.59 10.3
 0 23 -13 67.99 12.3
 0 23 -13 96.09 14.5
 0 23 -13 81.29 15.5
 0 23 -13 82.59 11.9
 0 -23 14 21.3 6
 0 -23 14 20.7 8.3
 0 -23 14 25.4 9.6
 0 -23 14 11 7.6
 0 -23 14 20 6.4
 0 -23 14 16.9 7.5
 0 -23 14 14.2 8.4
 0 -23 14 24.9 7
 0 -23 14 35.1 8.6
 0 -23 14 22.6 17
 0 -23 14 13.3 6.8
 0 -23 14 25.4 9.6
 0 23 -14 17.7 6.4
 0 23 -14 21.5 9.3
 0 23 -14 4.1 7.6
 0 23 -14 18.4 7.3
 0 23 -14 0.6 9.2
 0 23 -14 27.1 9.5
 0 23 -14 18.2 6.6
 0 23 -14 21.3 6.9
 0 -23 15 15 7.5
 0 -23 15 20.8 8.5
 0 -23 15 42.2 9.2
 0 -23 15 46.5 9.4
 0 -23 15 14.5 9.7
 0 -23 15 34.2 7.7
 0 -23 15 27 10.1
 0 -23 15 28.4 7
 0 -23 15 35.8 7.8
 0 -23 15 41.5 7.3
 0 -23 15 29.4 9.1
 0 -23 15 26 14.8
 0 23 -15 29.8 7.1
 0 23 -15 28.4 9.6
 0 23 -15 21.9 6.6
 0 23 -15 18.2 9.2
 0 23 -15 33.4 7.4
 0 23 -15 47.5 9.3
 0 23 -15 31 11
 0 23 -15 39.7 8.2
 0 -23 16 109.69 15.5
 0 -23 16 125.19 13.5
 0 -23 16 158.58 13.2
 0 -23 16 132.79 16.5
 0 -23 16 132.89 12.6
 0 -23 16 95.09 15.4
 0 -23 16 135.69 11.9
 0 -23 16 139.99 23.5
 0 -23 16 141.69 14.9
 0 -23 16 124.59 12
 0 23 -16 120.89 15.5
 0 23 -16 118.09 12.1
 0 23 -16 130.99 16
 0 23 -16 139.19 14.3
 0 23 -16 133.29 13.4
 0 23 -16 110.09 12
 0 23 -16 126.79 11.4
 0 23 -16 124.19 17.2
 0 -23 17 32.2 15.2
 0 -23 17 31.2 10.4
 0 -23 17 32.7 8.7
 0 -23 17 26.5 6.8
 0 -23 17 19.6 10.1
 0 -23 17 33 6.6
 0 -23 17 39.3 8.1
 0 -23 17 30.7 7.3
 0 -23 17 9 8.9
 0 23 -17 29.6 6.7
 0 23 -17 34.8 9.5
 0 23 -17 28.8 7.8
 0 23 -17 24.2 8.9
 0 23 -17 42.4 11.3
 0 23 -17 16.6 6.8
 0 23 -17 21.4 8.2
 0 23 -17 32.9 7.2
 0 -23 18 65.59 12.2
 0 -23 18 83.69 15.6
 0 -23 18 79.29 16
 0 -23 18 77.29 16.8
 0 -23 18 66.49 10.4
 0 -23 18 69.19 10.7
 0 -23 18 66.49 12.1
 0 -23 18 63.69 12.2
 0 -23 18 60.99 10.7
 0 23 -18 49.7 9.8
 0 23 -18 64.09 10.8
 0 23 -18 71.19 9.7
 0 23 -18 73.29 13.4
 0 23 -18 62.69 12.5
 0 23 -18 76.29 10.8
 0 23 -18 73.09 13.7
 0 23 -18 77.89 13.8
 0 -23 19 20.3 14.8
 0 -23 19 6.8 6.7
 0 -23 19 6.7 6
 0 -23 19 -9.9 18.2
 0 -23 19 -8.1 9.9
 0 -23 19 -4.2 6.8
 0 -23 19 2.8 6.5
 0 -23 19 19.1 9.9
 0 -23 19 20.3 8.2
 0 23 -19 4.3 8.4
 0 23 -19 7.8 7.1
 0 23 -19 7 6.1
 0 23 -19 9.7 6.3
 0 23 -19 5 8.1
 0 23 -19 8.6 6.5
 0 23 -19 11.8 10.1
 0 23 -19 20.9 8.8
 0 -23 20 78.89 17.3
 0 -23 20 71.29 11
 0 -23 20 80.19 17.4
 0 -23 20 107.79 16.1
 0 -23 20 93.09 13.8
 0 -23 20 93.89 11.6
 0 -23 20 98.09 11.5
 0 23 -20 107.69 14.7
 0 23 -20 93.29 11.4
 0 23 -20 86.59 16.1
 0 23 -20 97.99 14.2
 0 23 -20 92.99 12.2
 0 23 -20 85.69 11
 0 23 -20 92.09 16
 0 -23 21 28.9 14.5
 0 -23 21 13.3 6.7
 0 -23 21 26 10.4
 0 -23 21 16 8.4
 0 -23 21 13.3 11
 0 -23 21 23.7 9.1
 0 23 -21 30.5 16.8
 0 23 -21 13.6 6.6
 0 23 -21 26.1 7.4
 0 23 -21 19.5 7.9
 0 23 -21 22.6 10.7
 0 23 -21 27.5 9.6
 0 23 -21 35.8 10
 0 23 -21 23.8 8.5
 0 -23 22 15.4 13.3
 0 -23 22 17.4 9.1
 0 -23 22 1.3 9
 0 -23 22 31.7 9.1
 0 23 -22 18 8.5
 0 23 -22 3.1 8.8
 0 23 -22 1.1 6.2
 0 23 -22 4.4 6.4
 0 23 -22 -0.6 7.2
 0 23 -22 22.1 9.5
 0 23 -22 11.6 10.8
 0 -23 23 32 10.9
 0 -23 23 22.2 14.1
 0 -23 23 26 8.1
 0 -23 23 22.1 10.4
 0 23 -23 29.6 7.7
 0 23 -23 23 10
 0 23 -23 29.1 7.8
 0 23 -23 1.6 10.1
 0 23 -23 44.9 11.4
 0 23 -23 21.6 11
 0 23 -23 39.1 8.1
 0 -23 24 72.19 11.4
 0 -23 24 79.19 13.4
 0 23 -24 68.59 12
 0 23 -24 65.19 14.2
 0 23 -24 77.59 11.8
 0 23 -24 46.2 11.4
 0 23 -24 53.39 9.1
 0 -23 25 4.7 7.8
 0 -23 25 -0.4 11
 0 -23 25 18.7 9.9
 0 23 -25 -7 8.7
 0 23 -25 8.5 7.2
 0 23 -25 6.9 11
 0 23 -25 -15.2 10.3
 0 23 -25 -2.8 7.3
 0 23 -25 8 10.9
 0 -23 26 91.89 14
 0 -23 26 87.89 14.1
 0 23 -26 94.29 12.6
 0 23 -26 45.8 14.1
 0 23 -26 84.09 13.6
 0 23 -26 66.59 12.7
 0 23 -26 101.79 18.2
 0 -23 27 13 8.2
 0 -23 27 17.2 10.8
 0 23 -27 21.1 13.3
 0 23 -27 -0.1 10.4
 0 23 -27 6.8 7.4
 0 23 -27 -10.2 11.5
 0 23 -27 30.4 13.3
 0 -23 28 22.8 11.1
 0 -23 28 10.3 7.6
 0 23 -28 -0.1 6.7
 0 23 -28 1.6 15.3
 0 23 -28 -4.7 17.5
 0 23 -28 18.6 11.9
 0 -23 29 16.8 8
 0 -23 29 31.1 12.3
 0 23 -29 0.6 7.9
 0 23 -29 39.5 15.5
 0 23 -29 11.7 14.9
 0 -23 30 2.9 8.2
 0 -23 30 12.5 10.4
 0 23 -30 29 13.2
 0 23 -30 3.1 6.9
 0 -23 31 9.7 9.9
 0 23 -31 8 11.6
 0 23 -31 14.4 7.4
 0 -23 32 22.4 14.3
 0 23 -32 38.9 15.2
 0 23 -32 51.19 12.5
 0 -23 33 1.8 10.4
 0 23 -33 11.9 12.6
 0 -24 -8 41.2 10.5
 0 -24 -8 73.69 11.8
 0 24 8 109.89 19.9
 0 -24 -7 -1 9.4
 0 -24 -7 3 6.2
 0 24 7 -4.6 35.8
 0 24 7 17.5 15.1
 0 -24 -6 16.9 7
 0 -24 -6 17.6 10
 0 24 6 22.1 13.3
 0 -24 -5 4.4 6.9
 0 -24 -5 2.8 8.2
 0 -24 -5 6.7 12.1
 0 24 5 -4.7 14.7
 0 24 5 -21.5 12.8
 0 24 5 11.6 15.8
 0 -24 -4 17.5 19.5
 0 -24 -4 13.2 7.1
 0 -24 -4 47.6 17.7
 0 24 4 12 14.8
 0 -24 -3 -0.5 10.1
 0 -24 -3 0.5 7.4
 0 -24 -3 -7.1 6.4
 0 -24 -3 -17 10.3
 0 24 3 -12.7 12.6
 0 24 3 6.9 11.9
 0 24 3 -20.6 13.9
 0 24 3 -0.7 7.5
 0 -24 -2 67.49 13.8
 0 -24 -2 66.39 12.4
 0 -24 -2 67.29 12.5
 0 -24 -2 42.9 9.1
 0 -24 -2 66.39 10.9
 0 24 2 58.69 15
 0 24 2 73.99 17.5
 0 24 2 58.79 13.4
 0 24 2 34.9 10.5
 0 24 2 41.6 12.7
 0 24 2 49.5 10.3
 0 -24 -1 -0.6 8.1
 0 -24 -1 -8.1 18.9
 0 -24 -1 -2 10.1
 0 -24 -1 5.5 14
 0 -24 -1 14.8 7.4
 0 -24 -1 -3.6 6.8
 0 24 1 -13.9 11.9
 0 24 1 5.6 10.5
 0 24 1 -5.4 11.8
 0 24 1 -13.5 17.4
 0 24 1 7.1 11.3
 0 24 1 9.1 7.8
 0 -24 0 10.6 7.5
 0 -24 0 20.2 8.6
 0 -24 0 19.6 11.2
 0 -24 0 -16.3 11.6
 0 -24 0 -14.3 22.8
 0 -24 0 7.8 7.1
 0 -24 0 7.8 8.5
 0 24 0 10.9 10.6
 0 24 0 2.8 8.8
 0 24 0 8.9 7.2
 0 24 0 -2.1 10
 0 24 0 1.3 12.8
 0 24 0 -9.5 10
 0 -24 1 50.19 27.6
 0 -24 1 78.69 12.6
 0 -24 1 52.19 9.6
 0 -24 1 42 10
 0 -24 1 65.09 11.2
 0 -24 1 65.89 10.5
 0 -24 1 25.8 20.5
 0 -24 1 57.19 12.4
 0 24 -1 61.29 11.2
 0 24 -1 50.59 18.1
 0 24 -1 33.1 9.6
 0 24 -1 36.4 11.2
 0 24 -1 44.2 12.6
 0 24 -1 37.7 11.1
 0 24 -1 40.9 14.3
 0 -24 2 114.59 17.8
 0 -24 2 76.59 13.2
 0 -24 2 101.09 12.5
 0 -24 2 107.89 24.5
 0 -24 2 112.69 14.2
 0 -24 2 91.59 14.4
 0 -24 2 91.79 21.7
 0 -24 2 102.39 13.6
 0 24 -2 117.19 12.8
 0 24 -2 111.19 17.1
 0 24 -2 83.39 13.8
 0 24 -2 90.29 18.3
 0 24 -2 76.19 15.3
 0 24 -2 95.19 17.1
 0 24 -2 101.19 16.8
 0 -24 3 24.6 20.3
 0 -24 3 39.1 11.3
 0 -24 3 29.9 9
 0 -24 3 27.6 8.8
 0 -24 3 36.8 9.1
 0 -24 3 35.5 8.7
 0 -24 3 32.8 11
 0 24 -3 20.1 20.5
 0 24 -3 49.7 14
 0 24 -3 32.9 8.6
 0 24 -3 35.7 10
 0 24 -3 32 8
 0 24 -3 10.6 9
 0 24 -3 45.9 11.8
 0 -24 4 87.99 11.6
 0 -24 4 86.89 12.8
 0 -24 4 93.79 16.5
 0 -24 4 97.09 20.5
 0 -24 4 104.19 16.4
 0 -24 4 98.89 12.9
 0 -24 4 74.29 18.5
 0 24 -4 100.79 13.4
 0 24 -4 120.49 20.3
 0 24 -4 103.09 20.1
 0 24 -4 99.29 13.6
 0 24 -4 75.69 14.1
 0 24 -4 108.59 21
 0 24 -4 97.79 19
 0 -24 5 88.39 12
 0 -24 5 74.59 11
 0 -24 5 77.59 12.7
 0 -24 5 90.59 16.4
 0 -24 5 71.69 11.4
 0 -24 5 62.39 17.6
 0 24 -5 77.29 13.9
 0 24 -5 71.39 13.9
 0 24 -5 88.89 14.8
 0 24 -5 73.19 13.2
 0 24 -5 84.69 13.3
 0 24 -5 77.59 11.7
 0 24 -5 72.09 14.5
 0 24 -5 100.99 17.7
 0 -24 6 15 15.1
 0 -24 6 28.4 7.9
 0 -24 6 31.6 8.4
 0 -24 6 32.5 8.1
 0 -24 6 20.4 7.5
 0 -24 6 30.1 10.8
 0 -24 6 18 15.2
 0 -24 6 48.9 11.5
 0 24 -6 19 11.1
 0 24 -6 31.9 11.4
 0 24 -6 30.7 11.9
 0 24 -6 24.8 11.1
 0 24 -6 16.6 10.4
 0 24 -6 9.3 7.3
 0 24 -6 23.1 7.5
 0 24 -6 29.5 7.9
 0 24 -6 31 9.8
 0 -24 7 86.69 11.6
 0 -24 7 99.89 11.5
 0 -24 7 84.99 11.4
 0 -24 7 60.69 15.6
 0 -24 7 102.79 15.8
 0 -24 7 88.79 12.7
 0 -24 7 62.19 10.9
 0 -24 7 16.6 14.3
[truncated: 6,112,759 more chars]
